# Supplementary material for: Iron(II) and copper(II) paratungstates B: a single-crystal X-ray diffraction study
Source: Acta Crystallogr C Struct Chem. 2018 Oct 16;74(Pt 11):1252–9. doi: 10.1107/S2053229618010021 (PMC6218883; doi:10.1107/S2053229618010021)
Supplement: Supplementary file 1 [file c-74-01252-sup1.cif]

##############################################################################
#                                                                            #
# This CIF contains the data in a paper accepted for publication in          #
# Acta Crystallographica Section C. It conforms to the requirements of       #
# Notes for Authors for Acta Crystallographica Section C, and has been       #
# peer reviewed under the auspices of the IUCr Commission on Journals.       #
#                                                                            #
# Full details of the Crystallographic Information File format               #
# are given in the paper "The Crystallographic Information File (CIF):       #
# a New Standard Archive File for Crystallography" by S. R. Hall, F. H.      #
# Allen and I. D. Brown [Acta Cryst. (1991), A47, 655-685].                  #
#                                                                            #
# The current version of the core CIF dictionary is obtainable from          #
# ftp://ftp.iucr.org/pub/cif_core.dic.                                       #
#                                                                            #
# Software is freely available for graphical display of the structure(s)     #
# in this CIF. For information consult the CIF software page                 #
# http://www.iucr.org/resources/cif/software.                                #
#                                                                            #
# This file may be used for bona fide research purposes within the           #
# scientific community so long as proper attribution is given to the journal # 
# article from which it was obtained.                                        #
#                                                                            #
##############################################################################
data_ando209_p-1
_audit_creation_method
;
Olex2 1.2
(compiled 2018.04.26 svn.r3504 for OlexSys, GUI svn.r5492)
;
_database_code_depnum_ccdc_archive     'CCDC 1843519'
_chemical_name_systematic     ?
_chemical_name_common     'sodium-copper(II) paratungstateB'
_chemical_formula_moiety     'Cu3 H36 Na4 O64 W12, 4(H2 O)'
_chemical_formula_sum     'Cu3 H44 Na4 O68 W12'
_chemical_formula_iupac     'Na4 Cu3 [W12 O40 (O H)2], 28H2 O'
_chemical_formula_weight     3621.13
_chemical_melting_point     ?
_chemical_absolute_configuration     ?
_space_group_crystal_system     triclinic
_space_group_name_H-M_alt     'P -1'
_space_group_name_Hall     '-P 1'
loop_
    _space_group_symop_operation_xyz
    'x, y, z'
    '-x, -y, -z'
_cell_length_a     10.6516(5)
_cell_length_b     12.7532(6)
_cell_length_c     13.0730(5)
_cell_angle_alpha     113.7710(10)
_cell_angle_beta     90.4430(10)
_cell_angle_gamma     112.5020(10)
_cell_volume     1473.65(11)
_cell_formula_units_Z     1
_cell_measurement_reflns_used     6027
_cell_measurement_theta_min     3.04
_cell_measurement_theta_max     29.95
_cell_measurement_temperature     100
_exptl_crystal_description     plate
_exptl_crystal_colour     blue
_exptl_crystal_size_max     0.13
_exptl_crystal_size_mid     0.07
_exptl_crystal_size_min     0.02
_exptl_crystal_density_diffrn     4.080
_exptl_crystal_density_meas     ?
_exptl_crystal_density_method     ?
_exptl_crystal_F_000     1607
_exptl_absorpt_coefficient_mu     24.527
_exptl_absorpt_correction_type     multi-scan
_exptl_absorpt_process_details
;
(SADABS; Bruker, 2016)
;
_exptl_absorpt_correction_T_min     0.0037
_exptl_absorpt_correction_T_max     0.0232
_diffrn_ambient_temperature     100
_diffrn_source     'sealed xray tube'
_diffrn_radiation_type     MoK\a
_diffrn_radiation_wavelength     0.71073
_diffrn_measurement_device_type     'Bruker APEX-II CCD'
_diffrn_measurement_method     '\f and \w scans'
_diffrn_detector_area_resol_mean     ?
_diffrn_reflns_number     11292
_diffrn_reflns_av_R_equivalents     0.0475
_diffrn_reflns_av_unetI/netI     0.0538
_diffrn_reflns_theta_min     2.109
_diffrn_reflns_theta_max     25.350
_diffrn_reflns_theta_full     25.242
_diffrn_measured_fraction_theta_max     0.985
_diffrn_measured_fraction_theta_full     0.986
_diffrn_reflns_limit_h_min     -12
_diffrn_reflns_limit_h_max     12
_diffrn_reflns_limit_k_min     -15
_diffrn_reflns_limit_k_max     14
_diffrn_reflns_limit_l_min     -11
_diffrn_reflns_limit_l_max     15
_diffrn_standards_number     0
_diffrn_radiation_probe     x-ray
loop_
    _refln_index_h
    _refln_index_k
    _refln_index_l
    _refln_F_squared_meas
    _refln_F_squared_sigma
    -1 0 0 192.36 11.96
    1 0 0 200.57 12.01
    -2 0 0 0.44 0.14
    -2 0 0 0.29 0.18
    2 0 0 0.42 0.2
    2 0 0 0.63 0.17
    -3 0 0 15.34 1.26
    -3 0 0 14.05 1.14
    3 0 0 15.15 1.28
    -4 0 0 3.03 0.58
    -4 0 0 1.46 0.33
    4 0 0 1.48 0.41
    -5 0 0 8.1 0.84
    -5 0 0 10.76 1.05
    5 0 0 8.3 1.15
    5 0 0 9.51 0.91
    -6 0 0 63.36 4.43
    -6 0 0 74.09 4.67
    6 0 0 64.67 4.67
    -7 0 0 56.35 3.85
    -7 0 0 63.68 4.09
    7 0 0 50.61 4.04
    -8 0 0 48.51 3.32
    8 0 0 46.57 3.56
    -9 0 0 0.02 0.17
    9 0 0 0.18 0.3
    -10 0 0 3.63 0.64
    10 0 0 3.52 0.8
    -11 0 0 11.79 1.11
    11 0 0 10.66 1.45
    -12 0 0 6.8 0.88
    -13 0 0 0.07 0.23
    -13 1 0 2.6 0.53
    12 -1 0 23.78 2.23
    -12 1 0 24.21 1.9
    11 -1 0 0.2 0.36
    -11 1 0 -0.15 0.13
    10 -1 0 2.38 0.69
    -10 1 0 1.74 0.47
    9 -1 0 25.69 2.21
    -9 1 0 23.01 1.89
    8 -1 0 15.61 1.58
    -8 1 0 15.45 1.36
    7 -1 0 3.05 0.69
    -7 1 0 3.76 0.62
    -7 1 0 2.19 0.55
    6 -1 0 166.65 11.03
    6 -1 0 182.06 10.89
    -6 1 0 164.97 10.79
    -6 1 0 173.32 10.97
    5 -1 0 46.01 3.75
    5 -1 0 58.98 3.68
    -5 1 0 50.09 3.59
    -5 1 0 58.05 3.79
    4 -1 0 156.99 10.21
    4 -1 0 166.12 10.07
    -4 1 0 151.06 10
    -4 1 0 166.35 10.17
    3 -1 0 106.13 7.02
    3 -1 0 111.72 6.89
    -3 1 0 107.94 6.89
    -3 1 0 109.02 6.98
    2 -1 0 10.27 0.98
    2 -1 0 11.53 0.91
    -2 1 0 11.15 0.91
    -2 1 0 12.3 1
    1 -1 0 492.25 31.11
    -1 1 0 530.44 31.08
    0 -1 0 -0.03 0.03
    0 1 0 0.01 0.03
    -1 -1 0 46.1 2.98
    -1 -1 0 43.16 2.9
    1 1 0 47.46 2.92
    1 1 0 48.47 3
    -2 -1 0 18.29 1.34
    -2 -1 0 16.5 1.23
    2 1 0 16.79 1.23
    2 1 0 18.04 1.35
    -3 -1 0 14.52 1.2
    -3 -1 0 12.72 1.07
    3 1 0 13.41 1.2
    3 1 0 14.34 1.09
    -4 -1 0 45.89 3.23
    -4 -1 0 43.97 3.08
    4 1 0 48.51 3.29
    -5 -1 0 124.52 8.02
    -5 -1 0 130.95 8.22
    5 1 0 122.15 8.22
    5 1 0 129.61 8.04
    -6 -1 0 292.25 18.47
    -6 -1 0 314.18 18.69
    6 1 0 292.6 18.72
    -7 -1 0 0.56 0.26
    7 1 0 0.17 0.24
    -8 -1 0 4.41 0.67
    8 1 0 5.76 0.97
    -9 -1 0 1.32 0.36
    9 1 0 1 0.42
    -10 -1 0 3.86 0.64
    10 1 0 2.24 0.62
    -11 -1 0 0.91 0.34
    11 1 0 0.98 0.48
    -12 -1 0 1.98 0.46
    -13 2 0 4.49 0.71
    12 -2 0 -0.14 0.4
    -12 2 0 0.12 0.21
    11 -2 0 6.2 1.15
    -11 2 0 8.21 1.03
    10 -2 0 1.09 0.51
    -10 2 0 0.62 0.29
    9 -2 0 9.54 1.36
    -9 2 0 9.77 1.03
    8 -2 0 32.48 2.64
    -8 2 0 29.88 2.33
    7 -2 0 177.27 12.07
    -7 2 0 179.29 11.78
    -7 2 0 205.38 12.02
    6 -2 0 345.47 20.02
    6 -2 0 289.73 20.12
    -6 2 0 341.88 20.09
    -6 2 0 309.75 19.88
    5 -2 0 128.06 8.74
    5 -2 0 142.24 8.56
    -5 2 0 130.94 8.63
    -5 2 0 131.46 8.53
    4 -2 0 195.83 11.59
    4 -2 0 170.76 11.73
    -4 2 0 191.93 11.7
    -4 2 0 178.39 11.56
    3 -2 0 163.09 11.17
    3 -2 0 185.54 11.05
    -3 2 0 172.9 11.02
    -3 2 0 181.71 11.14
    2 -2 0 8.9 0.97
    2 -2 0 10.15 0.94
    -2 2 0 10.62 0.95
    -2 2 0 10.86 1.01
    1 -2 0 1.42 0.31
    1 -2 0 3.1 0.39
    -1 2 0 1.7 0.29
    -1 2 0 1.88 0.35
    0 -2 0 166.49 9.74
    0 -2 0 158.63 9.65
    0 2 0 154.93 9.64
    0 2 0 149.08 9.71
    -1 -2 0 14.02 1.11
    -1 -2 0 14.64 1.02
    1 2 0 13.67 1.1
    1 2 0 13.41 1
    -2 -2 0 393.2 24.5
    -2 -2 0 402.2 24.64
    2 2 0 431.75 24.52
    2 2 0 380.79 24.64
    -3 -2 0 0.07 0.13
    -3 -2 0 0.25 0.2
    3 2 0 0.11 0.14
    3 2 0 0.3 0.26
    -4 -2 0 3.35 0.52
    -4 -2 0 3.46 0.61
    4 2 0 3.57 0.53
    4 2 0 2.92 0.59
    -5 -2 0 126.99 7.55
    -5 -2 0 111.13 7.33
    5 2 0 109.69 7.54
    -6 -2 0 0.28 0.28
    -6 -2 0 0.03 0.13
    6 2 0 0.62 0.34
    -7 -2 0 34.87 2.48
    7 2 0 34 2.69
    -8 -2 0 1.55 0.39
    8 2 0 2.19 0.57
    -9 -2 0 19.27 1.53
    9 2 0 18.26 1.75
    -10 -2 0 12.07 1.07
    10 2 0 9.57 1.32
    -11 -2 0 1.36 0.38
    -12 -2 0 6.68 0.85
    -14 3 0 2.79 0.6
    13 -3 0 0 0.4
    -13 3 0 0.04 0.22
    12 -3 0 4.95 1.11
    -12 3 0 5.53 0.83
    11 -3 0 7.89 1.31
    -11 3 0 8.34 1.04
    10 -3 0 50.78 4.05
    -10 3 0 54.57 3.74
    9 -3 0 1.24 0.57
    -9 3 0 1.5 0.44
    8 -3 0 3.47 0.86
    -8 3 0 5.16 0.78
    7 -3 0 182.34 12.93
    -7 3 0 217.91 12.85
    6 -3 0 2.57 0.7
    6 -3 0 1.51 0.45
    -6 3 0 3.03 0.59
    -6 3 0 2.13 0.62
    5 -3 0 144.35 8.73
    5 -3 0 126.92 8.91
    -5 3 0 141.91 8.81
    -5 3 0 126.07 8.65
    4 -3 0 2.3 0.5
    4 -3 0 -0.01 0.24
    -4 3 0 0.32 0.26
    -4 3 0 0.94 0.34
    3 -3 0 87.89 5.56
    3 -3 0 79.41 5.64
    -3 3 0 91.52 5.64
    -3 3 0 75.46 5.47
    2 -3 0 196.9 13.16
    2 -3 0 217.01 13.24
    -2 3 0 204.22 13.2
    -2 3 0 231.09 13.22
    1 -3 0 315.96 18.95
    1 -3 0 294.38 18.83
    -1 3 0 308.6 18.93
    -1 3 0 313.64 18.83
    0 -3 0 124.45 7.35
    0 -3 0 110.39 7.21
    0 3 0 116.99 7.21
    0 3 0 112.85 7.32
    -1 -3 0 562.02 32.63
    -1 -3 0 516.96 32.47
    1 3 0 532.85 32.46
    1 3 0 525.3 32.61
    -2 -3 0 102.91 6.63
    -2 -3 0 99.29 6.47
    2 3 0 101.71 6.64
    2 3 0 108.07 6.49
    -3 -3 0 21.69 1.64
    -3 -3 0 18.18 1.44
    3 3 0 19.01 1.61
    3 3 0 19.71 1.45
    -4 -3 0 7.37 0.75
    -4 -3 0 7.56 0.99
    4 3 0 9.57 0.8
    4 3 0 6.83 1
    -5 -3 0 3.46 0.64
    -5 -3 0 2.7 0.49
    5 3 0 3.19 0.64
    -6 -3 0 20.38 1.56
    6 3 0 18.91 1.74
    -7 -3 0 2.95 0.55
    7 3 0 2.56 0.67
    -8 -3 0 1.3 0.37
    8 3 0 1.39 0.53
    -9 -3 0 8.72 0.87
    9 3 0 8.19 1.2
    -10 -3 0 6.02 0.79
    10 3 0 5.84 0.98
    -11 -3 0 -0.1 0.16
    -14 4 0 0.77 0.33
    13 -4 0 7.69 1.31
    -13 4 0 5.83 0.87
    12 -4 0 0.34 0.46
    -12 4 0 0.45 0.33
    11 -4 0 91.21 6.79
    -11 4 0 102.05 6.47
    10 -4 0 44.28 3.69
    -10 4 0 47.08 3.35
    9 -4 0 8.37 1.36
    -9 4 0 5.25 0.84
    8 -4 0 7.15 1.31
    7 -4 0 8.48 1.37
    -7 4 0 9.09 1.18
    -7 4 0 10.05 1.36
    6 -4 0 13.34 1.8
    6 -4 0 14.46 1.41
    -6 4 0 14.83 1.49
    -6 4 0 13.77 1.35
    5 -4 0 200.43 12.14
    5 -4 0 178.68 12.32
    -5 4 0 176.43 12.05
    -5 4 0 205.44 12.26
    4 -4 0 150.9 9.68
    -4 4 0 160.72 9.76
    -4 4 0 139.69 9.61
    3 -4 0 27.26 2.27
    3 -4 0 29.33 2.28
    -3 4 0 30.35 2.26
    -3 4 0 29.81 2.28
    2 -4 0 48.84 3.73
    2 -4 0 61.72 3.92
    -2 4 0 57.24 3.86
    -2 4 0 59.96 3.78
    1 -4 0 30.42 2.27
    1 -4 0 35.12 2.43
    -1 4 0 32.71 2.4
    -1 4 0 35.47 2.3
    0 -4 0 73.47 4.75
    0 -4 0 64.71 4.59
    0 4 0 77.97 4.62
    0 4 0 72.1 4.75
    -1 -4 0 302.69 19.25
    -1 -4 0 323.01 19.43
    1 4 0 313.72 19.43
    1 4 0 318.96 19.25
    -2 -4 0 11.95 1.09
    -2 -4 0 16.51 1.33
    2 4 0 13.93 1.28
    2 4 0 15.49 1.14
    -3 -4 0 110.02 6.84
    -3 -4 0 100.04 6.63
    3 4 0 108.39 6.64
    3 4 0 100.6 6.82
    -4 -4 0 19.04 1.56
    -4 -4 0 17.21 1.37
    4 4 0 16.08 1.52
    -5 -4 0 0.55 0.24
    5 4 0 1.2 0.44
    -6 -4 0 0.74 0.27
    6 4 0 0.97 0.42
    -7 -4 0 20.07 1.57
    7 4 0 19.45 1.76
    -8 -4 0 0.09 0.18
    8 4 0 0.14 0.29
    -9 -4 0 6.08 0.8
    9 4 0 6.36 1.02
    -10 -4 0 6.66 0.85
    -11 -4 0 1.29 0.39
    -14 5 0 1.23 0.4
    13 -5 0 10.35 1.61
    -13 5 0 10.43 1.25
    12 -5 0 34.35 3.03
    -12 5 0 34.35 2.64
    11 -5 0 23.55 2.48
    -11 5 0 28.4 2.18
    10 -5 0 0.23 0.46
    -10 5 0 0.17 0.24
    9 -5 0 3.23 0.93
    -9 5 0 6.51 0.99
    8 -5 0 7.45 1.3
    -8 5 0 8.26 1.13
    7 -5 0 3.87 1
    -7 5 0 6.61 0.97
    6 -5 0 182.12 12.28
    6 -5 0 205.92 12.1
    -6 5 0 211.71 12.19
    -6 5 0 156.4 11.91
    5 -5 0 883.73 51.36
    5 -5 0 754.19 51.43
    -5 5 0 774.31 51.27
    -5 5 0 945.31 51.44
    4 -5 0 10.89 1.45
    4 -5 0 12.37 1.5
    -4 5 0 10.83 1.19
    -4 5 0 11.6 1.21
    3 -5 0 1 0.39
    3 -5 0 1.48 0.41
    -3 5 0 1.26 0.4
    -3 5 0 1 0.33
    2 -5 0 17.75 1.42
    2 -5 0 18.77 1.55
    -2 5 0 16.93 1.49
    -2 5 0 17.27 1.4
    1 -5 0 0.58 0.3
    1 -5 0 0.35 0.19
    -1 5 0 0.76 0.26
    -1 5 0 0.82 0.32
    0 -5 0 11.13 0.98
    0 -5 0 11.77 1.12
    0 5 0 11.89 0.97
    0 5 0 11.74 1.11
    -1 -5 0 64.32 3.95
    -1 -5 0 52.81 3.72
    1 5 0 54.32 3.88
    1 5 0 56.98 3.72
    -2 -5 0 11.1 1.01
    -2 -5 0 12.99 1.21
    2 5 0 12.95 1.21
    2 5 0 12.94 1.04
    -3 -5 0 45.86 3.05
    -3 -5 0 39.29 2.81
    3 5 0 39.63 3
    -4 -5 0 8.77 0.86
    -4 -5 0 9.52 1.18
    4 5 0 8.85 1.13
    -5 -5 0 0.49 0.23
    5 5 0 0.83 0.38
    -6 -5 0 20.39 1.58
    6 5 0 19.85 1.77
    -7 -5 0 6.18 0.78
    7 5 0 7.31 1.02
    -8 -5 0 0.9 0.3
    8 5 0 0.44 0.33
    -9 -5 0 4.73 0.68
    -10 -5 0 2.46 0.47
    14 -6 0 13.7 2.03
    -14 6 0 11.6 1.23
    13 -6 0 3.87 1.01
    -13 6 0 4.83 0.79
    12 -6 0 1.34 0.63
    -12 6 0 0.66 0.36
    11 -6 0 67.45 4.95
    -11 6 0 62.14 4.46
    10 -6 0 3.96 1.02
    -10 6 0 3.85 0.79
    9 -6 0 39.23 3.35
    -9 6 0 39.87 3.01
    8 -6 0 6.84 1.29
    -8 6 0 7.35 1.08
    7 -6 0 4.48 1.05
    -7 6 0 4.73 0.86
    6 -6 0 338.52 23.02
    6 -6 0 396.08 23.15
    -6 6 0 410.89 22.99
    -6 6 0 326.85 22.76
    5 -6 0 87.98 6.62
    5 -6 0 106.11 6.66
    -5 6 0 94.53 6.54
    -5 6 0 103.01 6.61
    4 -6 0 2.44 0.58
    4 -6 0 3.46 0.72
    -4 6 0 5.2 0.84
    -4 6 0 3.68 0.74
    3 -6 0 26.62 2.06
    3 -6 0 31.61 2.26
    -3 6 0 20.77 2.03
    -3 6 0 29.47 2.09
    2 -6 0 11.27 1.13
    2 -6 0 10.5 1
    -2 6 0 12.66 1.05
    -2 6 0 9.27 1.05
    1 -6 0 14.17 1.29
    1 -6 0 13.98 1.16
    -1 6 0 13.96 1.14
    -1 6 0 12.14 1.23
    0 -6 0 83.19 5.44
    0 -6 0 86.05 5.61
    0 6 0 86.92 5.42
    0 6 0 80.64 5.58
    -1 -6 0 234.89 13.54
    -1 -6 0 205 13.31
    1 6 0 206.43 13.49
    -2 -6 0 20.05 1.57
    -2 -6 0 15.1 1.31
    2 6 0 16.49 1.48
    -3 -6 0 0 0.13
    -3 -6 0 0.91 0.41
    3 6 0 0.19 0.24
    -4 -6 0 1.25 0.34
    4 6 0 1.49 0.44
    -5 -6 0 12.46 1.14
    5 6 0 14.85 1.37
    -6 -6 0 0 0.15
    6 6 0 0.35 0.29
    -7 -6 0 5.52 0.73
    7 6 0 5.27 0.92
    -8 -6 0 4.58 0.67
    8 6 0 5.31 0.94
    -9 -6 0 9.78 0.96
    14 -7 0 1.68 0.79
    -14 7 0 2.75 0.62
    13 -7 0 6.67 1.28
    -13 7 0 8.21 1.07
    12 -7 0 64.21 4.67
    -12 7 0 56.36 4.15
    11 -7 0 47.56 3.87
    10 -7 0 50.47 4.12
    -10 7 0 53.5 3.81
    9 -7 0 52.6 4.07
    -9 7 0 49.98 3.71
    8 -7 0 53.29 4.13
    -8 7 0 52.45 3.83
    7 -7 0 0.49 0.41
    -7 7 0 0.57 0.35
    6 -7 0 2.22 0.67
    -6 7 0 2.12 0.59
    5 -7 0 69.65 4.64
    5 -7 0 64.88 4.6
    -5 7 0 58.66 4.49
    4 -7 0 10.41 1.09
    4 -7 0 8.32 1.23
    -4 7 0 11.38 1.12
    -4 7 0 9.81 1.26
    3 -7 0 82.54 5.44
    3 -7 0 70.52 5.21
    -3 7 0 72.84 5.32
    -3 7 0 92.44 5.31
    2 -7 0 8.19 1.1
    2 -7 0 9.32 0.92
    -2 7 0 9.5 0.92
    -2 7 0 9.19 1.17
    1 -7 0 12.22 1.22
    1 -7 0 12.16 1.08
    -1 7 0 12.23 1.2
    0 -7 0 87.38 5.69
    0 -7 0 95.03 5.91
    0 7 0 82.55 5.83
    -1 -7 0 4.74 0.79
    -1 -7 0 4.62 0.63
    1 7 0 3.32 0.67
    -2 -7 0 6.87 0.84
    2 7 0 6.7 0.95
    -3 -7 0 0.17 0.18
    3 7 0 0.25 0.27
    -4 -7 0 32.17 2.35
    4 7 0 34.01 2.57
    -5 -7 0 6.57 0.79
    5 7 0 5.88 0.93
    -6 -7 0 0.98 0.32
    6 7 0 0.77 0.41
    -7 -7 0 11.44 1.09
    7 7 0 13.88 1.35
    -8 -7 0 1.5 0.39
    -9 -7 0 11.67 1.21
    14 -8 0 0.74 0.51
    -14 8 0 0.38 0.33
    13 -8 0 8.77 1.48
    -13 8 0 10.59 1.25
    12 -8 0 52.54 4.18
    11 -8 0 10.48 1.63
    -11 8 0 12.51 1.45
    10 -8 0 21.72 2.14
    -10 8 0 19.73 1.82
    9 -8 0 0.65 0.51
    -9 8 0 0.39 0.34
    8 -8 0 28.93 2.52
    -8 8 0 26.01 2.23
    7 -8 0 57.74 4.31
    -7 8 0 57.72 4.14
    6 -8 0 65.05 4.62
    -6 8 0 62.23 4.5
    5 -8 0 0.17 0.26
    -5 8 0 0.26 0.32
    4 -8 0 244.71 15.41
    -4 8 0 247.62 15.52
    3 -8 0 21.82 1.85
    3 -8 0 26.06 2.07
    -3 8 0 23.5 1.98
    2 -8 0 31.95 2.47
    2 -8 0 30.33 2.29
    -2 8 0 31.21 2.43
    1 -8 0 15.68 1.43
    1 -8 0 11.3 1.12
    -1 8 0 13.92 1.32
    0 -8 0 11.88 1.06
    0 8 0 11.68 1.19
    -1 -8 0 22.31 1.73
    1 8 0 23.02 1.9
    -2 -8 0 1.34 0.34
    2 8 0 1.45 0.47
    -3 -8 0 4.84 0.68
    3 8 0 4.65 0.79
    -4 -8 0 10.63 1
    4 8 0 10.88 1.16
    -5 -8 0 14.53 1.24
    5 8 0 14.85 1.44
    -6 -8 0 0.41 0.24
    6 8 0 0.57 0.39
    -7 -8 0 0.28 0.23
    -8 -8 0 0.1 0.22
    14 -9 0 1.67 0.72
    -14 9 0 1.22 0.46
    13 -9 0 2.27 0.77
    12 -9 0 0.16 0.39
    -12 9 0 0.05 0.26
    11 -9 0 1.85 0.67
    -11 9 0 1.61 0.52
    10 -9 0 43.39 3.49
    -10 9 0 41.7 3.16
    9 -9 0 14.98 1.82
    -9 9 0 9.73 1.29
    8 -9 0 27.72 2.47
    -8 9 0 28.37 2.3
    7 -9 0 13.7 1.74
    -7 9 0 15.33 1.49
    6 -9 0 33.44 2.75
    -6 9 0 34.71 2.72
    5 -9 0 59.42 4.27
    -5 9 0 62.65 4.36
    4 -9 0 40.99 3.1
    -4 9 0 45.21 3.23
    3 -9 0 3.46 0.64
    -3 9 0 4.23 0.76
    2 -9 0 45.16 3.16
    -2 9 0 44.78 3.29
    1 -9 0 4.03 0.63
    -1 9 0 3.5 0.68
    0 -9 0 1.11 0.32
    0 9 0 1 0.41
    -1 -9 0 0.79 0.3
    1 9 0 0.8 0.37
    -2 -9 0 17.69 1.52
    2 9 0 22.73 1.79
    -3 -9 0 0.31 0.19
    3 9 0 0.69 0.35
    -4 -9 0 24.49 1.8
    4 9 0 21.6 1.95
    -5 -9 0 9.49 0.93
    5 9 0 9 1.2
    -6 -9 0 -0.06 0.16
    -7 -9 0 9 0.92
    14 -10 0 1.73 0.7
    -14 10 0 1.62 0.48
    13 -10 0 -0.01 0.39
    -13 10 0 -0.18 0.28
    12 -10 0 1.1 0.55
    -12 10 0 1.06 0.44
    11 -10 0 56.61 4.22
    -11 10 0 53.4 3.91
    10 -10 0 143.72 9.62
    -10 10 0 145.95 9.43
    9 -10 0 0.66 0.47
    -9 10 0 1.28 0.45
    8 -10 0 -0.17 0.24
    -8 10 0 0.2 0.27
    7 -10 0 5.49 1
    -7 10 0 4.53 0.87
    6 -10 0 0.37 0.33
    -6 10 0 0.78 0.42
    5 -10 0 3.7 0.74
    -5 10 0 3.86 0.75
    4 -10 0 9.84 1.21
    -4 10 0 10.58 1.34
    3 -10 0 0.83 0.36
    -3 10 0 0.93 0.41
    2 -10 0 9.45 0.98
    -2 10 0 9.53 1.23
    1 -10 0 8.81 0.89
    -1 10 0 8.03 1.09
    0 -10 0 0.55 0.26
    0 10 0 0.19 0.27
    -1 -10 0 4.46 0.66
    1 10 0 5.59 0.86
    -2 -10 0 0.74 0.3
    2 10 0 0.71 0.37
    -3 -10 0 1.13 0.33
    3 10 0 1.21 0.45
    -4 -10 0 2.25 0.44
    4 10 0 2.2 0.6
    -5 -10 0 8.89 0.9
    -6 -10 0 0.03 0.23
    14 -11 0 13.68 1.78
    13 -11 0 2.16 0.77
    -13 11 0 3.53 0.72
    12 -11 0 0.84 0.52
    -12 11 0 0.21 0.31
    11 -11 0 62.69 4.69
    -11 11 0 64.16 4.45
    10 -11 0 3.28 0.8
    -10 11 0 3.88 0.77
    9 -11 0 1.99 0.7
    -9 11 0 0.99 0.38
    8 -11 0 3.76 0.83
    -8 11 0 2.97 0.68
    7 -11 0 8.99 1.31
    -7 11 0 8.72 1.18
    6 -11 0 9.73 1.28
    -6 11 0 10.8 1.39
    5 -11 0 38.89 2.87
    -5 11 0 36.82 2.91
    4 -11 0 29.41 2.31
    -4 11 0 30.26 2.41
    3 -11 0 4.36 0.72
    -3 11 0 3.33 0.68
    2 -11 0 11.54 1.07
    -2 11 0 9.12 1.21
    1 -11 0 0.53 0.28
    -1 11 0 0.27 0.27
    0 -11 0 4.5 0.68
    0 11 0 4.05 0.79
    -1 -11 0 2.99 0.55
    1 11 0 4.38 0.79
    -2 -11 0 1.42 0.38
    2 11 0 1.76 0.52
    -3 -11 0 1.78 0.43
    3 11 0 2.5 0.65
    -4 -11 0 16.23 1.37
    -5 -11 0 10.87 1.05
    -14 12 0 6.63 0.99
    13 -12 0 7.46 1.2
    -13 12 0 6.55 0.95
    12 -12 0 0.08 0.42
    -12 12 0 0.15 0.29
    11 -12 0 -0.02 0.36
    -11 12 0 0.26 0.32
    10 -12 0 7.48 1.2
    -10 12 0 10.04 1.26
    9 -12 0 7.86 1.23
    -9 12 0 9.52 1.24
    8 -12 0 10.95 1.38
    -8 12 0 9.16 1.21
    7 -12 0 3.86 0.79
    -7 12 0 3.83 0.8
    6 -12 0 0.11 0.25
    -6 12 0 0.04 0.27
    5 -12 0 13.19 1.32
    -5 12 0 13.96 1.42
    4 -12 0 3.45 0.64
    -4 12 0 3.71 0.74
    3 -12 0 2.25 0.54
    -3 12 0 2.85 0.66
    2 -12 0 2.76 0.55
    -2 12 0 2.95 0.66
    1 -12 0 33.04 2.34
    -1 12 0 29.62 2.46
    0 -12 0 -0.03 0.18
    0 12 0 0.37 0.33
    -1 -12 0 0.04 0.19
    1 12 0 0.06 0.23
    -2 -12 0 12.23 1.12
    -3 -12 0 8.14 0.86
    13 -13 0 11.86 1.61
    -13 13 0 13.24 1.31
    12 -13 0 12.94 1.65
    -12 13 0 12.96 1.3
    11 -13 0 14.33 1.75
    -11 13 0 14.28 1.4
    10 -13 0 0.65 0.45
    -10 13 0 1.13 0.43
    9 -13 0 35.64 2.96
    -9 13 0 38.56 2.87
    8 -13 0 0.86 0.46
    -8 13 0 0.62 0.36
    7 -13 0 4.08 0.82
    -7 13 0 6.69 0.98
    6 -13 0 2.5 0.62
    -6 13 0 1.58 0.53
    5 -13 0 0.14 0.27
    -5 13 0 0.18 0.29
    4 -13 0 4.84 0.81
    -4 13 0 5.2 0.91
    3 -13 0 0.49 0.31
    -3 13 0 0.43 0.32
    2 -13 0 8.43 1.02
    -2 13 0 8.29 1.14
    1 -13 0 0.68 0.32
    -1 13 0 0.91 0.43
    0 -13 0 15.01 1.31
    0 13 0 14.79 1.85
    -1 -13 0 -0.04 0.17
    -2 -13 0 0.02 0.2
    12 -14 0 1.91 0.65
    -12 14 0 1.81 0.53
    11 -14 0 1.78 0.62
    -11 14 0 1.76 0.5
    10 -14 0 30.65 2.63
    -10 14 0 33.47 2.53
    9 -14 0 8.94 1.31
    -9 14 0 10.63 1.31
    8 -14 0 3.92 0.84
    -8 14 0 5.89 0.96
    7 -14 0 18.97 1.77
    -7 14 0 18.56 1.72
    6 -14 0 1.1 0.43
    -6 14 0 0.8 0.41
    5 -14 0 0.27 0.29
    -5 14 0 1.57 0.55
    4 -14 0 2.02 0.54
    -4 14 0 1.45 0.5
    3 -14 0 1.16 0.38
    -3 14 0 0.62 0.38
    2 -14 0 0.96 0.36
    -2 14 0 0.52 0.45
    1 -14 0 17.08 1.46
    0 -14 0 1.63 0.41
    11 -15 0 0.19 0.39
    -11 15 0 0.11 0.28
    10 -15 0 0.99 0.49
    -10 15 0 0.48 0.32
    9 -15 0 2.52 0.71
    -9 15 0 3.51 0.72
    8 -15 0 0.46 0.36
    -8 15 0 -0.01 0.33
    7 -15 0 0.2 0.32
    -7 15 0 0.06 0.33
    6 -15 0 9.79 1.23
    -6 15 0 8.86 1.21
    5 -15 0 2.27 0.54
    -5 15 0 0.87 0.44
    4 -15 0 1.97 0.5
    3 -15 0 1.16 0.4
    2 -15 0 2.73 0.58
    8 -16 0 0.8 0.48
    7 -16 0 3.93 0.8
    6 -16 0 1.72 0.53
    5 -16 0 1.38 0.57
    4 -16 1 0.84 0.42
    5 -16 1 1.62 0.5
    6 -16 1 2.03 0.54
    7 -16 1 3.75 0.8
    8 -16 1 10.09 1.33
    9 -16 1 22.3 2.05
    1 -15 1 9.56 1
    2 -15 1 3.43 0.63
    3 -15 1 11.36 1.14
    4 -15 1 83.06 5.56
    5 -15 1 3.08 0.65
    -6 15 -1 3.08 0.72
    6 -15 1 1.88 0.53
    -7 15 -1 19.95 1.81
    7 -15 1 21.38 1.9
    -8 15 -1 2.09 0.59
    8 -15 1 1.18 0.51
    -9 15 -1 15.75 1.49
    9 -15 1 15.43 1.6
    -10 15 -1 0.12 0.29
    10 -15 1 0.24 0.38
    -11 15 -1 0.96 0.42
    11 -15 1 1.46 0.59
    -1 -14 1 0.16 0.21
    0 -14 1 1.43 0.38
    1 -14 1 0.12 0.22
    2 -14 1 0.64 0.32
    -3 14 -1 72.35 4.82
    3 -14 1 66.88 4.68
    -4 14 -1 17.33 1.59
    4 -14 1 16.84 1.52
    -5 14 -1 6.44 1
    5 -14 1 5.42 0.87
    -6 14 -1 16.7 1.59
    6 -14 1 14.93 1.48
    -7 14 -1 19.19 1.72
    7 -14 1 18.24 1.75
    -8 14 -1 3.81 0.75
    8 -14 1 6.76 1.09
    -9 14 -1 17.09 1.57
    9 -14 1 16.97 1.7
    -10 14 -1 41.95 3.12
    10 -14 1 42.67 3.31
    -11 14 -1 4.69 0.81
    11 -14 1 3.29 0.8
    -12 14 -1 6.39 0.92
    12 -14 1 5.14 1.02
    -2 -13 1 10.5 1.01
    -1 -13 1 12.88 1.16
    0 -13 1 14.76 1.28
    -1 13 -1 29.03 2.25
    1 -13 1 26.56 2.08
    -2 13 -1 4.8 0.83
    2 -13 1 4.61 0.72
    -3 13 -1 28.64 2.21
    3 -13 1 24.89 2.05
    -4 13 -1 4.98 0.85
    4 -13 1 5.6 0.87
    -5 13 -1 0.2 0.26
    5 -13 1 0.14 0.21
    -6 13 -1 6.57 1.03
    6 -13 1 6.94 1.03
    -7 13 -1 0.17 0.28
    7 -13 1 0.63 0.37
    -8 13 -1 3.92 0.75
    8 -13 1 3.71 0.8
    -9 13 -1 55.33 3.82
    9 -13 1 50.35 3.92
    -10 13 -1 2.46 0.59
    10 -13 1 1.44 0.58
    -11 13 -1 39.46 2.97
    11 -13 1 39.86 3.17
    -12 13 -1 11.47 1.18
    12 -13 1 9.43 1.45
    -13 13 -1 10.64 1.3
    13 -13 1 11.26 1.53
    -4 -12 1 0.05 0.2
    -3 -12 1 29.36 2.17
    -2 -12 1 5.41 0.73
    1 12 -1 38.51 2.81
    -1 -12 1 35.61 2.61
    0 12 -1 23.3 1.93
    0 -12 1 22.47 1.77
    -1 12 -1 14.21 1.34
    1 -12 1 12.73 1.19
    -2 12 -1 0.02 0.22
    2 -12 1 0 0.18
    -3 12 -1 9.68 1.22
    3 -12 1 9.87 1.03
    -4 12 -1 0.42 0.31
    4 -12 1 1.66 0.47
    -5 12 -1 105.84 6.99
    5 -12 1 103.48 6.9
    -6 12 -1 24.17 2.08
    6 -12 1 24.52 2.08
    -7 12 -1 3.59 0.72
    7 -12 1 3.83 0.83
    -8 12 -1 12.55 1.26
    8 -12 1 10.65 1.44
    -9 12 -1 8.67 1.14
    9 -12 1 10.51 1.44
    -10 12 -1 21.23 1.86
    10 -12 1 22.08 2.05
    -11 12 -1 0.96 0.39
    11 -12 1 0.62 0.43
    -12 12 -1 0.08 0.22
    12 -12 1 -0.17 0.34
    -13 12 -1 4.82 0.82
    13 -12 1 6.9 1.18
    14 -12 1 0.03 0.39
    -5 -11 1 1.32 0.36
    -4 -11 1 20.33 1.62
    -3 -11 1 9.98 0.97
    2 11 -1 6.79 0.98
    -2 -11 1 5.89 0.78
    1 11 -1 2.9 0.6
    -1 -11 1 2.74 0.5
    0 11 -1 3.32 0.67
    0 -11 1 2.47 0.49
    -1 11 -1 1.58 0.48
    1 -11 1 0.88 0.32
    -2 11 -1 9.25 1.17
    2 -11 1 8.8 0.93
    -3 11 -1 16.3 1.48
    3 -11 1 14.57 1.36
    -4 11 -1 119.62 7.7
    4 -11 1 113.88 7.57
    -5 11 -1 137.08 8.82
    5 -11 1 132.76 8.73
    -6 11 -1 20.51 1.83
    6 -11 1 20.36 1.86
    -7 11 -1 2.27 0.6
    7 -11 1 1.2 0.49
    -8 11 -1 1.14 0.45
    8 -11 1 0.5 0.4
    -9 11 -1 2.88 0.66
    9 -11 1 3.21 0.8
    -10 11 -1 2.11 0.55
    10 -11 1 2.25 0.69
    -11 11 -1 34.48 2.67
    11 -11 1 34.77 2.93
    -12 11 -1 0.29 0.32
    12 -11 1 0.53 0.44
    -13 11 -1 0.1 0.28
    13 -11 1 -0.02 0.37
    -14 11 -1 0.44 0.35
    14 -11 1 0.03 0.45
    -6 -10 1 0.57 0.27
    -5 -10 1 0.68 0.29
    4 10 -1 15.01 1.58
    -4 -10 1 15.27 1.29
    3 10 -1 1.04 0.4
    -3 -10 1 0.35 0.24
    2 10 -1 30.88 2.35
    -2 -10 1 28.9 2.17
    1 10 -1 134.39 8.37
    -1 -10 1 124.06 8.17
    0 10 -1 0.33 0.27
    0 -10 1 -0.04 0.17
    -1 10 -1 19.13 1.61
    1 -10 1 16.48 1.42
    -2 10 -1 85.75 5.63
    2 -10 1 81.27 5.48
    -3 10 -1 0.21 0.25
    3 -10 1 1.36 0.4
    -4 10 -1 76.99 5.17
    4 -10 1 73.24 5.05
    -5 10 -1 3.56 0.75
    5 -10 1 4.16 0.76
    -6 10 -1 1.89 0.57
    6 -10 1 1.17 0.45
    -7 10 -1 6.34 0.99
    7 -10 1 6.58 1.1
    -8 10 -1 -0.08 0.2
    8 -10 1 0.14 0.28
    -9 10 -1 1.38 0.47
    9 -10 1 1.4 0.59
    -10 10 -1 90.38 5.9
    10 -10 1 82.58 6.1
    -11 10 -1 23.67 2.04
    11 -10 1 25.46 2.33
    -12 10 -1 0.09 0.27
    12 -10 1 0.34 0.45
    13 -10 1 1.58 0.67
    -14 10 -1 0.69 0.36
    14 -10 1 1.49 0.63
    -7 -9 1 5.85 0.76
    -6 -9 1 0.18 0.21
    5 9 -1 1.09 0.41
    -5 -9 1 0.81 0.3
    4 9 -1 0.35 0.29
    -4 -9 1 0.21 0.2
    3 9 -1 4.33 0.75
    -3 -9 1 4.93 0.66
    2 9 -1 207.77 13.14
    -2 -9 1 208.52 12.95
    1 9 -1 28.19 2.18
    -1 -9 1 26.74 2.02
    0 9 -1 30.75 2.35
    0 -9 1 29.55 2.19
    -1 9 -1 26.99 2.2
    1 -9 1 28.75 2.09
    -2 9 -1 35.75 2.79
    2 -9 1 37.21 2.69
    2 -9 1 39.95 2.9
    -3 9 -1 0.31 0.27
    3 -9 1 -0.03 0.29
    3 -9 1 0.6 0.27
    -4 9 -1 60.32 4.18
    4 -9 1 57.49 4.07
    -5 9 -1 85.7 5.82
    5 -9 1 84.76 5.77
    -6 9 -1 46.27 3.31
    6 -9 1 41.36 3.35
    -7 9 -1 15.71 1.53
    7 -9 1 16.49 1.69
    -8 9 -1 8.36 1.14
    8 -9 1 8.91 1.4
    -9 9 -1 0.27 0.3
    9 -9 1 1.19 0.53
    -10 9 -1 6.44 0.97
    10 -9 1 6.02 1.17
    -11 9 -1 6.5 0.97
    11 -9 1 6.82 1.27
    12 -9 1 2.63 0.85
    -13 9 -1 3.82 0.72
    13 -9 1 3.52 0.97
    -14 9 -1 12.46 1.28
    14 -9 1 14.75 1.94
    -8 -8 1 11.87 1.08
    -7 -8 1 4.83 0.69
    6 8 -1 38.43 2.9
    -6 -8 1 38.39 2.7
    5 8 -1 38.62 2.84
    -5 -8 1 36.5 2.63
    4 8 -1 36.56 2.72
    -4 -8 1 35.26 2.53
    3 8 -1 33.05 2.38
    -3 -8 1 27.76 2.15
    2 8 -1 20.64 1.79
    -2 -8 1 22.23 1.66
    1 8 -1 34.41 2.61
    -1 -8 1 37.55 2.67
    -1 -8 1 33.37 2.45
    0 8 -1 0 0.22
    0 -8 1 0.54 0.3
    0 -8 1 -0.02 0.12
    -1 8 -1 2.39 0.56
    1 -8 1 1.31 0.43
    1 -8 1 2 0.42
    -2 8 -1 18.58 1.66
    2 -8 1 18.34 1.55
    2 -8 1 21.95 1.77
    -3 8 -1 43.64 3.37
    3 -8 1 43.79 3.28
    3 -8 1 56.35 3.59
    -4 8 -1 213.61 13.99
    4 -8 1 204.3 13.87
    4 -8 1 249.02 14.17
    -5 8 -1 19.41 1.84
    5 -8 1 22.3 1.98
    5 -8 1 23.1 1.96
    -6 8 -1 73.74 4.97
    6 -8 1 68.69 5.07
    -7 8 -1 21.7 1.94
    7 -8 1 25.1 2.22
    -8 8 -1 25.17 2.1
    8 -8 1 24.58 2.34
    -9 8 -1 3.51 0.72
    9 -8 1 5.12 1.1
    -10 8 -1 8.49 1.14
    10 -8 1 6 1.19
    11 -8 1 12.4 1.83
    -12 8 -1 0.81 0.39
    12 -8 1 1.42 0.62
    -13 8 -1 5.33 0.88
    13 -8 1 6.59 1.23
    -14 8 -1 1.12 0.39
    14 -8 1 0.82 0.63
    -9 -7 1 5.24 0.71
    -8 -7 1 24.78 1.88
    7 7 -1 22.97 2.05
    -7 -7 1 23.99 1.81
    6 7 -1 48.37 3.52
    -6 -7 1 48.87 3.32
    5 7 -1 24.17 2.06
    -5 -7 1 26.25 1.91
    4 7 -1 10.83 1.17
    -4 -7 1 12.85 1.07
    3 7 -1 2.48 0.56
    -3 -7 1 2.62 0.7
    -3 -7 1 2.64 0.46
    2 7 -1 15.61 1.39
    -2 -7 1 18.09 1.47
    -2 -7 1 13.07 1.2
    1 7 -1 18.51 1.69
    -1 -7 1 20.76 1.58
    -1 -7 1 23.55 1.79
    0 7 -1 407.42 25.67
    0 -7 1 407.76 25.51
    0 -7 1 435.65 25.71
    -1 7 -1 56.04 4.16
    -1 7 -1 64.79 4.05
    1 -7 1 59.3 4.05
    1 -7 1 64.53 4.25
    -2 7 -1 21.79 1.57
    -2 7 -1 18.19 1.64
    2 -7 1 18.78 1.55
    2 -7 1 19.56 1.71
    -3 7 -1 51.63 3.38
    -3 7 -1 45.5 3.44
    3 -7 1 51.98 3.57
    3 -7 1 44.89 3.34
    -4 7 -1 0.61 0.3
    -4 7 -1 1.04 0.42
    4 -7 1 0.29 0.26
    4 -7 1 0.57 0.33
    -5 7 -1 136.09 9.07
    5 -7 1 160.66 9.26
    5 -7 1 123.93 9.12
    -6 7 -1 -0.02 0.16
    6 -7 1 0.26 0.34
    6 -7 1 -0.01 0.27
    -7 7 -1 7.27 1.05
    7 -7 1 3.73 0.94
    -8 7 -1 29.81 2.4
    8 -7 1 29.95 2.71
    -9 7 -1 0.48 0.33
    9 -7 1 0.35 0.37
    -10 7 -1 6.89 1.03
    10 -7 1 9.66 1.55
    -11 7 -1 10.31 1.26
    11 -7 1 8.39 1.55
    -12 7 -1 -0.15 0.22
    12 -7 1 0.15 0.41
    -13 7 -1 -0.06 0.22
    13 -7 1 0.1 0.42
    -14 7 -1 9.04 1.12
    14 -7 1 7.94 1.45
    -9 -6 1 21.46 1.68
    -8 -6 1 0.55 0.27
    7 6 -1 14.64 1.39
    -7 -6 1 12.87 1.16
    6 6 -1 1.78 0.53
    -6 -6 1 1.35 0.35
    5 6 -1 0.05 0.22
    -5 -6 1 0.05 0.16
    4 6 -1 6.67 0.95
    -4 -6 1 6.28 0.92
    -4 -6 1 6.01 0.74
    3 6 -1 27.47 2.13
    -3 -6 1 28.68 2.15
    -3 -6 1 25.16 1.93
    2 6 -1 23.96 1.88
    -2 -6 1 22.76 1.88
    -2 -6 1 23.11 1.71
    1 6 -1 496.65 32.62
    1 6 -1 560.92 32.46
    -1 -6 1 493.52 32.47
    -1 -6 1 581.28 32.7
    0 6 -1 277.35 18.09
    0 6 -1 314.26 17.95
    0 -6 1 304.24 18.14
    0 -6 1 272.47 17.94
    -1 6 -1 10.68 0.89
    -1 6 -1 8.9 0.97
    1 -6 1 10.01 0.9
    1 -6 1 9.78 1.01
    -2 6 -1 5.03 0.69
    -2 6 -1 4.05 0.72
    2 -6 1 3.53 0.6
    2 -6 1 4.98 0.82
    -3 6 -1 6.45 0.97
    -3 6 -1 6.04 0.81
    3 -6 1 5.28 0.78
    3 -6 1 6.39 0.97
    -4 6 -1 7.62 1.09
    -4 6 -1 11.54 1.13
    4 -6 1 8.93 1.26
    4 -6 1 8.15 1.15
    -5 6 -1 13.76 1.43
    -5 6 -1 13.76 1.36
    5 -6 1 16.43 1.5
    5 -6 1 11.18 1.57
    -6 6 -1 113.66 8.05
    -6 6 -1 136.77 8.82
    6 -6 1 111.84 8.29
    6 -6 1 136.06 8.22
    -7 6 -1 8.03 1.11
    7 -6 1 5.34 1.11
    -8 6 -1 24.67 1.96
    8 -6 1 18.57 2.11
    -9 6 -1 2.2 0.58
    9 -6 1 1.47 0.67
    -10 6 -1 1.38 0.46
    10 -6 1 0.31 0.4
    -11 6 -1 6.87 0.96
    11 -6 1 5.68 1.2
    -12 6 -1 0.15 0.22
    12 -6 1 0.21 0.48
    -13 6 -1 0.1 0.25
    13 -6 1 1.18 0.67
    -14 6 -1 2.03 0.53
    14 -6 1 1.41 0.64
    -10 -5 1 7.33 0.89
    -9 -5 1 15.66 1.32
    8 5 -1 1.17 0.43
    -8 -5 1 0.79 0.29
    7 5 -1 58.78 4.28
    -7 -5 1 63.52 4.1
    6 5 -1 143.77 9.3
    -6 -5 1 144.65 9.09
    5 5 -1 0.32 0.27
    -5 -5 1 0.01 0.14
    -5 -5 1 0.29 0.3
    4 5 -1 31.02 2.43
    -4 -5 1 34.8 2.47
    -4 -5 1 30.72 2.25
    3 5 -1 110.99 7.29
    -3 -5 1 113.66 7.29
    -3 -5 1 112.8 7.12
    2 5 -1 78.88 5.1
    2 5 -1 76.71 5.28
    -2 -5 1 77.86 5.12
    -2 -5 1 87.19 5.34
    1 5 -1 152.29 10
    1 5 -1 166.43 9.85
    -1 -5 1 160.37 10.03
    -1 -5 1 154.79 9.85
    0 5 -1 3.4 0.48
    0 -5 1 3.6 0.58
    0 -5 1 2.28 0.4
    -1 5 -1 6.96 0.87
    -1 5 -1 5.98 0.61
    1 -5 1 6.38 0.87
    1 -5 1 6.02 0.63
    -2 5 -1 13.83 1.27
    -2 5 -1 15.44 1.2
    2 -5 1 13.46 1.18
    2 -5 1 14.85 1.33
    -3 5 -1 1.44 0.41
    -3 5 -1 1.08 0.41
    3 -5 1 2.1 0.54
    3 -5 1 1 0.34
    -4 5 -1 1.86 0.54
    -4 5 -1 1.03 0.41
    4 -5 1 2.18 0.58
    4 -5 1 1.24 0.51
    -5 5 -1 272.89 15.09
    -5 5 -1 210.59 14.83
    5 -5 1 222.96 15.1
    5 -5 1 242.43 14.95
    -6 5 -1 7.42 1.07
    -6 5 -1 12.84 1.58
    6 -5 1 11.95 1.2
    6 -5 1 7.83 1.37
    -7 5 -1 0.13 0.22
    7 -5 1 0.54 0.41
    -8 5 -1 0.39 0.31
    8 -5 1 0.21 0.41
    -9 5 -1 11.02 1.29
    9 -5 1 7.22 1.33
    -10 5 -1 0.04 0.21
    10 -5 1 0.64 0.5
    -11 5 -1 0.54 0.32
    11 -5 1 0.48 0.41
    -12 5 -1 4.46 0.76
    12 -5 1 5.45 1.12
    -13 5 -1 5.73 0.87
    13 -5 1 5.98 1.23
    -14 5 -1 43.85 3.13
    14 -5 1 40.88 3.49
    -11 -4 1 0.32 0.25
    -10 -4 1 0.86 0.31
    9 4 -1 0.55 0.35
    -9 -4 1 0.3 0.24
    8 4 -1 15.1 1.48
    -8 -4 1 15.95 1.31
    7 4 -1 185.77 11.72
    -7 -4 1 181.89 11.47
    6 4 -1 5.03 0.81
    -6 -4 1 3.86 0.6
    5 4 -1 60.49 4.16
    -5 -4 1 56.59 3.95
    -5 -4 1 63.39 4.15
    4 4 -1 61.35 4.42
    -4 -4 1 60.56 4.25
    -4 -4 1 76.21 4.51
    3 4 -1 81.05 4.92
    3 4 -1 73.63 5.07
    -3 -4 1 74.46 4.91
    -3 -4 1 76.31 5.07
    2 4 -1 1.55 0.4
    2 4 -1 2.05 0.35
    -2 -4 1 0.61 0.27
    -2 -4 1 1.36 0.28
    1 4 -1 156.1 9.09
    1 4 -1 132.12 9.19
    -1 -4 1 147.05 9.1
    -1 -4 1 150.55 9.25
    0 4 -1 197.21 11.97
    0 -4 1 193.85 12.12
    0 -4 1 192.98 11.99
    -1 4 -1 139.38 9.03
    -1 4 -1 143.24 8.92
    1 -4 1 142.11 8.93
    1 -4 1 150.47 9.08
    -2 4 -1 0.91 0.32
    -2 4 -1 0.98 0.29
    2 -4 1 0.98 0.3
    2 -4 1 0.93 0.33
    -3 4 -1 11.53 1.2
    -3 4 -1 11.92 1.18
    3 -4 1 14.35 1.35
    3 -4 1 13.79 1.27
    -4 4 -1 35.56 2.74
    -4 4 -1 43.8 3.02
    4 -4 1 43.02 2.9
    4 -4 1 29.95 2.87
    -5 4 -1 78.65 5.86
    -5 4 -1 99.74 6.17
    5 -4 1 78.25 6.14
    5 -4 1 102.12 6.04
    -6 4 -1 23.16 2
    6 -4 1 25.34 2.34
    6 -4 1 27.75 2.11
    7 -4 1 0.75 0.45
    -8 4 -1 17.54 1.54
    8 -4 1 16.79 1.81
    -9 4 -1 18.85 1.63
    9 -4 1 18.66 1.96
    -10 4 -1 8.18 1.05
    10 -4 1 6.57 1.21
    -11 4 -1 1.61 0.46
    11 -4 1 1.55 0.65
    -12 4 -1 0.55 0.3
    12 -4 1 0.53 0.45
    -13 4 -1 16.87 1.52
    13 -4 1 18.6 2.22
    -14 4 -1 5.94 0.88
    -11 -3 1 26.43 1.99
    10 3 -1 21.19 2.2
    -10 -3 1 24.31 1.81
    9 3 -1 10.04 1.25
    -9 -3 1 8.14 0.86
    8 3 -1 57.34 3.95
    -8 -3 1 52.22 3.66
    7 3 -1 15.64 1.49
    -7 -3 1 15.21 1.28
    6 3 -1 23.36 2.05
    -6 -3 1 24.87 1.89
    -6 -3 1 28.52 2.09
    5 3 -1 0.03 0.19
    -5 -3 1 0.17 0.22
    -5 -3 1 0.05 0.14
    4 3 -1 0.9 0.34
    4 3 -1 1.1 0.3
    -4 -3 1 1.48 0.33
    -4 -3 1 1.39 0.39
    3 3 -1 5.34 0.55
    3 3 -1 4.6 0.68
    -3 -3 1 4.83 0.6
    -3 -3 1 5.5 0.74
    2 3 -1 32.04 2.2
    2 3 -1 32.7 2.34
    -2 -3 1 33.09 2.22
    -2 -3 1 34.34 2.36
    1 3 -1 315.2 18.89
    1 3 -1 308.44 19.02
    -1 -3 1 321.01 19.03
    -1 -3 1 295.51 18.89
    0 3 -1 194.14 11.93
    0 3 -1 189.17 12.03
    0 -3 1 196.76 12.05
    0 -3 1 199.72 11.95
    -1 3 -1 183.7 11.59
    -1 3 -1 186.82 11.69
    1 -3 1 185.13 11.6
    1 -3 1 200.36 11.73
    -2 3 -1 103.61 6.81
    -2 3 -1 108.01 6.83
    2 -3 1 100.93 6.84
    2 -3 1 114.58 6.89
    -3 3 -1 136.9 8.27
    -3 3 -1 129.71 8.06
    3 -3 1 127.64 8.08
    3 -3 1 111.39 8.2
    -4 3 -1 10.99 1.03
    -4 3 -1 9.52 1.24
    4 -3 1 11.49 1.05
    4 -3 1 8.34 1.29
    -5 3 -1 11.99 1.22
    -5 3 -1 13.96 1.39
    5 -3 1 16.91 1.35
    5 -3 1 13.87 1.73
    -6 3 -1 58.79 4.45
    -6 3 -1 71.33 4.72
    6 -3 1 64.26 4.8
    6 -3 1 73.74 4.59
    -7 3 -1 2.76 0.57
    7 -3 1 2.19 0.67
    -8 3 -1 60.74 4.03
    8 -3 1 54.2 4.3
    -9 3 -1 19.41 1.67
    9 -3 1 21.19 2
    -10 3 -1 16.45 1.47
    10 -3 1 17.37 2.07
    -11 3 -1 0 0.17
    11 -3 1 0.26 0.31
    12 -3 1 2.11 0.7
    -13 3 -1 0 0.23
    13 -3 1 0.51 0.48
    -14 3 -1 5.56 0.81
    -12 -2 1 27.81 2.1
    -11 -2 1 39.95 2.83
    10 2 -1 26.34 2.35
    -10 -2 1 30.44 2.17
    9 2 -1 2.2 0.59
    -9 -2 1 1.71 0.4
    8 2 -1 0.25 0.32
    -8 -2 1 0.58 0.28
    7 2 -1 37.79 2.86
    -7 -2 1 37.1 2.64
    6 2 -1 25.13 2.06
    -6 -2 1 21.79 1.83
    -6 -2 1 30.53 2.12
    5 2 -1 217.56 14.5
    5 2 -1 254.63 14.49
    -5 -2 1 239 14.51
    -5 -2 1 216.38 14.31
    4 2 -1 7.7 0.73
    4 2 -1 7.69 0.97
    -4 -2 1 7.06 0.91
    -4 -2 1 6.99 0.71
    3 2 -1 0.59 0.21
    3 2 -1 1.43 0.37
    -3 -2 1 1.68 0.3
    -3 -2 1 1.88 0.39
    2 2 -1 152.24 9.79
    2 2 -1 167.86 9.7
    -2 -2 1 156.32 9.79
    -2 -2 1 151.53 9.68
    1 2 -1 24.43 1.56
    -1 -2 1 22.51 1.55
    -1 -2 1 23.75 1.64
    0 2 -1 163.27 10.62
    0 2 -1 178.36 10.56
    0 -2 1 177.92 10.63
    0 -2 1 173.32 10.57
    -1 2 -1 0.45 0.14
    -1 2 -1 0.06 0.1
    1 -2 1 0.03 0.11
    1 -2 1 1.02 0.23
    -2 2 -1 40.99 2.9
    -2 2 -1 50.17 3.12
    2 -2 1 42.93 2.92
    2 -2 1 43.67 3.09
    -3 2 -1 44.81 3.07
    -3 2 -1 42.33 2.9
    3 -2 1 44.2 2.93
    3 -2 1 39.82 3.07
    -4 2 -1 27.4 2.01
    -4 2 -1 27.17 2.16
    4 -2 1 27.62 2.23
    4 -2 1 27.66 2.04
    -5 2 -1 4.97 0.72
    5 -2 1 5.99 0.96
    5 -2 1 6.17 0.82
    -6 2 -1 13.74 1.27
    -6 2 -1 15.18 1.45
    6 -2 1 15.35 1.33
    6 -2 1 14.37 1.49
    -7 2 -1 11.96 1.13
    7 -2 1 11.72 1.54
    -8 2 -1 4.8 0.74
    8 -2 1 4.8 0.96
    -9 2 -1 47.58 3.39
    9 -2 1 49.47 3.7
    -10 2 -1 -0.05 0.15
    10 -2 1 0.37 0.36
    -11 2 -1 2.51 0.55
    11 -2 1 2.74 0.74
    -12 2 -1 20.79 1.71
    12 -2 1 20.94 2.06
    -13 2 -1 10.59 1.08
    13 -2 1 11.86 1.59
    -12 -1 1 10.2 1.01
    11 1 -1 0.68 0.44
    -11 -1 1 1.2 0.36
    10 1 -1 0.08 0.25
    -10 -1 1 0.15 0.21
    9 1 -1 3.61 0.77
    -9 -1 1 2.99 0.55
    8 1 -1 9.96 1.29
    -8 -1 1 11.08 1.03
    7 1 -1 8.01 1.12
    -7 -1 1 5.92 0.82
    -7 -1 1 9.92 1.2
    6 1 -1 517.2 32.85
    -6 -1 1 592.4 32.87
    -6 -1 1 495.5 32.62
    5 1 -1 136.16 9.25
    5 1 -1 151.74 9.17
    -5 -1 1 130.26 9.06
    -5 -1 1 163.13 9.31
    4 1 -1 43.43 3.23
    -4 -1 1 45.66 3.1
    -4 -1 1 50.09 3.27
    3 1 -1 28.03 1.91
    3 1 -1 27.01 2
    -3 -1 1 28.77 2.01
    -3 -1 1 25.46 1.88
    2 1 -1 5.03 0.52
    -2 -1 1 4.55 0.45
    -2 -1 1 4.96 0.51
    1 1 -1 49.89 3.09
    1 1 -1 48.74 3.12
    -1 -1 1 49.39 3.13
    -1 -1 1 50.32 3.09
    0 -1 1 -0.01 0.02
    -1 1 -1 82.35 5.42
    -1 1 -1 93.21 5.54
    1 -1 1 89.44 5.44
    1 -1 1 88.07 5.53
    -2 1 -1 31.8 2.2
    -2 1 -1 35.13 2.33
    2 -1 1 33.11 2.33
    -3 1 -1 149.28 9.87
    -3 1 -1 165.94 10.05
    3 -1 1 163.6 10.08
    -4 1 -1 4.7 0.65
    -4 1 -1 5.96 0.89
    4 -1 1 6.09 0.76
    4 -1 1 6.39 0.95
    -5 1 -1 2.56 0.47
    -5 1 -1 2.23 0.6
    5 -1 1 1.66 0.5
    5 -1 1 2.98 0.55
    -6 1 -1 12.02 1.43
    -6 1 -1 10.91 1.03
    6 -1 1 10.67 1.41
    6 -1 1 11.84 1.11
    -7 1 -1 7.08 0.88
    7 -1 1 6.69 1.04
    -8 1 -1 1.78 0.42
    8 -1 1 1.13 0.47
    -9 1 -1 23.75 1.89
    9 -1 1 25.44 2.21
    -10 1 -1 38 2.78
    10 -1 1 39.46 3.11
    -11 1 -1 17.57 1.46
    11 -1 1 15.41 1.9
    -12 1 -1 4.78 0.75
    12 -1 1 4.3 0.95
    -13 1 -1 3.39 0.63
    -13 0 1 -0.05 0.22
    -12 0 1 29.67 2.24
    11 0 -1 44.1 3.41
    -11 0 1 44.54 3.14
    10 0 -1 6.34 1.06
    -10 0 1 5.86 0.8
    9 0 -1 15.35 1.55
    -9 0 1 15.09 1.34
    -8 0 1 24.35 1.9
    7 0 -1 101.47 7.08
    -7 0 1 115.08 7.07
    -7 0 1 103.82 6.86
    6 0 -1 52.58 3.83
    -6 0 1 60.3 3.85
    -6 0 1 49.56 3.63
    5 0 -1 2.44 0.47
    5 0 -1 1.31 0.42
    -5 0 1 1.6 0.38
    -5 0 1 2.33 0.53
    4 0 -1 0.92 0.27
    4 0 -1 0.7 0.31
    -4 0 1 0.77 0.3
    -4 0 1 0.74 0.25
    3 0 -1 4.8 0.71
    3 0 -1 5.45 0.57
    -3 0 1 5.62 0.73
    2 0 -1 50.4 3.37
    2 0 -1 53.9 3.33
    -2 0 1 49.85 3.32
    -2 0 1 51.68 3.36
    1 0 -1 15.31 1.1
    1 0 -1 16.22 1.11
    -1 0 1 17.66 1.12
    -1 0 1 15.71 1.11
    0 0 -1 0 0.01
    0 0 -1 -0.01 0.02
    0 0 1 -0.01 0.01
    0 0 1 -0.02 0.02
    -1 0 -1 2.64 0.27
    -1 0 -1 2.88 0.38
    1 0 1 2.68 0.26
    1 0 1 2.89 0.38
    -2 0 -1 32.31 2.22
    -2 0 -1 31.7 2.1
    2 0 1 29.36 2.2
    2 0 1 32.52 2.1
    -3 0 -1 28.9 2.18
    -3 0 -1 36.15 2.39
    3 0 1 32.26 2.36
    3 0 1 32.51 2.21
    -4 0 -1 3.76 0.53
    -4 0 -1 4.01 0.7
    4 0 1 3.34 0.54
    4 0 1 4.67 0.75
    -5 0 -1 2.79 0.5
    -5 0 -1 3.77 0.7
    5 0 1 2.7 0.48
    5 0 1 3.98 0.75
    -6 0 -1 1.21 0.35
    -6 0 -1 2.63 0.64
    6 0 1 1.13 0.44
    -7 0 -1 6.93 0.89
    7 0 1 7.96 1.17
    -8 0 -1 28.5 2.18
    8 0 1 31.43 2.5
    -9 0 -1 161.72 10.56
    9 0 1 175.56 10.95
    -10 0 -1 0.48 0.26
    10 0 1 0.58 0.42
    -11 0 -1 8.63 0.94
    11 0 1 10.74 1.44
    -12 0 -1 0.88 0.36
    12 0 1 0.98 0.51
    -13 0 -1 0.18 0.27
    -13 1 1 18.39 1.56
    12 -1 -1 79.78 5.9
    -12 1 1 85.86 5.53
    11 -1 -1 0 0.31
    -11 1 1 0.16 0.2
    10 -1 -1 14.97 1.56
    -10 1 1 13.32 1.27
    9 -1 -1 36.69 2.92
    -9 1 1 35.81 2.65
    8 -1 -1 18.07 1.67
    -8 1 1 15.25 1.4
    7 -1 -1 1.18 0.49
    -7 1 1 0.57 0.33
    -7 1 1 2.2 0.52
    6 -1 -1 80.65 5.91
    6 -1 -1 93.48 5.8
    -6 1 1 83.04 5.72
    -6 1 1 93.19 5.9
    5 -1 -1 6.51 1.01
    5 -1 -1 8.25 0.87
    -5 1 1 9.76 1.16
    4 -1 -1 45.83 3.04
    4 -1 -1 42.3 3.16
    -4 1 1 41.82 3.02
    -4 1 1 44.97 3.13
    3 -1 -1 2.01 0.41
    3 -1 -1 2.36 0.53
    -3 1 1 2.19 0.41
    -3 1 1 1.76 0.42
    2 -1 -1 52.51 3.39
    2 -1 -1 52.94 3.48
    -2 1 1 47.86 3.37
    -2 1 1 50.23 3.42
    1 -1 -1 22.23 1.56
    1 -1 -1 23.16 1.6
    -1 1 1 25.01 1.6
    -1 1 1 21.43 1.56
    0 -1 -1 25.51 1.6
    0 -1 -1 24.23 1.65
    0 1 1 24.57 1.6
    0 1 1 22.9 1.64
    -1 -1 -1 97.71 6.21
    -1 -1 -1 103.44 6.32
    1 1 1 95.87 6.31
    1 1 1 104.06 6.21
    -2 -1 -1 2.4 0.35
    -2 -1 -1 2.3 0.43
    2 1 1 1.7 0.38
    2 1 1 2.06 0.32
    -3 -1 -1 125.53 7.95
    -3 -1 -1 127.51 8.1
    3 1 1 125.33 7.95
    3 1 1 130.54 8.15
    -4 -1 -1 68.78 4.7
    -4 -1 -1 78.29 4.91
    4 1 1 68.85 4.89
    4 1 1 74.92 4.73
    -5 -1 -1 32.21 2.35
    -5 -1 -1 27.81 2.13
    5 1 1 29.74 2.16
    5 1 1 29.56 2.35
    -6 -1 -1 0.1 0.26
    -6 -1 -1 0.56 0.26
    6 1 1 0.92 0.4
    -7 -1 -1 9.31 0.94
    7 1 1 10.71 1.36
    -8 -1 -1 97.63 6.51
    8 1 1 105.66 6.84
    -9 -1 -1 14.54 1.29
    9 1 1 15.92 1.56
    -10 -1 -1 5.7 0.77
    10 1 1 7.04 1.11
    -11 -1 -1 1.24 0.37
    11 1 1 1.57 0.56
    -12 -1 -1 0.02 0.19
    -13 2 1 26.17 2.07
    12 -2 -1 0.63 0.46
    -12 2 1 1.18 0.38
    11 -2 -1 19.15 1.94
    -11 2 1 20.45 1.69
    10 -2 -1 0.04 0.38
    -10 2 1 0.18 0.23
    9 -2 -1 6.17 1.13
    -9 2 1 4.9 0.79
    8 -2 -1 21.16 1.98
    -8 2 1 20.06 1.72
    7 -2 -1 28.4 2.6
    -7 2 1 31.64 2.41
    -7 2 1 34.78 2.56
    6 -2 -1 93.83 5.96
    6 -2 -1 88.51 6.16
    -6 2 1 93.61 6.05
    -6 2 1 83.04 5.91
    5 -2 -1 104.42 7.16
    5 -2 -1 113.74 7
    -5 2 1 108.8 7.05
    -5 2 1 100.8 6.95
    4 -2 -1 15.55 1.31
    4 -2 -1 13.99 1.41
    -4 2 1 13.54 1.3
    -4 2 1 12.16 1.22
    3 -2 -1 31.51 2.25
    3 -2 -1 29.94 2.38
    -3 2 1 30.92 2.32
    -3 2 1 27.23 2.2
    2 -2 -1 138.17 8.96
    2 -2 -1 138.13 8.87
    -2 2 1 142.06 8.88
    -2 2 1 146.23 8.93
    1 -2 -1 0.28 0.17
    1 -2 -1 0.22 0.14
    -1 2 1 0.32 0.16
    -1 2 1 0.4 0.17
    0 -2 -1 78.05 4.82
    0 -2 -1 80.99 4.92
    0 2 1 72.53 4.81
    0 2 1 75.35 4.92
    -1 -2 -1 82.22 5.25
    -1 -2 -1 86.29 5.39
    1 2 1 80.04 5.38
    1 2 1 85.64 5.26
    -2 -2 -1 58.95 3.87
    -2 -2 -1 56.21 3.71
    2 2 1 60.13 3.72
    2 2 1 53.64 3.86
    -3 -2 -1 75.05 4.92
    -3 -2 -1 78.57 5.1
    3 2 1 74 5.11
    3 2 1 78.8 4.93
    -4 -2 -1 154.01 10.4
    -4 -2 -1 179.82 10.63
    4 2 1 167.81 10.66
    4 2 1 168.88 10.43
    -5 -2 -1 72.99 4.74
    -5 -2 -1 74.78 4.93
    5 2 1 69.31 4.95
    -6 -2 -1 4.62 0.66
    6 2 1 4.72 0.85
    -7 -2 -1 7.34 0.8
    7 2 1 8.51 1.17
    -8 -2 -1 0.26 0.23
    8 2 1 0.4 0.31
    -9 -2 -1 16.5 1.36
    9 2 1 15.67 1.6
    -10 -2 -1 2.57 0.5
    10 2 1 3.88 0.83
    -11 -2 -1 24.55 1.9
    11 2 1 25.56 2.22
    -12 -2 -1 2.39 0.48
    -14 3 1 0.25 0.31
    -13 3 1 1.01 0.41
    12 -3 -1 6.89 1.2
    -12 3 1 6.51 0.91
    11 -3 -1 20.36 1.98
    -11 3 1 17.74 1.61
    10 -3 -1 49.44 3.99
    -10 3 1 54.46 3.73
    9 -3 -1 0.84 0.51
    -9 3 1 0.93 0.39
    8 -3 -1 4.18 0.97
    7 -3 -1 28.38 2.48
    -7 3 1 25.27 2.15
    -7 3 1 28.44 2.29
    6 -3 -1 41.72 2.98
    6 -3 -1 38.45 3.17
    -6 3 1 37.31 2.91
    -6 3 1 39.83 3.01
    5 -3 -1 99.15 6.03
    5 -3 -1 83.63 6.17
    -5 3 1 84.23 5.92
    4 -3 -1 1.28 0.43
    4 -3 -1 0.92 0.46
    -4 3 1 1.35 0.42
    -4 3 1 1.75 0.54
    3 -3 -1 98.16 6.51
    3 -3 -1 100.38 6.39
    -3 3 1 90.83 6.35
    -3 3 1 100.47 6.43
    2 -3 -1 2.62 0.49
    2 -3 -1 2.11 0.44
    -2 3 1 2.07 0.41
    -2 3 1 2.15 0.47
    1 -3 -1 26.65 1.81
    1 -3 -1 24.82 1.87
    -1 3 1 25.03 1.79
    -1 3 1 24.95 1.88
    0 -3 -1 9.86 0.83
    0 -3 -1 10.36 0.93
    0 3 1 8.6 0.9
    0 3 1 10.3 0.83
    -1 -3 -1 1.71 0.42
    -1 -3 -1 2.51 0.4
    1 3 1 2.58 0.4
    1 3 1 2.4 0.48
    -2 -3 -1 99.87 6.02
    -2 -3 -1 89.9 5.82
    2 3 1 84.76 5.98
    2 3 1 93.01 5.82
    -3 -3 -1 18.87 1.56
    -3 -3 -1 16.91 1.38
    3 3 1 20.1 1.42
    3 3 1 17.56 1.57
    -4 -3 -1 102.11 6.58
    -4 -3 -1 102.57 6.76
    4 3 1 105.39 6.83
    -5 -3 -1 0.21 0.17
    5 3 1 -0.02 0.21
    -6 -3 -1 4.98 0.69
    6 3 1 6.96 1.01
    -7 -3 -1 26.43 2.09
    7 3 1 32.33 2.42
    -8 -3 -1 12.27 1.09
    8 3 1 10.79 1.41
    -9 -3 -1 0.2 0.21
    9 3 1 0.03 0.25
    -10 -3 -1 92.32 6.11
    10 3 1 97.11 6.44
    -11 -3 -1 16.81 1.41
    -14 4 1 2.06 0.52
    13 -4 -1 3.8 0.92
    -13 4 1 3.9 0.73
    12 -4 -1 2.85 0.85
    -12 4 1 3.55 0.7
    11 -4 -1 83.14 6.13
    -11 4 1 87.42 5.77
    10 -4 -1 12.27 1.72
    -10 4 1 12.29 1.26
    9 -4 -1 14.49 1.91
    8 -4 -1 1.21 0.56
    -8 4 1 1.03 0.4
    7 -4 -1 5.8 1.14
    -7 4 1 5.35 0.97
    -7 4 1 6.3 0.99
    6 -4 -1 24.03 1.93
    6 -4 -1 20.59 2.09
    -6 4 1 21.08 1.94
    -6 4 1 19.33 1.8
    5 -4 -1 19.04 1.95
    5 -4 -1 20.58 1.79
    -5 4 1 19.68 1.77
    -5 4 1 22.11 1.91
    4 -4 -1 1.55 0.48
    4 -4 -1 1.14 0.46
    -4 4 1 1.31 0.47
    -4 4 1 1.88 0.53
    3 -4 -1 4.43 0.75
    3 -4 -1 6.7 0.91
    -3 4 1 5.54 0.8
    -3 4 1 5.96 0.84
    2 -4 -1 202.32 13.48
    2 -4 -1 236.46 13.64
    -2 4 1 226.4 13.51
    -2 4 1 205.49 13.57
    1 -4 -1 1.62 0.41
    1 -4 -1 1.72 0.36
    -1 4 1 2.03 0.39
    -1 4 1 1.83 0.43
    0 -4 -1 3.18 0.57
    0 -4 -1 2.9 0.45
    0 4 1 2.98 0.56
    0 4 1 2.87 0.45
    -1 -4 -1 1.58 0.41
    -1 -4 -1 1.06 0.29
    1 4 1 1.53 0.32
    1 4 1 1.3 0.37
    -2 -4 -1 -0.01 0.12
    -2 -4 -1 0.13 0.21
    2 4 1 0.17 0.23
    2 4 1 0.13 0.15
    -3 -4 -1 16.69 1.44
    -3 -4 -1 14.75 1.24
    3 4 1 16.1 1.44
    -4 -4 -1 63.33 4.19
    -4 -4 -1 52.61 3.76
    4 4 1 57.26 4.01
    -5 -4 -1 12.83 1.11
    5 4 1 12.77 1.31
    -6 -4 -1 55.13 3.71
    6 4 1 55.15 3.96
    -7 -4 -1 18.67 1.52
    7 4 1 19.72 1.76
    -8 -4 -1 3.44 0.58
    8 4 1 4.14 0.81
    -9 -4 -1 32.51 2.35
    9 4 1 32.05 2.61
    -10 -4 -1 23.83 1.83
    -14 5 1 1.56 0.47
    13 -5 -1 1.01 0.58
    -13 5 1 2.22 0.55
    12 -5 -1 24.86 2.48
    -12 5 1 28.18 2.21
    11 -5 -1 13.2 1.81
    -11 5 1 13.48 1.34
    10 -5 -1 1.68 0.67
    9 -5 -1 5.83 1.15
    -9 5 1 5.83 0.92
    8 -5 -1 0.79 0.5
    -8 5 1 1.01 0.4
    7 -5 -1 6.34 1.25
    -7 5 1 6.66 1.08
    -7 5 1 5.53 0.96
    6 -5 -1 0.06 0.33
    -6 5 1 0.33 0.34
    -6 5 1 0.16 0.26
    5 -5 -1 74.46 5.13
    5 -5 -1 70.75 5.26
    -5 5 1 63.82 5.04
    -5 5 1 89.35 5.26
    4 -5 -1 29.37 2.5
    4 -5 -1 32.28 2.5
    -4 5 1 34.32 2.51
    -4 5 1 29.77 2.44
    3 -5 -1 58.93 4.09
    3 -5 -1 57.37 4
    -3 5 1 63.95 4.03
    -3 5 1 53.52 4.02
    2 -5 -1 23.04 1.81
    2 -5 -1 24.64 1.94
    -2 5 1 22.3 1.89
    -2 5 1 25.81 1.83
    1 -5 -1 42.78 3.09
    1 -5 -1 43.11 2.96
    -1 5 1 46.54 2.98
    -1 5 1 40.64 3.08
    0 -5 -1 2.77 0.47
    0 -5 -1 2.56 0.55
    0 5 1 2.37 0.54
    0 5 1 3.55 0.53
    -1 -5 -1 0.15 0.16
    -1 -5 -1 0.13 0.21
    1 5 1 0.18 0.2
    1 5 1 0.2 0.17
    -2 -5 -1 18.03 1.46
    -2 -5 -1 21.19 1.67
    2 5 1 18.26 1.62
    -3 -5 -1 129.52 7.91
    -3 -5 -1 115.09 7.49
    3 5 1 112.4 7.69
    -4 -5 -1 252.66 15.83
    4 5 1 260.08 16.09
    -5 -5 -1 6.22 0.79
    5 5 1 8.73 1.12
    -6 -5 -1 12.06 1.05
    6 5 1 9.75 1.28
    -7 -5 -1 0.42 0.24
    7 5 1 0.74 0.37
    -8 -5 -1 0.17 0.2
    8 5 1 0.47 0.33
    -9 -5 -1 1.05 0.34
    9 5 1 0.76 0.38
    -10 -5 -1 8.11 0.87
    -14 6 1 9.22 1.17
    13 -6 -1 3 0.9
    -13 6 1 5.73 0.9
    12 -6 -1 -0.04 0.37
    -12 6 1 0.06 0.28
    11 -6 -1 24.45 2.41
    10 -6 -1 4.13 1.03
    -10 6 1 1.54 0.51
    9 -6 -1 1.15 0.61
    -9 6 1 1.04 0.42
    8 -6 -1 20.1 2.07
    -8 6 1 19.47 1.79
    7 -6 -1 6.6 1.25
    -7 6 1 3.51 0.74
    6 -6 -1 3.47 0.81
    -6 6 1 1.77 0.54
    -6 6 1 2.94 0.68
    5 -6 -1 5.62 1.06
    5 -6 -1 11.06 1.36
    -5 6 1 11.38 1.37
    -5 6 1 7.88 1.15
    4 -6 -1 0.68 0.38
    4 -6 -1 0.63 0.33
    -4 6 1 0.9 0.39
    -4 6 1 0.86 0.39
    3 -6 -1 2.76 0.62
    3 -6 -1 2.04 0.49
    -3 6 1 1.46 0.44
    -3 6 1 1.68 0.43
    2 -6 -1 107.4 7.38
    2 -6 -1 124.79 7.59
    -2 6 1 125.09 7.43
    -2 6 1 106.76 7.5
    1 -6 -1 7.02 0.97
    1 -6 -1 7.93 0.92
    -1 6 1 5.99 0.91
    -1 6 1 7.14 0.74
    0 -6 -1 79.85 5.03
    0 -6 -1 70.32 4.82
    0 6 1 73.68 4.81
    0 6 1 72.72 5
    -1 -6 -1 8.65 1.07
    -1 -6 -1 6.44 0.79
    1 6 1 5.05 0.84
    -2 -6 -1 26.79 2
    2 6 1 28.32 2.21
    -3 -6 -1 162.27 10.04
    3 6 1 157.41 10.25
    -4 -6 -1 1.92 0.41
    4 6 1 1.44 0.5
    -5 -6 -1 11.81 1.07
    5 6 1 11.64 1.24
    -6 -6 -1 1.15 0.34
    6 6 1 1.25 0.46
    -7 -6 -1 2.46 0.47
    7 6 1 1.21 0.45
    -8 -6 -1 21.93 1.66
    8 6 1 19.3 1.84
    -9 -6 -1 31.38 2.3
    -14 7 1 3.79 0.73
    13 -7 -1 6.48 1.29
    -13 7 1 3.84 0.75
    12 -7 -1 6.24 1.23
    11 -7 -1 6.01 1.23
    -11 7 1 3.46 0.73
    10 -7 -1 30.93 2.74
    -10 7 1 29.47 2.42
    9 -7 -1 0.23 0.38
    -9 7 1 0.28 0.3
    8 -7 -1 29.59 2.68
    -8 7 1 30.57 2.45
    7 -7 -1 71.99 5.15
    -7 7 1 69.3 4.92
    6 -7 -1 8.71 1.31
    -6 7 1 11.17 1.36
    5 -7 -1 46.22 3.46
    -5 7 1 45.73 3.42
    4 -7 -1 54.08 3.73
    -4 7 1 50.38 3.74
    3 -7 -1 94.33 5.67
    3 -7 -1 76.67 5.42
    -3 7 1 77.38 5.52
    2 -7 -1 41.23 3.1
    2 -7 -1 53.24 3.37
    -2 7 1 41.93 3.23
    1 -7 -1 140.03 8.19
    1 -7 -1 115.82 7.93
    -1 7 1 121.51 8.11
    0 -7 -1 28.34 2.08
    0 7 1 28.53 2.26
    -1 -7 -1 7.82 0.89
    1 7 1 4.91 0.84
    -2 -7 -1 0.34 0.2
    2 7 1 0.25 0.25
    -3 -7 -1 0.61 0.26
    3 7 1 -0.01 0.2
    -4 -7 -1 10.35 0.97
    4 7 1 10.76 1.31
    -5 -7 -1 18.33 1.48
    5 7 1 18.41 1.68
    -6 -7 -1 27.29 1.99
    6 7 1 24.91 2.17
    -7 -7 -1 7.4 0.9
    7 7 1 8.16 1.13
    -8 -7 -1 16.14 1.36
    -14 8 1 1.15 0.44
    13 -8 -1 1.44 0.68
    12 -8 -1 4.36 0.98
    -12 8 1 3.69 0.74
    11 -8 -1 10.22 1.55
    -11 8 1 10.61 1.3
    10 -8 -1 9.91 1.52
    -10 8 1 10.42 1.34
    9 -8 -1 -0.05 0.28
    -9 8 1 0.02 0.23
    8 -8 -1 27.86 2.46
    -8 8 1 25.85 2.21
    7 -8 -1 1.21 0.51
    -7 8 1 1.29 0.5
    6 -8 -1 10.76 1.47
    -6 8 1 12.88 1.35
    5 -8 -1 12.1 1.28
    -5 8 1 12.45 1.31
    4 -8 -1 0.19 0.23
    -4 8 1 0 0.22
    3 -8 -1 47.96 3.23
    -3 8 1 41.93 3.27
    2 -8 -1 57.36 3.87
    -2 8 1 55.6 4
    1 -8 -1 99.63 6.39
    -1 8 1 97.73 6.56
    0 -8 -1 5.08 0.7
    0 8 1 3.59 0.7
    -1 -8 -1 29.05 2.25
    1 8 1 34.37 2.49
    -2 -8 -1 40.12 2.77
    2 8 1 38.77 2.96
    -3 -8 -1 17.62 1.42
    3 8 1 16.88 1.59
    -4 -8 -1 4.21 0.62
    4 8 1 4.33 0.8
    -5 -8 -1 130.05 8.41
    5 8 1 135.65 8.67
    -6 -8 -1 4.21 0.63
    6 8 1 3.94 0.76
    -7 -8 -1 0.14 0.21
    -14 9 1 5.09 0.8
    13 -9 -1 0.4 0.48
    -13 9 1 0.27 0.32
    12 -9 -1 -0.04 0.35
    -12 9 1 0.1 0.27
    11 -9 -1 5.33 1.08
    -11 9 1 3.85 0.77
    10 -9 -1 0.84 0.52
    -10 9 1 1.31 0.48
    9 -9 -1 1.56 0.64
    -9 9 1 2.54 0.65
    8 -9 -1 1.97 0.6
    -8 9 1 1.46 0.54
    7 -9 -1 82.07 5.69
    -7 9 1 80.14 5.58
    6 -9 -1 0.03 0.29
    -6 9 1 -0.22 0.24
    5 -9 -1 1.01 0.39
    -5 9 1 2.53 0.61
    4 -9 -1 2.66 0.59
    -4 9 1 2.8 0.63
    3 -9 -1 0.08 0.21
    -3 9 1 -0.03 0.23
    2 -9 -1 1.25 0.38
    -2 9 1 1.19 0.44
    1 -9 -1 53.64 3.72
    -1 9 1 56.12 3.92
    0 -9 -1 5.36 0.76
    0 9 1 5.7 0.89
    -1 -9 -1 42.08 2.88
    1 9 1 39.3 3.04
    -2 -9 -1 10.02 0.99
    2 9 1 11.91 1.38
    -3 -9 -1 0.05 0.18
    3 9 1 0.04 0.23
    -4 -9 -1 59 4.01
    4 9 1 60.69 4.23
    -5 -9 -1 27.18 2.07
    5 9 1 28.66 2.29
    -6 -9 -1 0.73 0.29
    13 -10 -1 4.41 0.99
    -13 10 1 4.02 0.77
    12 -10 -1 1.25 0.59
    -12 10 1 1.55 0.51
    11 -10 -1 0.91 0.58
    -11 10 1 0.05 0.24
    10 -10 -1 4.35 0.94
    -10 10 1 5.3 0.87
    9 -10 -1 0.44 0.42
    -9 10 1 0.11 0.23
    8 -10 -1 56.31 4.19
    -8 10 1 56.75 4.08
    7 -10 -1 6.85 1.13
    -7 10 1 6.81 1.08
    6 -10 -1 3.71 0.82
    -6 10 1 4.57 0.89
    5 -10 -1 8.66 1.13
    -5 10 1 8.56 1.18
    4 -10 -1 0.21 0.25
    -4 10 1 0.13 0.3
    3 -10 -1 7.29 0.97
    -3 10 1 8.07 1.12
    2 -10 -1 88.4 5.7
    -2 10 1 84.3 5.83
    1 -10 -1 101.06 6.64
    -1 10 1 105.09 6.85
    0 -10 -1 11.54 1.08
    0 10 1 11.99 1.25
    -1 -10 -1 10.73 1.02
    1 10 1 11.31 1.35
    -2 -10 -1 4.1 0.65
    2 10 1 4.19 0.79
    -3 -10 -1 0.21 0.22
    3 10 1 0.09 0.26
    -4 -10 -1 0.69 0.29
    4 10 1 -0.04 0.25
    -5 -10 -1 10.24 1
    -14 11 1 -0.04 0.29
    13 -11 -1 4.01 0.91
    -13 11 1 5.06 0.82
    12 -11 -1 10.03 1.45
    -12 11 1 7.89 1.1
    11 -11 -1 0.29 0.43
    -11 11 1 0.11 0.28
    10 -11 -1 3.2 0.81
    -10 11 1 2.73 0.67
    9 -11 -1 2.28 0.7
    -9 11 1 2 0.57
    8 -11 -1 2.18 0.66
    -8 11 1 2.23 0.57
    7 -11 -1 35.94 2.85
    -7 11 1 34.84 2.8
    6 -11 -1 0.5 0.37
    -6 11 1 0.53 0.35
    5 -11 -1 29.21 2.33
    -5 11 1 29.5 2.4
    4 -11 -1 4.83 0.81
    -4 11 1 6.17 0.98
    3 -11 -1 32 2.41
    -3 11 1 31.79 2.53
    2 -11 -1 112.97 7.2
    -2 11 1 109.53 7.35
    1 -11 -1 0.94 0.32
    -1 11 1 0.57 0.36
    0 -11 -1 6.75 0.85
    0 11 1 6.78 1.01
    -1 -11 -1 3.32 0.55
    1 11 1 3.02 0.66
    -2 -11 -1 3.51 0.6
    2 11 1 4.28 0.79
    -3 -11 -1 19.99 1.65
    3 11 1 22.49 1.89
    -4 -11 -1 28.68 2.15
    13 -12 -1 7.14 1.16
    -13 12 1 6.2 0.94
    12 -12 -1 8.55 1.35
    -12 12 1 8.23 1.13
    11 -12 -1 0.33 0.41
    -11 12 1 0.16 0.28
    10 -12 -1 7.49 1.18
    -10 12 1 8.25 1.13
    9 -12 -1 13.85 1.74
    -9 12 1 14.23 1.43
    8 -12 -1 35.53 2.87
    -8 12 1 35.82 2.8
    7 -12 -1 2.25 0.63
    -7 12 1 3.78 0.78
    6 -12 -1 63.49 4.6
    -6 12 1 68.88 4.7
    5 -12 -1 13.3 1.34
    -5 12 1 14.39 1.43
    4 -12 -1 0.58 0.31
    -4 12 1 0.45 0.37
    3 -12 -1 0.85 0.36
    -3 12 1 0.36 0.34
    2 -12 -1 0.81 0.34
    -2 12 1 1.17 0.45
    1 -12 -1 10.8 1.03
    -1 12 1 9.42 1.25
    0 -12 -1 12.85 1.19
    0 12 1 14.58 1.39
    -1 -12 -1 5.01 0.7
    1 12 1 6.2 0.94
    -2 -12 -1 16.21 1.37
    -3 -12 -1 16.92 1.42
    13 -13 -1 11.69 1.53
    -13 13 1 11.87 1.24
    12 -13 -1 2.35 0.7
    -12 13 1 1.22 0.45
    11 -13 -1 1.11 0.54
    -11 13 1 1.06 0.44
    10 -13 -1 9.95 1.35
    -10 13 1 9.35 1.19
    9 -13 -1 12.89 1.58
    -9 13 1 9.43 1.26
    8 -13 -1 16.36 1.61
    -8 13 1 14.53 1.51
    7 -13 -1 24.29 2.16
    -7 13 1 26.36 2.2
    6 -13 -1 16.02 1.53
    -6 13 1 16.61 1.6
    5 -13 -1 0.12 0.25
    -5 13 1 0.52 0.35
    4 -13 -1 12.33 1.2
    -4 13 1 10.23 1.33
    3 -13 -1 15.45 1.39
    -3 13 1 15.7 1.52
    2 -13 -1 2.9 0.56
    -2 13 1 2.94 0.68
    1 -13 -1 16.63 1.48
    -1 13 1 19.57 1.7
    0 -13 -1 74.2 4.85
    0 13 1 71.34 5.01
    -1 -13 -1 1.07 0.34
    -2 -13 -1 0.68 0.42
    12 -14 -1 34.19 2.76
    -12 14 1 32.47 2.57
    11 -14 -1 0.58 0.39
    -11 14 1 -0.04 0.22
    10 -14 -1 -0.08 0.32
    -10 14 1 0.05 0.25
    9 -14 -1 0.9 0.45
    -9 14 1 0.17 0.35
    8 -14 -1 0.46 0.39
    -8 14 1 0.52 0.39
    7 -14 -1 0.59 0.43
    -7 14 1 0.82 0.46
    6 -14 -1 16.02 1.49
    -6 14 1 14.06 1.48
    5 -14 -1 0.13 0.28
    -5 14 1 0.17 0.34
    4 -14 -1 34.36 2.57
    -4 14 1 33.32 2.67
    3 -14 -1 3 0.6
    -3 14 1 2.33 0.61
    2 -14 -1 0.33 0.24
    -2 14 1 0.11 0.29
    1 -14 -1 45.29 3.19
    0 -14 -1 12.69 1.18
    10 -15 -1 0.04 0.29
    -10 15 1 0.38 0.36
    9 -15 -1 1.19 0.53
    -9 15 1 0.47 0.38
    8 -15 -1 5.26 0.95
    -8 15 1 6.92 1.05
    7 -15 -1 45.68 3.54
    -7 15 1 50.3 3.6
    6 -15 -1 38.64 2.93
    -6 15 1 39.03 2.99
    5 -15 -1 5 0.84
    -5 15 1 5.53 0.9
    4 -15 -1 3.29 0.67
    3 -15 -1 1.15 0.41
    3 -16 2 4.07 0.82
    4 -16 2 0.22 0.31
    5 -16 2 4.57 0.79
    6 -16 2 0.47 0.34
    7 -16 2 1.51 0.51
    8 -16 2 2.92 0.75
    9 -16 2 3.5 0.81
    1 -15 2 12.04 1.14
    2 -15 2 0.42 0.28
    3 -15 2 5.44 0.82
    4 -15 2 47.54 3.4
    5 -15 2 0.79 0.37
    6 -15 2 0.18 0.32
    7 -15 2 -0.15 0.28
    -8 15 -2 0.61 0.51
    8 -15 2 0.37 0.4
    -9 15 -2 0.09 0.43
    9 -15 2 2.18 0.6
    10 -15 2 5.69 0.99
    11 -15 2 1.42 0.56
    -1 -14 2 1.26 0.37
    0 -14 2 3.35 0.57
    1 -14 2 0.06 0.21
    2 -14 2 2.09 0.48
    -3 14 -2 24.4 2.26
    3 -14 2 23.95 1.94
    -4 14 -2 1.17 0.43
    4 -14 2 0.05 0.22
    -5 14 -2 11.62 1.39
    5 -14 2 9.96 1.26
    -6 14 -2 2.58 0.63
    6 -14 2 1.73 0.5
    -7 14 -2 14.9 1.4
    7 -14 2 12.9 1.41
    -8 14 -2 5.08 0.85
    8 -14 2 4.65 0.9
    -9 14 -2 0.62 0.35
    9 -14 2 0.76 0.43
    -10 14 -2 10.69 1.16
    10 -14 2 11.99 1.56
    -11 14 -2 0.67 0.35
    11 -14 2 0.32 0.37
    -12 14 -2 26.87 2.12
    12 -14 2 24.55 2.28
    13 -14 2 0.96 0.6
    -3 -13 2 5.42 0.75
    -2 -13 2 11.8 1.09
    -1 -13 2 25.98 1.97
    0 -13 2 16.48 1.39
    -1 13 -2 17.81 1.59
    1 -13 2 17.8 1.48
    -2 13 -2 0.3 0.3
    2 -13 2 0.29 0.25
    -3 13 -2 0.86 0.39
    3 -13 2 0.86 0.33
    -4 13 -2 28.84 2.26
    4 -13 2 26.8 2.17
    -5 13 -2 3.18 0.68
    5 -13 2 3.76 0.7
    -6 13 -2 -0.17 0.21
    6 -13 2 0.03 0.23
    -7 13 -2 5.74 0.89
    7 -13 2 5.04 0.94
    -8 13 -2 15.23 1.47
    8 -13 2 17.35 1.66
    -9 13 -2 1.33 0.49
    9 -13 2 2.07 0.65
    -10 13 -2 5.17 0.84
    10 -13 2 5.14 0.97
    -11 13 -2 0.21 0.3
    11 -13 2 0.08 0.29
    -12 13 -2 3.96 0.71
    12 -13 2 4.13 0.91
    -13 13 -2 6.55 1
    13 -13 2 7.47 1.22
    -4 -12 2 0.61 0.27
    -3 -12 2 20.61 1.63
    -2 -12 2 16.99 1.4
    1 12 -2 44.4 3.53
    -1 -12 2 47.25 3.19
    0 12 -2 7.08 0.98
    0 -12 2 7.88 0.82
    -1 12 -2 8.06 1.03
    1 -12 2 7.43 0.92
    -2 12 -2 0.37 0.3
    2 -12 2 0.09 0.18
    -3 12 -2 7.16 1.02
    3 -12 2 5.73 0.84
    -4 12 -2 3.86 0.71
    4 -12 2 3.19 0.63
    -5 12 -2 10.53 1.32
    5 -12 2 11.43 1.17
    -6 12 -2 2.83 0.61
    6 -12 2 2.09 0.61
    -7 12 -2 9.64 1.23
    7 -12 2 8.56 1.28
    -8 12 -2 22.65 1.92
    8 -12 2 22.82 2.06
    -9 12 -2 2.74 0.61
    9 -12 2 1.77 0.66
    -10 12 -2 5.49 0.83
    10 -12 2 2.52 0.75
    -11 12 -2 0.62 0.36
    11 -12 2 0.32 0.39
    -12 12 -2 -0.15 0.27
    12 -12 2 0.21 0.34
    13 -12 2 1.02 0.51
    -14 12 -2 37.32 2.87
    14 -12 2 42.27 3.28
    -5 -11 2 0.09 0.17
    -4 -11 2 15.62 1.31
    -3 -11 2 0.6 0.25
    2 11 -2 18.81 1.55
    -2 -11 2 15.1 1.34
    1 11 -2 5.85 0.9
    -1 -11 2 6.14 0.76
    0 11 -2 3.45 0.65
    0 -11 2 5.26 0.72
    -1 11 -2 0.47 0.28
    1 -11 2 0.27 0.21
    -2 11 -2 17.28 1.55
    2 -11 2 17.08 1.45
    -3 11 -2 1.34 0.45
    3 -11 2 0.33 0.25
    -4 11 -2 21.92 1.92
    4 -11 2 23.04 1.86
    -5 11 -2 0.2 0.34
    5 -11 2 0.27 0.24
    -6 11 -2 0.65 0.35
    6 -11 2 0.15 0.29
    -7 11 -2 18.4 1.65
    7 -11 2 17.79 1.76
    -8 11 -2 2.18 0.55
    8 -11 2 1.41 0.54
    -9 11 -2 0.22 0.3
    9 -11 2 0.71 0.46
    -10 11 -2 11.59 1.21
    10 -11 2 10.57 1.51
    -11 11 -2 0.1 0.28
    11 -11 2 0.06 0.37
    -12 11 -2 0 0.27
    12 -11 2 0.44 0.4
    13 -11 2 55.98 4.29
    -14 11 -2 31.08 2.47
    14 -11 2 34.83 2.91
    -6 -10 2 0.28 0.21
    -5 -10 2 2.11 0.43
    -4 -10 2 8.15 0.83
    3 10 -2 2.25 0.53
    -3 -10 2 2.47 0.48
    2 10 -2 9.33 1.15
    -2 -10 2 8.63 0.86
    1 10 -2 51.42 3.63
    -1 -10 2 51.43 3.49
    0 10 -2 0.27 0.26
    0 -10 2 0.49 0.23
    -1 10 -2 4.46 0.75
    1 -10 2 3.24 0.57
    -2 10 -2 -0.03 0.19
    2 -10 2 0.11 0.2
    -3 10 -2 2.98 0.62
    3 -10 2 2.71 0.56
    -4 10 -2 9.01 1.17
    4 -10 2 9.74 1.03
    -5 10 -2 29.8 2.34
    5 -10 2 27.77 2.28
    -6 10 -2 14.13 1.39
    6 -10 2 13 1.63
    -7 10 -2 26.42 2.1
    7 -10 2 23.44 2.19
    -8 10 -2 81.61 5.47
    8 -10 2 78 5.64
    -9 10 -2 3.48 0.69
    9 -10 2 4.16 0.89
    -10 10 -2 7.33 1.06
    10 -10 2 7.73 1.32
    -11 10 -2 4 0.73
    11 -10 2 3.04 0.82
    12 -10 2 1.87 0.71
    -13 10 -2 26.52 2.15
    13 -10 2 27.28 2.54
    -14 10 -2 0.41 0.32
    14 -10 2 0.54 0.46
    -7 -9 2 8.4 0.86
    -6 -9 2 0.71 0.3
    -5 -9 2 0.09 0.18
    4 9 -2 0.52 0.28
    -4 -9 2 0.5 0.26
    3 9 -2 0.18 0.26
    -3 -9 2 0.31 0.21
    2 9 -2 48.36 3.43
    -2 -9 2 48.35 3.28
    1 9 -2 3.74 0.66
    -1 -9 2 3.81 0.6
    -1 -9 2 3.63 0.69
    0 9 -2 2.26 0.52
    0 -9 2 1.48 0.38
    0 -9 2 1.89 0.52
    -1 9 -2 0.49 0.28
    1 -9 2 0.49 0.24
    1 -9 2 0.51 0.34
    -2 9 -2 40.25 3.03
    2 -9 2 39.08 2.91
    2 -9 2 46.61 3.16
    -3 9 -2 0.1 0.23
    3 -9 2 0.1 0.19
    3 -9 2 0.03 0.27
    -4 9 -2 0.31 0.26
    4 -9 2 0.42 0.33
    4 -9 2 0.05 0.16
    -5 9 -2 28.78 2.34
    5 -9 2 31.57 2.51
    5 -9 2 27.54 2.34
    -6 9 -2 10.16 1.28
    6 -9 2 9.03 1.31
    -7 9 -2 147.59 9.43
    7 -9 2 143.01 9.59
    -8 9 -2 0.7 0.35
    8 -9 2 0.4 0.43
    -9 9 -2 38.8 2.93
    9 -9 2 38.48 3.22
    -10 9 -2 13.55 1.37
    10 -9 2 15.25 1.89
    11 -9 2 12.26 1.77
    -12 9 -2 3.17 0.66
    12 -9 2 4.27 0.99
    -13 9 -2 17.06 1.58
    13 -9 2 19.25 1.98
    -14 9 -2 9.52 1.18
    14 -9 2 10.63 1.67
    -8 -8 2 5.23 0.7
    -7 -8 2 1.29 0.36
    -6 -8 2 35.33 2.51
    5 8 -2 13.13 1.25
    -5 -8 2 12.4 1.1
    4 8 -2 26.01 2.07
    -4 -8 2 26.33 1.93
    3 8 -2 0.44 0.27
    -3 -8 2 0.32 0.18
    2 8 -2 6.89 0.9
    -2 -8 2 4.91 0.69
    -2 -8 2 9.33 1.09
    1 8 -2 73.91 4.99
    -1 -8 2 68.86 4.82
    -1 -8 2 82.5 5.07
    0 8 -2 5.74 0.86
    0 -8 2 7.88 1.04
    0 -8 2 6.27 0.68
    -1 8 -2 18.42 1.58
    1 -8 2 19.82 1.64
    1 -8 2 17.67 1.45
    -2 8 -2 22.39 1.93
    2 -8 2 23.94 1.86
    2 -8 2 27.81 2.08
    -3 8 -2 69.96 5.19
    3 -8 2 88.76 5.4
    3 -8 2 75.48 5.11
    -4 8 -2 3.72 0.73
    4 -8 2 4.2 0.74
    4 -8 2 3.77 0.8
    -5 8 -2 10.91 1.38
    5 -8 2 13.6 1.66
    -6 8 -2 39.57 3.04
    6 -8 2 38.33 3.19
    6 -8 2 46.22 3.42
    -7 8 -2 20.45 1.81
    7 -8 2 21.37 2.06
    -8 8 -2 27.91 2.34
    8 -8 2 32.5 2.72
    -9 8 -2 0.2 0.29
    9 -8 2 -0.14 0.34
    -10 8 -2 4.64 0.84
    10 -8 2 3.98 1.02
    -11 8 -2 15.69 1.48
    11 -8 2 17.23 2.16
    -12 8 -2 22.86 1.93
    12 -8 2 23.58 2.34
    -13 8 -2 33.74 2.5
    13 -8 2 29.45 2.86
    -14 8 -2 22.38 1.83
    14 -8 2 19.43 2.15
    -9 -7 2 1.73 0.41
    -8 -7 2 9.32 0.92
    -7 -7 2 36.27 2.57
    6 7 -2 26.09 2.13
    -6 -7 2 27.64 2
    5 7 -2 4.4 0.75
    -5 -7 2 4.72 0.64
    4 7 -2 9.74 1.02
    -4 -7 2 9.64 1.19
    -4 -7 2 9.13 0.87
    3 7 -2 0.87 0.33
    -3 -7 2 0.94 0.37
    -3 -7 2 0.5 0.22
    2 7 -2 3.61 0.64
    -2 -7 2 3.15 0.48
    -2 -7 2 3.44 0.63
    1 7 -2 3.14 0.59
    -1 -7 2 3.07 0.48
    -1 -7 2 2.99 0.58
    0 7 -2 9.68 1.05
    0 7 -2 11.95 1.02
    0 -7 2 13.14 1.16
    0 -7 2 11.18 0.99
    -1 7 -2 21.79 1.52
    -1 7 -2 19.49 1.64
    1 -7 2 22.12 1.73
    1 -7 2 18 1.51
    -2 7 -2 164.98 9.59
    -2 7 -2 140.66 9.69
    2 -7 2 149.6 9.6
    2 -7 2 154.85 9.79
    -3 7 -2 153.64 10.29
    -3 7 -2 165.29 10.17
    3 -7 2 167.74 10.41
    3 -7 2 158.96 10.2
    -4 7 -2 24.96 1.92
    -4 7 -2 21.2 1.88
    4 -7 2 24.48 2.03
    4 -7 2 21.01 1.89
    -5 7 -2 30.34 2.5
    5 -7 2 38.53 2.74
    5 -7 2 30.63 2.65
    -6 7 -2 0.59 0.33
    6 -7 2 0.85 0.44
    6 -7 2 0.48 0.37
    -7 7 -2 3.85 0.74
    7 -7 2 2.98 0.79
    -8 7 -2 7.62 1.05
    8 -7 2 9.46 1.51
    -9 7 -2 185.33 11.99
    9 -7 2 191.22 12.39
    -10 7 -2 4.25 0.75
    10 -7 2 3.63 0.92
    -11 7 -2 5.24 0.85
    11 -7 2 5.99 1.19
    -12 7 -2 18.33 1.63
    12 -7 2 18.28 2.27
    -13 7 -2 0.09 0.24
    13 -7 2 0.08 0.47
    -14 7 -2 20.35 1.74
    14 -7 2 20.93 2.17
    -10 -6 2 0.1 0.18
    -9 -6 2 9.02 0.88
    -8 -6 2 2.52 0.47
    7 6 -2 11.06 1.18
    -7 -6 2 12.12 1.06
    6 6 -2 2.51 0.55
    -6 -6 2 2.27 0.44
    5 6 -2 0.86 0.36
    -5 -6 2 0.48 0.21
    -5 -6 2 0.61 0.32
    4 6 -2 1.28 0.41
    -4 -6 2 0.5 0.22
    -4 -6 2 1.19 0.41
    3 6 -2 39.34 2.91
    -3 -6 2 40.46 2.78
    -3 -6 2 42.8 2.97
    2 6 -2 15.68 1.35
    -2 -6 2 14.29 1.21
    -2 -6 2 18.14 1.43
    1 6 -2 11.29 0.88
    1 6 -2 8.86 0.97
    -1 -6 2 9.38 0.88
    -1 -6 2 13.08 1.09
    0 6 -2 63.23 3.93
    0 6 -2 57.05 4.06
    0 -6 2 59.33 3.96
    0 -6 2 63.39 4.13
    -1 6 -2 6.44 0.62
    -1 6 -2 5.04 0.76
    1 -6 2 6.32 0.64
    1 -6 2 6.8 0.89
    -2 6 -2 25.11 1.98
    -2 6 -2 26.37 1.86
    2 -6 2 23 1.85
    2 -6 2 27.92 2.08
    -3 6 -2 6.82 0.9
    -3 6 -2 8.04 1.06
    3 -6 2 7.64 1.09
    3 -6 2 8.09 1
    -4 6 -2 4.77 0.78
    -4 6 -2 5.21 0.86
    4 -6 2 6.21 0.99
    4 -6 2 5.36 0.94
    -5 6 -2 28.67 2.2
    -5 6 -2 22.66 1.96
    5 -6 2 21.96 2.13
    5 -6 2 25.48 2.11
    -6 6 -2 2.21 0.5
    6 -6 2 1.28 0.56
    6 -6 2 1.05 0.48
    -7 6 -2 3.83 0.71
    7 -6 2 4.54 1.01
    -8 6 -2 411.28 24.25
    8 -6 2 366.46 24.47
    -9 6 -2 115.19 7.56
    9 -6 2 116.28 8.02
    -10 6 -2 0.1 0.24
    10 -6 2 1.08 0.57
    -11 6 -2 0.8 0.35
    11 -6 2 0.57 0.49
    -12 6 -2 0.28 0.28
    12 -6 2 1.42 0.65
    -13 6 -2 -0.13 0.18
    13 -6 2 0.19 0.45
    -14 6 -2 8.81 1.1
    14 -6 2 9.06 1.46
    -10 -5 2 2.9 0.52
    -9 -5 2 7.59 0.8
    8 5 -2 2.2 0.58
    -8 -5 2 0.95 0.3
    7 5 -2 10.7 1.12
    -7 -5 2 10.15 0.96
    6 5 -2 37.31 2.72
    -6 -5 2 35.18 2.53
    5 5 -2 0.04 0.19
    -5 -5 2 0.23 0.25
    -5 -5 2 0.28 0.17
    4 5 -2 55.68 3.92
    -4 -5 2 61.74 3.97
    -4 -5 2 54.77 3.76
    3 5 -2 0.97 0.34
    -3 -5 2 0.73 0.31
    -3 -5 2 0.54 0.2
    2 5 -2 6.4 0.82
    2 5 -2 5.8 0.57
    -2 -5 2 6.03 0.59
    -2 -5 2 6.26 0.82
    1 5 -2 7.29 0.64
    1 5 -2 7.87 0.77
    -1 -5 2 7.41 0.78
    -1 -5 2 6.77 0.65
    0 5 -2 126.42 7.94
    0 5 -2 127.67 7.79
    0 -5 2 123.58 7.95
    0 -5 2 123.68 7.82
    -1 5 -2 7.78 0.77
    -1 5 -2 6.96 0.63
    1 -5 2 6.85 0.86
    1 -5 2 6.48 0.65
    -2 5 -2 113.09 7.53
    -2 5 -2 121.15 7.41
    2 -5 2 113.28 7.42
    2 -5 2 122.37 7.61
    -3 5 -2 279.78 16.58
    -3 5 -2 259.77 16.55
    3 -5 2 248 16.59
    3 -5 2 277.5 16.68
    -4 5 -2 64.76 4.79
    -4 5 -2 79.63 5.02
    4 -5 2 67.71 5.02
    4 -5 2 76.32 4.96
    -5 5 -2 96.91 5.81
    -5 5 -2 76.66 5.45
    5 -5 2 88.21 5.6
    5 -5 2 68.99 5.68
    -6 5 -2 28.3 2.25
    -6 5 -2 33.12 2.53
    6 -5 2 31.09 2.36
    6 -5 2 24.34 2.48
    7 -5 2 48.91 3.85
    -8 5 -2 87.56 5.78
    8 -5 2 85.48 6.19
    -9 5 -2 10.92 1.15
    9 -5 2 13.78 1.85
    -10 5 -2 0.87 0.36
    10 -5 2 0.97 0.52
    -11 5 -2 8.5 1.03
    11 -5 2 5.9 1.2
    -12 5 -2 4.21 0.71
    12 -5 2 5.01 1.05
    -13 5 -2 17.91 1.52
    13 -5 2 13.53 1.92
    -14 5 -2 57.25 3.93
    14 -5 2 55.08 4.36
    -11 -4 2 0.24 0.2
    -10 -4 2 0.03 0.16
    9 4 -2 -0.05 0.24
    -9 -4 2 -0.03 0.17
    8 4 -2 1.11 0.42
    -8 -4 2 2 0.42
    7 4 -2 12.45 1.19
    -7 -4 2 10.37 0.99
    6 4 -2 19.16 1.67
    -6 -4 2 19.64 1.53
    -6 -4 2 20.5 1.69
    5 4 -2 0.35 0.28
    -5 -4 2 0.73 0.3
    -5 -4 2 0.8 0.26
    4 4 -2 0.49 0.27
    -4 -4 2 0.52 0.21
    -4 -4 2 0.43 0.26
    3 4 -2 51.3 3.28
    3 4 -2 48.22 3.4
    -3 -4 2 51.35 3.43
    -3 -4 2 48.7 3.28
    2 4 -2 2.62 0.37
    2 4 -2 2.78 0.47
    -2 -4 2 3.09 0.5
    -2 -4 2 3.18 0.42
    1 4 -2 0.39 0.14
    1 4 -2 0.62 0.22
    -1 -4 2 0.64 0.24
    -1 -4 2 0.46 0.16
    0 4 -2 75.84 4.53
    0 4 -2 73.11 4.65
    0 -4 2 70.91 4.66
    0 -4 2 68.57 4.54
    -1 4 -2 189.05 12.13
    -1 4 -2 194.7 12
    1 -4 2 190.5 12.02
    1 -4 2 208.47 12.18
    -2 4 -2 722.34 43.13
    -2 4 -2 741.77 43.06
    2 -4 2 673.45 43.07
    2 -4 2 693.27 43.18
    -3 4 -2 16.41 1.39
    -3 4 -2 13.55 1.22
    3 -4 2 14.16 1.3
    3 -4 2 13.93 1.39
    -4 4 -2 150.6 9.68
    -4 4 -2 163.92 9.98
    4 -4 2 138.62 9.93
    4 -4 2 158.83 9.75
    -5 4 -2 9.54 0.97
    -5 4 -2 8.57 1.22
    5 -4 2 6.8 1.2
    5 -4 2 11.6 1.05
    -6 4 -2 11.3 1.06
    -6 4 -2 10.8 1.36
    6 -4 2 9.59 1.45
    6 -4 2 10.3 1.09
    -7 4 -2 2.3 0.51
    7 -4 2 3.47 0.86
    -8 4 -2 49.48 3.5
    8 -4 2 49.95 3.88
    -9 4 -2 4.52 0.74
    9 -4 2 4.99 1.05
    -10 4 -2 102.85 6.86
    10 -4 2 108.69 7.32
    -11 4 -2 10.04 1.04
    11 -4 2 9.3 1.51
    -12 4 -2 0.53 0.29
    12 -4 2 0.28 0.38
    -13 4 -2 16.47 1.44
    13 -4 2 14.81 1.95
    -14 4 -2 5.97 0.83
    14 -4 2 4.91 1.1
    -11 -3 2 9.24 0.92
    -10 -3 2 0.28 0.22
    9 3 -2 13.01 1.35
    -9 -3 2 13.26 1.17
    8 3 -2 0.37 0.32
    -8 -3 2 1.18 0.33
    7 3 -2 8.43 1.16
    -7 -3 2 10.8 1.1
    -7 -3 2 9.39 0.92
    6 3 -2 37.56 2.91
    -6 -3 2 38.7 2.77
    -6 -3 2 44.01 2.96
    5 3 -2 0.03 0.18
    -5 -3 2 -0.01 0.11
    -5 -3 2 0.05 0.17
    4 3 -2 68.31 4.12
    4 3 -2 60.63 4.22
    -4 -3 2 66.42 4.24
    -4 -3 2 56.56 4.07
    3 3 -2 13.89 1.02
    3 3 -2 10.98 1.05
    -3 -3 2 12.69 1
    -3 -3 2 12.51 1.09
    2 3 -2 248.45 15.32
    2 3 -2 245.18 15.42
    -2 -3 2 254.56 15.45
    -2 -3 2 254.39 15.34
    1 3 -2 29.21 1.91
    1 3 -2 28.09 1.99
    -1 -3 2 30.13 1.93
    -1 -3 2 30.46 2.03
    0 3 -2 7.14 0.53
    0 3 -2 6.54 0.6
    0 -3 2 7.63 0.56
    0 -3 2 7.07 0.63
    -1 3 -2 210.3 13.32
    -1 3 -2 218.62 13.24
    1 -3 2 216.07 13.38
    1 -3 2 221.54 13.27
    -2 3 -2 8.02 0.74
    -2 3 -2 8.26 0.84
    2 -3 2 5.47 0.85
    2 -3 2 11.29 0.86
    -3 3 -2 191.2 12.48
    -3 3 -2 216.78 12.76
    3 -3 2 213.63 12.56
    3 -3 2 184.73 12.71
    -4 3 -2 2.95 0.63
    4 -3 2 0.81 0.39
    4 -3 2 1.59 0.38
    -5 3 -2 12.48 1.17
    -5 3 -2 14.19 1.38
    5 -3 2 14.18 1.24
    5 -3 2 14.2 1.71
    -6 3 -2 102.47 6.44
    -6 3 -2 89.47 6.16
    6 -3 2 87.86 6.45
    6 -3 2 100.6 6.27
    -7 3 -2 144.48 8.85
    7 -3 2 131.07 9.18
    -8 3 -2 68.54 4.66
    8 -3 2 70.83 5.05
    -9 3 -2 84.14 5.51
    9 -3 2 82.09 5.88
    -10 3 -2 80.09 5.17
    10 -3 2 73.25 5.48
    -11 3 -2 6.83 0.94
    11 -3 2 7.69 1.24
    -12 3 -2 4.91 0.74
    12 -3 2 4.95 1.01
    -13 3 -2 0.06 0.22
    13 -3 2 -0.15 0.39
    -14 3 -2 2.03 0.5
    -12 -2 2 17.22 1.45
    -11 -2 2 4.1 0.64
    10 2 -2 4.86 0.87
    -10 -2 2 3.42 0.59
    9 2 -2 12.11 1.28
    -9 -2 2 12.33 1.11
    8 2 -2 0.55 0.33
    -8 -2 2 0.21 0.2
    7 2 -2 9.31 1.21
    -7 -2 2 10.74 1.08
    -7 -2 2 9.37 0.92
    6 2 -2 7.83 1.02
    -6 -2 2 5.39 0.72
    -6 -2 2 7.56 0.98
    5 2 -2 6.51 0.77
    5 2 -2 6.71 0.89
    -5 -2 2 6.44 0.88
    -5 -2 2 4.39 0.64
    4 2 -2 42.82 3.1
    -4 -2 2 45.05 3.11
    -4 -2 2 46.09 3.02
    3 2 -2 196.19 12.9
    -3 -2 2 221.51 12.94
    -3 -2 2 207.64 12.84
    2 2 -2 171.38 10.34
    2 2 -2 161.07 10.38
    -2 -2 2 167.46 10.34
    -2 -2 2 173.34 10.42
    1 2 -2 39.28 2.43
    -1 -2 2 38.54 2.43
    -1 -2 2 38.1 2.48
    0 2 -2 3.62 0.23
    0 2 -2 3.06 0.25
    0 -2 2 3.08 0.25
    0 -2 2 2.97 0.3
    -1 2 -2 44.28 2.83
    1 -2 2 45.24 2.78
    1 -2 2 40.78 2.86
    -2 2 -2 16.87 1.24
    -2 2 -2 17.47 1.42
    2 -2 2 17.48 1.28
    2 -2 2 18.66 1.45
    -3 2 -2 145.85 9.45
    -3 2 -2 160.61 9.68
    3 -2 2 147.75 9.67
    3 -2 2 155.14 9.51
    -4 2 -2 367.28 23.95
    -4 2 -2 417.94 24.21
    4 -2 2 412.73 24.08
    4 -2 2 369.59 24.2
    -5 2 -2 4.55 0.67
    -5 2 -2 3.92 0.74
    5 -2 2 4.06 0.67
    5 -2 2 2.77 0.69
    -6 2 -2 23.89 1.94
    -6 2 -2 28.25 2.2
    6 -2 2 21.15 2.13
    6 -2 2 32.36 2.11
    -7 2 -2 66.03 4.36
    7 -2 2 63.21 4.64
    -8 2 -2 12.11 1.1
    8 -2 2 9.27 1.35
    -9 2 -2 84.19 5.39
    9 -2 2 77.72 5.68
    -10 2 -2 2.74 0.55
    10 -2 2 2.36 0.67
    -11 2 -2 14.02 1.27
    11 -2 2 14.07 1.77
    -12 2 -2 20.95 1.69
    12 -2 2 19.94 2.01
    -13 2 -2 1.02 0.34
    13 -2 2 0.7 0.52
    -12 -1 2 2.31 0.49
    -11 -1 2 3.43 0.61
    10 1 -2 0.13 0.26
    -10 -1 2 0.27 0.23
    9 1 -2 9.55 1.26
    -9 -1 2 9.94 0.97
    8 1 -2 41.3 3.01
    -8 -1 2 37.77 2.78
    7 1 -2 1.24 0.42
    -7 -1 2 0.93 0.31
    -7 -1 2 2.25 0.56
    6 1 -2 1.39 0.45
    -6 -1 2 1.49 0.46
    -6 -1 2 1.42 0.35
    5 1 -2 42.11 3.04
    5 1 -2 45.61 2.96
    -5 -1 2 43.57 3.03
    -5 -1 2 38.66 2.88
    4 1 -2 9.12 0.93
    4 1 -2 10.33 0.89
    -4 -1 2 8.97 0.85
    -4 -1 2 10.03 0.95
    3 1 -2 169.9 10.5
    3 1 -2 167.63 10.55
    -3 -1 2 160.35 10.47
    -3 -1 2 180.71 10.59
    2 1 -2 6.18 0.56
    2 1 -2 6.23 0.55
    -2 -1 2 6.92 0.59
    1 1 -2 6.57 0.45
    -1 -1 2 6.81 0.5
    -1 -1 2 6.58 0.48
    -1 1 -2 14.73 0.97
    -1 1 -2 15.21 1.08
    1 -1 2 14.33 0.98
    1 -1 2 13.29 1.05
    -2 1 -2 58.91 3.68
    -2 1 -2 54.66 3.51
    2 -1 2 56.49 3.53
    2 -1 2 50.11 3.64
    -3 1 -2 896.1 56.35
    -3 1 -2 1000 56.58
    3 -1 2 844.72 56.52
    3 -1 2 976.27 56.39
    -4 1 -2 123.43 7.97
    -4 1 -2 132.45 8.19
    4 -1 2 118.24 8.17
    4 -1 2 132.14 8.01
    -5 1 -2 9.4 0.9
    -5 1 -2 9.43 1.25
    5 -1 2 10.53 1.32
    5 -1 2 9.3 0.91
    -6 1 -2 5.21 0.92
    -6 1 -2 5.82 0.78
    6 -1 2 4.74 0.85
    -7 1 -2 5.74 0.79
    7 -1 2 5.96 1.02
    -8 1 -2 0.13 0.19
    8 -1 2 -0.06 0.25
    -9 1 -2 25.68 1.96
    9 -1 2 25.79 2.26
    -10 1 -2 20.33 1.61
    10 -1 2 18.43 1.84
    -11 1 -2 16.91 1.46
    11 -1 2 17.57 1.78
    -12 1 -2 0.23 0.22
    12 -1 2 0.08 0.36
    -13 1 -2 -0.08 0.18
    -13 0 2 0.29 0.26
    -12 0 2 4.18 0.69
    11 0 -2 3.37 0.77
    -11 0 2 3.14 0.6
    10 0 -2 0.21 0.29
    -10 0 2 0.05 0.19
    9 0 -2 54.8 3.86
    -9 0 2 50.08 3.58
    8 0 -2 0 0.2
    -8 0 2 0.17 0.18
    -8 0 2 0.57 0.34
    7 0 -2 5.64 0.94
    -7 0 2 6.71 0.88
    -7 0 2 8.37 1.11
    6 0 -2 47.38 3.59
    -6 0 2 48.37 3.47
    -6 0 2 57.29 3.65
    5 0 -2 86.84 5.39
    5 0 -2 76.56 5.45
    -5 0 2 78.85 5.34
    -5 0 2 86.53 5.48
    4 0 -2 0.3 0.19
    4 0 -2 2.41 0.47
    -4 0 2 0.2 0.17
    -4 0 2 0.4 0.26
    3 0 -2 334.79 19.49
    3 0 -2 298.25 19.49
    -3 0 2 312.55 19.48
    -3 0 2 323.2 19.5
    2 0 -2 268.16 16.29
    2 0 -2 259.44 16.27
    -2 0 2 247.93 16.29
    -2 0 2 287.09 16.31
    1 0 -2 220.72 12.62
    -1 0 2 193.89 12.69
    -1 0 2 206.14 12.63
    0 0 -2 85 5.3
    0 0 -2 83.4 5.26
    0 0 2 84.13 5.31
    0 0 2 89.93 5.27
    -1 0 -2 20.44 1.5
    -1 0 -2 20.36 1.4
    1 0 2 21.27 1.41
    1 0 2 22.5 1.53
    -2 0 -2 533.97 31.47
    -2 0 -2 473.51 31.29
    2 0 2 538.48 31.32
    2 0 2 515.79 31.48
    -3 0 -2 185.06 11.69
    -3 0 -2 193.26 11.88
    3 0 2 181.02 11.88
    3 0 2 196.56 11.7
    -4 0 -2 1.54 0.45
    -4 0 -2 1.17 0.3
    4 0 2 1.57 0.46
    4 0 2 0.69 0.25
    -5 0 -2 27.75 2.06
    -5 0 -2 22.48 1.79
    5 0 2 23.69 2.02
    -6 0 -2 6.37 0.83
    6 0 2 7.23 1.09
    -7 0 -2 13.63 1.16
    7 0 2 11.23 1.48
    -8 0 -2 32.47 2.31
    8 0 2 29.41 2.54
    -9 0 -2 98.94 6.61
    9 0 2 107.09 6.97
    -10 0 -2 1.14 0.35
    10 0 2 1.62 0.55
    -11 0 -2 3.84 0.64
    11 0 2 5.65 1.02
    -12 0 -2 0.94 0.34
    12 0 2 0.99 0.51
    -13 0 -2 4.24 0.75
    -13 1 2 0.35 0.23
    -12 1 2 0.8 0.34
    11 -1 -2 8.61 1.3
    -11 1 2 9.53 0.99
    10 -1 -2 7.64 1.19
    -10 1 2 7 0.95
    9 -1 -2 1.13 0.46
    -9 1 2 1.29 0.39
    8 -1 -2 33.5 2.78
    -8 1 2 38.39 2.78
    -8 1 2 34.26 2.6
    7 -1 -2 3.27 0.73
    -7 1 2 3.43 0.65
    -7 1 2 2.73 0.63
    6 -1 -2 1.01 0.35
    6 -1 -2 1.04 0.44
    -6 1 2 0.92 0.37
    5 -1 -2 59.82 4.39
    5 -1 -2 67.24 4.33
    -5 1 2 64.96 4.36
    -5 1 2 61.63 4.29
    4 -1 -2 149.73 8.98
    4 -1 -2 138.62 9.04
    -4 1 2 150.02 9.01
    -4 1 2 125.9 8.92
    3 -1 -2 721.25 43.13
    3 -1 -2 699.75 43.21
    -3 1 2 755.08 43.19
    -3 1 2 655.01 43.12
    2 -1 -2 99.24 7.07
    2 -1 -2 114.91 6.96
    -2 1 2 117.55 7.09
    -2 1 2 109.94 6.98
    1 -1 -2 327.55 19.44
    1 -1 -2 314.9 19.44
    -1 1 2 319.41 19.45
    -1 1 2 311.55 19.42
    0 -1 -2 171.69 10.65
    0 -1 -2 178.83 10.73
    0 1 2 165.86 10.72
    0 1 2 177.97 10.66
    -1 -1 -2 50.87 3.14
    -1 -1 -2 46.26 3
    1 1 2 46.62 3
    1 1 2 42.57 3.1
    -2 -1 -2 12 0.96
    -2 -1 -2 11.08 1.06
    2 1 2 12.32 1.11
    2 1 2 13.65 0.99
    -3 -1 -2 111.72 7.37
    -3 -1 -2 122.86 7.58
    3 1 2 120.92 7.41
    3 1 2 115.89 7.59
    -4 -1 -2 13.82 1.26
    -4 -1 -2 12.98 1.09
    4 1 2 11.69 1.23
    4 1 2 13.4 1.09
    -5 -1 -2 217.43 12.82
    -5 -1 -2 188.53 12.54
    5 1 2 214.42 12.61
    5 1 2 188.88 12.79
    -6 -1 -2 1.44 0.36
    6 1 2 1.69 0.49
    -7 -1 -2 1.96 0.44
    7 1 2 1.36 0.49
    -8 -1 -2 55.84 3.69
    8 1 2 52.13 3.94
    -9 -1 -2 2.4 0.49
    9 1 2 1.76 0.58
    -10 -1 -2 13.3 1.18
    10 1 2 12.67 1.59
    -11 -1 -2 0.09 0.18
    11 1 2 -0.16 0.3
    -12 -1 -2 4.11 0.67
    -13 2 2 2.2 0.54
    12 -2 -2 9.32 1.51
    -12 2 2 10.14 1.06
    11 -2 -2 13.64 1.73
    -11 2 2 12.87 1.26
    10 -2 -2 1.78 0.6
    -10 2 2 1.42 0.44
    9 -2 -2 29.1 2.43
    -9 2 2 26.28 2.15
    8 -2 -2 1.34 0.51
    -8 2 2 1.45 0.49
    -8 2 2 1.18 0.41
    7 -2 -2 103.2 7.16
    -7 2 2 107.68 6.98
    -7 2 2 106.35 7.01
    6 -2 -2 4.01 0.85
    6 -2 -2 1.87 0.5
    -6 2 2 0.57 0.3
    -6 2 2 0.79 0.36
    5 -2 -2 11.27 1.16
    5 -2 -2 10.83 1.43
    -5 2 2 12.42 1.21
    -5 2 2 11.12 1.15
    4 -2 -2 229.63 15.45
    4 -2 -2 258.99 15.31
    -4 2 2 224.7 15.28
    -4 2 2 265.98 15.41
    3 -2 -2 1.86 0.43
    -3 2 2 0.7 0.31
    -3 2 2 1.08 0.38
    2 -2 -2 207.2 12.54
    2 -2 -2 187.71 12.57
    -2 2 2 214.38 12.58
    -2 2 2 198.5 12.55
    1 -2 -2 7.09 0.69
    1 -2 -2 6.6 0.65
    -1 2 2 7.51 0.72
    -1 2 2 7.33 0.65
    0 -2 -2 13.99 1.1
    0 -2 -2 14.75 1.19
    0 2 2 15.06 1.21
    0 2 2 15.24 1.11
    -1 -2 -2 123.54 7.55
    -1 -2 -2 113.74 7.39
    1 2 2 122.12 7.4
    1 2 2 115.01 7.54
    -2 -2 -2 138.33 9.07
    -2 -2 -2 156.03 9.28
    2 2 2 138.93 9.25
    2 2 2 150.9 9.09
    -3 -2 -2 62.11 3.99
    -3 -2 -2 53.7 3.76
    3 2 2 51.99 3.95
    3 2 2 62.53 3.8
    -4 -2 -2 346.47 20.98
    -4 -2 -2 322.65 20.78
    4 2 2 328.37 21.03
    4 2 2 356.98 20.82
    -5 -2 -2 108.47 6.96
    5 2 2 110.13 7.23
    -6 -2 -2 13.76 1.18
    6 2 2 13.81 1.4
    -7 -2 -2 16.63 1.37
    7 2 2 16.66 1.61
    -8 -2 -2 0.46 0.25
    8 2 2 0.86 0.43
    -9 -2 -2 11.18 1.01
    9 2 2 8.33 1.27
    -10 -2 -2 0.08 0.17
    10 2 2 0.12 0.33
    -11 -2 -2 0.95 0.33
    11 2 2 1.01 0.5
    -12 -2 -2 5.17 0.88
    -14 3 2 2.28 0.61
    -13 3 2 0.05 0.22
    12 -3 -2 3.7 0.91
    -12 3 2 3.61 0.68
    11 -3 -2 -0.04 0.31
    -11 3 2 0.04 0.22
    10 -3 -2 3.32 0.83
    -10 3 2 3.89 0.71
    9 -3 -2 3.39 0.83
    8 -3 -2 209.7 14.12
    -8 3 2 242.43 13.97
    -8 3 2 206.85 13.88
    7 -3 -2 102.69 7.09
    -7 3 2 110.34 6.91
    -7 3 2 95.87 6.79
    6 -3 -2 39.16 2.72
    6 -3 -2 35.08 2.91
    -6 3 2 30.37 2.61
    5 -3 -2 8.01 1.3
    5 -3 -2 10.33 1.07
    -5 3 2 10.02 1.26
    -5 3 2 8.76 1.25
    4 -3 -2 1.74 0.48
    4 -3 -2 0.8 0.4
    -4 3 2 1.12 0.46
    -4 3 2 0.8 0.39
    3 -3 -2 10.01 0.97
    3 -3 -2 6.58 1.05
    -3 3 2 9.39 1.13
    -3 3 2 10.11 1
    2 -3 -2 146.24 9.04
    2 -3 -2 131.77 8.97
    -2 3 2 137.34 9.03
    -2 3 2 155.7 9
    1 -3 -2 290.84 17.75
    1 -3 -2 276.48 17.64
    -1 3 2 293.89 17.66
    -1 3 2 288.96 17.78
    0 -3 -2 46.41 3.24
    0 -3 -2 51.09 3.38
    0 3 2 51.77 3.26
    0 3 2 47.78 3.38
    -1 -3 -2 61.12 4.19
    -1 -3 -2 58.87 4.03
    1 3 2 66.59 4.05
    -2 -3 -2 140.85 9.54
    -2 -3 -2 164.55 9.76
    2 3 2 147.99 9.75
    2 3 2 160.61 9.57
    -3 -3 -2 68.96 4.59
    -3 -3 -2 70.08 4.77
    3 3 2 74.63 4.62
    3 3 2 68.4 4.79
    -4 -3 -2 66.44 4.44
    4 3 2 69.81 4.7
    -5 -3 -2 1.88 0.4
    5 3 2 2.58 0.59
    -6 -3 -2 36.21 2.51
    6 3 2 33.5 2.73
    -7 -3 -2 12.06 1.09
    7 3 2 12.34 1.32
    -8 -3 -2 -0.09 0.13
    8 3 2 -0.01 0.26
    -9 -3 -2 0.18 0.2
    9 3 2 0.12 0.26
    -10 -3 -2 24.14 1.77
    10 3 2 19.5 1.94
    -11 -3 -2 0.75 0.3
    -14 4 2 5.15 0.81
    -13 4 2 6.23 0.92
    12 -4 -2 2.44 0.79
    -12 4 2 2.42 0.57
    11 -4 -2 1.93 0.65
    -11 4 2 2.69 0.61
    10 -4 -2 22.49 2.21
    9 -4 -2 9.93 1.48
    -9 4 2 8.06 1.13
    8 -4 -2 34.33 2.94
    -8 4 2 32.8 2.62
    7 -4 -2 11.03 1.57
    -7 4 2 11.28 1.41
    -7 4 2 9.71 1.26
    6 -4 -2 14.61 1.93
    -6 4 2 15.36 1.49
    -6 4 2 11.62 1.48
    5 -4 -2 28.64 2.56
    5 -4 -2 30.52 2.38
    -5 4 2 27.47 2.36
    -5 4 2 32.31 2.45
    4 -4 -2 2.32 0.55
    4 -4 -2 2.6 0.66
    -4 4 2 3.37 0.69
    -4 4 2 4.75 0.84
    3 -4 -2 99.64 6.12
    3 -4 -2 86.28 6.04
    -3 4 2 98 6.08
    -3 4 2 85.83 6.06
    2 -4 -2 556.92 30.89
    2 -4 -2 471.45 30.73
    -2 4 2 467.41 30.82
    -2 4 2 517.27 30.75
    1 -4 -2 38.97 2.84
    1 -4 -2 42.13 2.97
    -1 4 2 45.27 2.87
    -1 4 2 40.91 2.98
    0 -4 -2 3.38 0.64
    0 -4 -2 3.71 0.56
    0 4 2 3.52 0.64
    0 4 2 3.47 0.52
    -1 -4 -2 0.71 0.34
    -1 -4 -2 0.54 0.22
    1 4 2 0.86 0.34
    1 4 2 0.26 0.17
    -2 -4 -2 15.35 1.32
    -2 -4 -2 14.19 1.14
    2 4 2 14.1 1.13
    2 4 2 10.88 1.22
    -3 -4 -2 1.94 0.38
    3 4 2 1.29 0.43
    -4 -4 -2 28.42 2.1
    4 4 2 30.06 2.34
    -5 -4 -2 1.46 0.36
    5 4 2 1.24 0.44
    -6 -4 -2 33.62 2.44
    6 4 2 35.24 2.71
    -7 -4 -2 0.44 0.24
    7 4 2 -0.16 0.21
    -8 -4 -2 0.16 0.18
    8 4 2 0.42 0.37
    -9 -4 -2 2.99 0.54
    9 4 2 3.61 0.81
    -10 -4 -2 5.58 0.77
    10 4 2 5.97 1.11
    -14 5 2 31.61 2.46
    -13 5 2 0.07 0.27
    12 -5 -2 1.59 0.67
    -12 5 2 3.81 0.76
    11 -5 -2 9.88 1.58
    10 -5 -2 8.64 1.49
    -10 5 2 9.04 1.2
    9 -5 -2 1.23 0.63
    -9 5 2 1 0.4
    8 -5 -2 87.42 6.4
    -8 5 2 92.74 6.15
    7 -5 -2 14.59 1.98
    -7 5 2 18.64 1.68
    -7 5 2 16.87 1.59
    6 -5 -2 144.79 9.72
    -6 5 2 162.4 9.57
    -6 5 2 131.57 9.43
    5 -5 -2 40.39 2.89
    5 -5 -2 34.98 2.95
    -5 5 2 39.82 2.89
    -5 5 2 32.9 2.8
    4 -5 -2 1.46 0.49
    4 -5 -2 2.98 0.65
    -4 5 2 2.42 0.58
    -4 5 2 0.26 0.26
    3 -5 -2 137.07 9.57
    3 -5 -2 171.33 9.76
    -3 5 2 161.79 9.63
    -3 5 2 136.42 9.63
    2 -5 -2 48.5 3.26
    2 -5 -2 42.18 3.09
    -2 5 2 39.65 3.18
    -2 5 2 50.38 3.15
    1 -5 -2 9.66 1
    1 -5 -2 7.91 0.85
    -1 5 2 9.73 1.17
    -1 5 2 10.12 0.9
    0 -5 -2 11.8 1.12
    0 -5 -2 9.5 0.93
    0 5 2 9.61 1.05
    0 5 2 11.46 0.96
    -1 -5 -2 0.71 0.33
    -1 -5 -2 0.14 0.16
    1 5 2 0.18 0.24
    1 5 2 1.21 0.33
    -2 -5 -2 44.66 3.1
    2 5 2 46.83 3.32
    -3 -5 -2 78.69 5.1
    3 5 2 77.89 5.32
    -4 -5 -2 88.67 5.86
    4 5 2 93.91 6.13
    -5 -5 -2 7.03 0.72
    5 5 2 4.64 0.86
    -6 -5 -2 0.31 0.21
    6 5 2 0.17 0.28
    -7 -5 -2 -0.04 0.17
    7 5 2 0.38 0.33
    -8 -5 -2 8.54 0.88
    8 5 2 8.95 1.23
    -9 -5 -2 0.31 0.23
    9 5 2 0.41 0.42
    -10 -5 -2 0.53 0.29
    -14 6 2 0.07 0.25
    13 -6 -2 15.49 2.27
    -13 6 2 14.02 1.4
    12 -6 -2 0.26 0.46
    11 -6 -2 6.25 1.22
    -11 6 2 6.1 0.96
    10 -6 -2 17.42 2.21
    -10 6 2 20.02 1.77
    9 -6 -2 107.28 7.83
    -9 6 2 119.89 7.61
    8 -6 -2 192.21 12.6
    -8 6 2 192.71 12.33
    7 -6 -2 50.14 3.82
    -7 6 2 47.18 3.57
    6 -6 -2 66.68 5.11
    -6 6 2 65.95 4.96
    -6 6 2 82.64 5.07
    5 -6 -2 43.27 3.6
    -5 6 2 50.12 3.61
    -5 6 2 53.33 3.61
    4 -6 -2 2.41 0.56
    4 -6 -2 3.68 0.79
    -4 6 2 1.18 0.41
    -4 6 2 2.32 0.56
    3 -6 -2 0.06 0.23
    3 -6 -2 0.1 0.18
    -3 6 2 0.23 0.22
    -3 6 2 0.05 0.22
    2 -6 -2 60.75 4
    2 -6 -2 54.22 3.82
    -2 6 2 61.22 3.85
    -2 6 2 50.06 3.91
    1 -6 -2 8.62 1.1
    1 -6 -2 5.89 0.78
    -1 6 2 6.01 0.76
    -1 6 2 4.31 0.77
    0 -6 -2 148.81 9.3
    0 6 2 146.55 9.49
    -1 -6 -2 0.23 0.18
    1 6 2 0.46 0.31
    -2 -6 -2 2.96 0.49
    2 6 2 2.25 0.58
    -3 -6 -2 47.46 3.16
    3 6 2 43.77 3.34
    -4 -6 -2 0.29 0.2
    4 6 2 0.03 0.25
    -5 -6 -2 7.52 0.79
    5 6 2 7.92 1.12
    -6 -6 -2 0.08 0.2
    6 6 2 0.13 0.23
    -7 -6 -2 20.47 1.63
    7 6 2 20.56 1.85
    -8 -6 -2 9.46 0.95
    8 6 2 9.43 1.25
    -9 -6 -2 0.19 0.22
    -14 7 2 12.37 1.27
    13 -7 -2 3.52 0.95
    12 -7 -2 34.91 3.11
    -12 7 2 37.63 2.83
    11 -7 -2 0.03 0.37
    -11 7 2 0.31 0.33
    10 -7 -2 7.72 1.35
    -10 7 2 8.53 1.15
    9 -7 -2 63.8 4.81
    -9 7 2 64.41 4.54
    8 -7 -2 6.62 1.18
    -8 7 2 4.77 0.85
    7 -7 -2 91.18 5.88
    -7 7 2 74.9 5.59
    6 -7 -2 1.35 0.52
    -6 7 2 -0.33 0.16
    5 -7 -2 26.87 2.26
    -5 7 2 27.05 2.24
    4 -7 -2 86.1 5.55
    -4 7 2 78.42 5.57
    3 -7 -2 85.76 5.84
    -3 7 2 92.29 5.99
    2 -7 -2 3.39 0.58
    -2 7 2 2 0.55
    1 -7 -2 193.36 12.28
    -1 7 2 200.09 12.48
    0 -7 -2 39.81 2.88
    0 7 2 43.74 3.1
    -1 -7 -2 12.98 1.13
    1 7 2 12.22 1.27
    -2 -7 -2 18.34 1.5
    2 7 2 20.03 1.72
    -3 -7 -2 0.44 0.22
    3 7 2 0.18 0.27
    -4 -7 -2 5.9 0.76
    4 7 2 5.18 0.89
    -5 -7 -2 0.17 0.2
    5 7 2 0.36 0.28
    -6 -7 -2 0.09 0.19
    6 7 2 0.07 0.24
    -7 -7 -2 7.93 0.8
    7 7 2 5.19 0.96
    -8 -7 -2 5.64 0.75
    -14 8 2 0.17 0.29
    13 -8 -2 87.9 6.15
    -13 8 2 83.88 5.8
    12 -8 -2 13.41 1.81
    -12 8 2 12.54 1.31
    11 -8 -2 2.68 0.78
    -11 8 2 1.54 0.48
    10 -8 -2 7.51 1.35
    -10 8 2 6.33 1.02
    9 -8 -2 0.34 0.42
    -9 8 2 0.73 0.4
    8 -8 -2 0.74 0.46
    -8 8 2 0.43 0.32
    7 -8 -2 67.49 5.01
    -7 8 2 72.7 4.96
    6 -8 -2 83.79 5.97
    -6 8 2 89.88 5.97
    5 -8 -2 18.55 1.67
    -5 8 2 17.62 1.66
    4 -8 -2 16.1 1.47
    -4 8 2 16.27 1.54
    3 -8 -2 25.78 2.01
    -3 8 2 24.89 2.1
    2 -8 -2 82.6 5.48
    -2 8 2 83.97 5.65
    1 -8 -2 66.13 4.32
    -1 8 2 62.05 4.47
    0 -8 -2 14.48 1.24
    0 8 2 14.37 1.39
    -1 -8 -2 30.85 2.33
    1 8 2 34.52 2.57
    -2 -8 -2 12.01 1.07
    2 8 2 10.3 1.31
    -3 -8 -2 0.21 0.19
    3 8 2 -0.07 0.26
    -4 -8 -2 0.48 0.26
    4 8 2 1.38 0.46
    -5 -8 -2 15.47 1.38
    5 8 2 19.26 1.66
    -6 -8 -2 0.01 0.16
    6 8 2 0.03 0.28
    -7 -8 -2 6.78 0.83
    13 -9 -2 11.07 1.58
    -13 9 2 9.6 1.26
    12 -9 -2 1.07 0.6
    -12 9 2 0.84 0.44
    11 -9 -2 9.44 1.43
    -11 9 2 9.13 1.18
    10 -9 -2 1.52 0.6
    -10 9 2 2.27 0.58
    9 -9 -2 -0.07 0.32
    -9 9 2 -0.08 0.21
    8 -9 -2 53.91 3.99
    -8 9 2 52.07 3.87
    7 -9 -2 212.3 13.46
    -7 9 2 207.24 13.39
    6 -9 -2 4.31 0.85
    -6 9 2 3.26 0.73
    5 -9 -2 1.49 0.46
    -5 9 2 1.97 0.55
    4 -9 -2 11.34 1.16
    -4 9 2 11.53 1.4
    3 -9 -2 5.44 0.83
    -3 9 2 6.38 0.96
    2 -9 -2 0.24 0.22
    -2 9 2 -0.01 0.25
    1 -9 -2 29.11 2.09
    -1 9 2 25.54 2.21
    0 -9 -2 0.16 0.17
    0 9 2 0.15 0.24
    -1 -9 -2 4.05 0.62
    1 9 2 5.47 0.91
    -2 -9 -2 8.19 0.84
    2 9 2 7.21 1.03
    -3 -9 -2 -0.01 0.16
    3 9 2 0.26 0.32
    -4 -9 -2 8.02 0.85
    4 9 2 9.39 1.2
    -5 -9 -2 4.32 0.67
    5 9 2 4.41 0.82
    -6 -9 -2 1.95 0.46
    13 -10 -2 30.94 2.7
    -13 10 2 27.16 2.28
    12 -10 -2 1.18 0.56
    -12 10 2 1.08 0.38
    11 -10 -2 35.49 2.84
    -11 10 2 30.33 2.53
    10 -10 -2 2.21 0.66
    -10 10 2 1.74 0.53
    9 -10 -2 1.73 0.63
    -9 10 2 2.34 0.57
    8 -10 -2 87.12 6.08
    -8 10 2 88.31 5.99
    7 -10 -2 17.63 1.72
    -7 10 2 17.08 1.68
    6 -10 -2 1.69 0.55
    -6 10 2 2.04 0.59
    5 -10 -2 8.91 1.16
    -5 10 2 8.22 1.16
    4 -10 -2 2.22 0.55
    -4 10 2 2.48 0.65
    3 -10 -2 23.53 1.99
    -3 10 2 28.55 2.2
    2 -10 -2 24.75 2
    -2 10 2 27.9 2.2
    1 -10 -2 28.61 2.19
    -1 10 2 30.65 2.4
    0 -10 -2 3.08 0.56
    0 10 2 2.85 0.65
    -1 -10 -2 0.36 0.23
    1 10 2 0.73 0.39
    -2 -10 -2 1.41 0.35
    2 10 2 1.35 0.44
    -3 -10 -2 7.8 0.94
    3 10 2 8.33 1.17
    -4 -10 -2 0.49 0.28
    4 10 2 0.15 0.3
    -5 -10 -2 0.71 0.3
    -13 11 2 21.39 1.84
    12 -11 -2 34.99 2.82
    -12 11 2 31.62 2.57
    11 -11 -2 21.81 2.01
    -11 11 2 18.87 1.77
    10 -11 -2 13.47 1.66
    -10 11 2 12.72 1.33
    9 -11 -2 1.97 0.61
    -9 11 2 1.06 0.47
    8 -11 -2 0.79 0.41
    -8 11 2 0.62 0.36
    7 -11 -2 16.76 1.63
    -7 11 2 15.85 1.61
    6 -11 -2 5.04 0.88
    -6 11 2 6.54 1.03
    5 -11 -2 14.14 1.38
    -5 11 2 14.43 1.45
    4 -11 -2 8.76 1.13
    -4 11 2 10.34 1.31
    3 -11 -2 1.94 0.47
    -3 11 2 2.87 0.66
    2 -11 -2 26.63 2.03
    -2 11 2 25.31 2.16
    1 -11 -2 0.12 0.19
    -1 11 2 0.04 0.27
    0 -11 -2 1.97 0.47
    0 11 2 2.89 0.66
    -1 -11 -2 0.72 0.29
    1 11 2 0.64 0.39
    -2 -11 -2 15.14 1.33
    2 11 2 16.89 1.55
    -3 -11 -2 1.86 0.44
    3 11 2 1.08 0.49
    -4 -11 -2 0.45 0.26
    -13 12 2 2.24 0.58
    12 -12 -2 12.16 1.58
    -12 12 2 12.57 1.3
    11 -12 -2 0.1 0.38
    -11 12 2 -0.11 0.27
    10 -12 -2 15.89 1.63
    -10 12 2 14.17 1.45
    9 -12 -2 12.62 1.57
    -9 12 2 11.24 1.44
    8 -12 -2 11.82 1.56
    -8 12 2 13.91 1.42
    7 -12 -2 0.05 0.27
    -7 12 2 0.28 0.31
    6 -12 -2 52.26 3.94
    -6 12 2 59.32 4.07
    5 -12 -2 8.15 1.09
    -5 12 2 7.41 1.12
    4 -12 -2 14.79 1.38
    -4 12 2 14.47 1.47
    3 -12 -2 6.63 0.92
    -3 12 2 6.65 1.01
    2 -12 -2 0.35 0.24
    -2 12 2 1.28 0.47
    1 -12 -2 5.45 0.78
    -1 12 2 5.05 0.86
    0 -12 -2 1.43 0.4
    0 12 2 1.64 0.51
    -1 -12 -2 5.67 0.79
    1 12 2 7.52 1.07
    -2 -12 -2 2.75 0.55
    2 12 2 3.7 1.08
    -3 -12 -2 6.39 0.89
    12 -13 -2 12.11 1.56
    -12 13 2 11.63 1.25
    11 -13 -2 5.31 0.97
    -11 13 2 4.85 0.82
    10 -13 -2 9.04 1.32
    -10 13 2 11.99 1.24
    9 -13 -2 1.26 0.52
    -9 13 2 2.05 0.6
    8 -13 -2 4.03 0.84
    -8 13 2 4.88 0.86
    7 -13 -2 23 2.06
    -7 13 2 24.24 2.09
    6 -13 -2 13.31 1.41
    -6 13 2 17.49 1.58
    5 -13 -2 5.23 0.86
    -5 13 2 5.59 0.95
    4 -13 -2 15.97 1.42
    -4 13 2 13.65 1.45
    3 -13 -2 0.03 0.23
    -3 13 2 0.22 0.31
    2 -13 -2 1.17 0.39
    -2 13 2 1.69 0.53
    1 -13 -2 0.35 0.27
    -1 13 2 -0.16 0.28
    0 -13 -2 3.36 0.58
    0 13 2 3.31 0.72
    -1 -13 -2 0.08 0.22
    11 -14 -2 0.15 0.36
    -11 14 2 0.58 0.36
    10 -14 -2 -0.14 0.35
    -10 14 2 0.26 0.28
    9 -14 -2 0.28 0.37
    -9 14 2 0.71 0.42
    8 -14 -2 0.26 0.34
    -8 14 2 0.33 0.32
    7 -14 -2 0.86 0.4
    -7 14 2 0.13 0.34
    6 -14 -2 2.61 0.6
    -6 14 2 1.62 0.54
    5 -14 -2 0.9 0.39
    -5 14 2 0.91 0.43
    4 -14 -2 0.41 0.31
    -4 14 2 0.24 0.29
    3 -14 -2 7.19 0.96
    -3 14 2 7.55 1.11
    2 -14 -2 0.67 0.36
    -2 14 2 0.44 0.34
    1 -14 -2 2.11 0.49
    9 -15 -2 7.76 1.17
    -9 15 2 7.12 1.06
    8 -15 -2 6 1
    -8 15 2 7.09 1.07
    7 -15 -2 6.99 1.11
    -7 15 2 8.68 1.22
    6 -15 -2 11.49 1.25
    -6 15 2 12.33 1.48
    5 -15 -2 -0.2 0.24
    -5 15 2 -0.02 0.31
    4 -15 -2 4.55 0.78
    -4 15 2 6.2 1.05
    3 -15 -2 0.59 0.36
    3 -16 3 0.02 0.25
    4 -16 3 3.88 0.68
    5 -16 3 1.59 0.48
    6 -16 3 3.65 0.71
    7 -16 3 54.11 3.94
    8 -16 3 3.17 0.73
    9 -16 3 4.82 0.93
    10 -16 3 19.19 2.66
    0 -15 3 0.32 0.27
    1 -15 3 7.19 0.9
    2 -15 3 1.01 0.36
    3 -15 3 3.27 0.6
    4 -15 3 0.39 0.29
    5 -15 3 -0.09 0.21
    6 -15 3 60.89 4.29
    7 -15 3 31.11 2.54
    8 -15 3 2.05 0.59
    9 -15 3 2.82 0.66
    10 -15 3 7.06 1.18
    11 -15 3 1.83 0.6
    -2 -14 3 9.79 1.24
    -1 -14 3 2.89 0.51
    0 -14 3 3.85 0.61
    1 -14 3 16.32 1.4
    2 -14 3 22.78 1.82
    3 -14 3 29.84 2.28
    -4 14 -3 26.08 2.22
    4 -14 3 25.27 2.04
    -5 14 -3 0.1 0.25
    5 -14 3 0.18 0.27
    -6 14 -3 15.57 1.46
    6 -14 3 14.77 1.46
    -7 14 -3 4.66 0.8
    7 -14 3 5.51 0.96
    -8 14 -3 2.48 0.59
    8 -14 3 1.01 0.45
    -9 14 -3 15.82 1.46
    9 -14 3 15.37 1.61
    -10 14 -3 0.2 0.29
    10 -14 3 0.14 0.37
    -11 14 -3 4.74 1.06
    11 -14 3 4.44 0.92
    12 -14 3 50.16 3.83
    -3 -13 3 0.01 0.18
    -2 -13 3 1.74 0.39
    -1 -13 3 0.28 0.24
    0 -13 3 38.46 2.73
    1 -13 3 2.88 0.54
    -2 13 -3 53.78 3.55
    2 -13 3 45.31 3.37
    -3 13 -3 13.24 1.34
    3 -13 3 14.4 1.29
    -4 13 -3 12.1 1.21
    4 -13 3 10.07 1.09
    -5 13 -3 1.47 0.49
    5 -13 3 0.79 0.37
    -6 13 -3 6.92 0.98
    6 -13 3 5.11 0.89
    -7 13 -3 0.38 0.29
    7 -13 3 0.67 0.42
    -8 13 -3 138.73 8.54
    8 -13 3 122.5 8.59
    -9 13 -3 55.1 3.92
    9 -13 3 56.16 4.11
    -10 13 -3 3.09 0.65
    10 -13 3 3.63 0.85
    -11 13 -3 4.32 0.78
    11 -13 3 5.53 1.04
    -12 13 -3 2.72 0.59
    12 -13 3 2.45 0.71
    13 -13 3 10.42 1.5
    -4 -12 3 30.95 2.26
    -3 -12 3 5.05 0.71
    -2 -12 3 5.76 0.75
    -1 -12 3 9.06 0.9
    0 12 -3 11.99 1.19
    0 -12 3 12.11 1.09
    -1 12 -3 11.24 1.14
    1 -12 3 10.38 1
    -2 12 -3 4.84 0.78
    2 -12 3 4.6 0.69
    -3 12 -3 4.21 0.73
    3 -12 3 3.97 0.68
    -4 12 -3 9.5 1.16
    4 -12 3 6.06 0.92
    -5 12 -3 6.29 0.99
    5 -12 3 8.48 1.09
    -6 12 -3 36.21 2.7
    6 -12 3 34.17 2.76
    -7 12 -3 64.69 4.22
    7 -12 3 54.74 4.28
    -8 12 -3 117.62 7.51
    8 -12 3 110.01 7.62
    -9 12 -3 8.86 1.15
    9 -12 3 11.02 1.48
    -10 12 -3 2.75 0.62
    10 -12 3 2.77 0.74
    -11 12 -3 1.03 0.41
    11 -12 3 1.27 0.58
    -12 12 -3 0.44 0.34
    12 -12 3 0.34 0.39
    -13 12 -3 0.73 0.32
    13 -12 3 1.85 0.7
    14 -12 3 33 2.86
    -5 -11 3 16.62 1.38
    -4 -11 3 12.27 1.09
    -3 -11 3 0.42 0.23
    2 11 -3 0.23 0.27
    -2 -11 3 0.14 0.15
    1 11 -3 16.42 1.45
    -1 -11 3 16.57 1.35
    0 11 -3 6.94 0.92
    0 -11 3 6.2 0.78
    -1 11 -3 31.8 2.41
    1 -11 3 31.3 2.29
    -2 11 -3 192.71 12.18
    2 -11 3 192.63 12.07
    -3 11 -3 4.36 0.75
    3 -11 3 3.74 0.65
    -4 11 -3 14.62 1.4
    4 -11 3 13.66 1.3
    -5 11 -3 47.65 3.35
    5 -11 3 43.53 3.3
    -6 11 -3 1.52 0.45
    6 -11 3 0.54 0.35
    -7 11 -3 43.47 3.11
    7 -11 3 40.06 3.22
    -8 11 -3 0.83 0.35
    8 -11 3 0.27 0.28
    -9 11 -3 0.69 0.37
    9 -11 3 -0.07 0.23
    -10 11 -3 22.2 1.86
    10 -11 3 21.11 2.1
    -11 11 -3 0.07 0.25
    11 -11 3 0.49 0.44
    12 -11 3 -0.04 0.35
    -13 11 -3 30.3 2.4
    13 -11 3 32.97 2.81
    -14 11 -3 8.99 1.11
    14 -11 3 8.35 1.34
    -6 -10 3 2.07 0.43
    -5 -10 3 3.12 0.54
    -4 -10 3 5.32 0.7
    3 10 -3 0.37 0.25
    -3 -10 3 0.87 0.28
    2 10 -3 5.99 0.87
    -2 -10 3 6.35 0.78
    1 10 -3 1.16 0.41
    -1 -10 3 2.06 0.62
    -1 -10 3 1.44 0.35
    0 10 -3 0.36 0.24
    0 -10 3 0.94 0.29
    0 -10 3 0.5 0.38
    -1 10 -3 225.86 14.35
    1 -10 3 244.92 14.46
    1 -10 3 218.51 14.22
    -2 10 -3 50.43 3.58
    2 -10 3 47.68 3.46
    2 -10 3 55.76 3.72
    -3 10 -3 25.64 2.1
    3 -10 3 30.02 2.26
    3 -10 3 23.88 1.99
    -4 10 -3 25.31 2.19
    4 -10 3 26.23 2.15
    4 -10 3 33.64 2.46
    -5 10 -3 35.46 2.78
    5 -10 3 38.77 2.85
    -6 10 -3 3.96 0.69
    6 -10 3 3.13 0.72
    -7 10 -3 62.35 4.1
    7 -10 3 52.13 4.18
    -8 10 -3 73.14 4.99
    8 -10 3 72.42 5.23
    -9 10 -3 24.27 2.07
    9 -10 3 26.84 2.37
    -10 10 -3 17.17 1.53
    10 -10 3 14.31 1.88
    11 -10 3 6.29 1.17
    -12 10 -3 0.36 0.29
    12 -10 3 0.28 0.38
    -13 10 -3 8.02 1.06
    13 -10 3 7.76 1.35
    -14 10 -3 3.22 0.64
    14 -10 3 2.87 0.88
    -7 -9 3 16.85 1.38
    -6 -9 3 3.91 0.6
    -5 -9 3 25.22 1.88
    4 9 -3 29.66 2.23
    -4 -9 3 28.08 2.08
    3 9 -3 57.87 4.07
    -3 -9 3 61.16 3.97
    2 9 -3 51.02 3.55
    -2 -9 3 53.9 3.63
    -2 -9 3 48.66 3.41
    1 9 -3 38.98 2.87
    -1 -9 3 42.75 2.96
    -1 -9 3 38.9 2.75
    0 9 -3 29.37 2.25
    0 -9 3 28.64 2.13
    0 -9 3 31.98 2.34
    -1 9 -3 65.17 4.49
    1 -9 3 62.57 4.36
    1 -9 3 72.48 4.59
    -2 9 -3 20.31 1.79
    2 -9 3 23.16 1.74
    2 -9 3 24 1.93
    -3 9 -3 1.41 0.44
    3 -9 3 0.89 0.33
    3 -9 3 1.35 0.49
    -4 9 -3 29.83 2.33
    4 -9 3 31.21 2.47
    4 -9 3 28.15 2.27
    -5 9 -3 4.1 0.77
    5 -9 3 4.25 0.86
    5 -9 3 2.96 0.67
    -6 9 -3 29.57 2.3
    6 -9 3 25.87 2.39
    6 -9 3 32.42 2.69
    -7 9 -3 148.02 9.43
    7 -9 3 143.46 9.64
    -8 9 -3 3.19 0.66
    8 -9 3 2.5 0.73
    -9 9 -3 56.48 4
    9 -9 3 56.57 4.34
    10 -9 3 17.64 1.89
    -11 9 -3 22.16 1.91
    11 -9 3 25.22 2.36
    -12 9 -3 1.54 0.47
    12 -9 3 1.77 0.71
    -13 9 -3 5.85 0.88
    13 -9 3 6.14 1.21
    -14 9 -3 7.51 1
    14 -9 3 6.95 1.26
    -8 -8 3 0.46 0.25
    -7 -8 3 0.81 0.29
    -6 -8 3 4.12 0.61
    5 8 -3 48.39 3.43
    -5 -8 3 48.96 3.3
    4 8 -3 31.16 2.5
    -4 -8 3 33.86 2.4
    -4 -8 3 39.56 2.79
    3 8 -3 140.11 9.22
    -3 -8 3 139.07 9.09
    -3 -8 3 157.79 9.33
    2 8 -3 55.36 4
    -2 -8 3 62.68 4.11
    -2 -8 3 60.12 3.92
    1 8 -3 25.4 1.98
    -1 -8 3 27.05 2.05
    -1 -8 3 25.63 1.88
    0 8 -3 5.15 0.77
    0 -8 3 4.51 0.74
    0 -8 3 5.62 0.7
    -1 8 -3 34.04 2.59
    1 -8 3 39.29 2.69
    1 -8 3 34.59 2.49
    -2 8 -3 0.47 0.27
    2 -8 3 0.27 0.24
    2 -8 3 0.03 0.16
    -3 8 -3 428.93 27.01
    3 -8 3 416.82 26.87
    3 -8 3 470.14 27.13
    -4 8 -3 71.56 4.77
    4 -8 3 64.58 4.72
    4 -8 3 73.77 4.93
    -5 8 -3 0.35 0.27
    5 -8 3 0.43 0.39
    5 -8 3 0.46 0.36
    -6 8 -3 40.98 3.04
    6 -8 3 46.9 3.26
    6 -8 3 36.45 3.18
    -7 8 -3 4.23 0.71
    7 -8 3 4.18 0.96
    -8 8 -3 33.3 2.6
    8 -8 3 35.54 2.97
    9 -8 3 2.17 0.69
    -10 8 -3 0.16 0.24
    10 -8 3 1.45 0.63
    -11 8 -3 11.41 1.2
    11 -8 3 12.82 1.81
    -12 8 -3 -0.09 0.2
    12 -8 3 -0.06 0.34
    -13 8 -3 3.79 0.73
    13 -8 3 5.32 1.15
    -14 8 -3 3.75 0.69
    14 -8 3 4.31 1.02
    -9 -7 3 32.12 2.31
    -8 -7 3 1.83 0.42
    -7 -7 3 0.19 0.18
    6 7 -3 37.17 2.76
    -6 -7 3 37.91 2.63
    5 7 -3 12.4 1.17
    -5 -7 3 11.54 1.05
    -5 -7 3 13.16 1.26
    4 7 -3 22.13 1.81
    -4 -7 3 22.69 1.7
    -4 -7 3 24.29 1.89
    3 7 -3 7.97 0.96
    -3 -7 3 6.49 0.7
    -3 -7 3 8.87 0.91
    2 7 -3 5.58 0.79
    -2 -7 3 5.47 0.78
    -2 -7 3 4.47 0.58
    1 7 -3 13.93 1.27
    -1 -7 3 15.35 1.21
    -1 -7 3 17.3 1.39
    0 7 -3 22.81 1.57
    0 7 -3 20.82 1.7
    0 -7 3 23.27 1.78
    0 -7 3 21.37 1.62
    -1 7 -3 36.17 2.53
    -1 7 -3 36.76 2.36
    1 -7 3 35.45 2.57
    1 -7 3 31.12 2.38
    -2 7 -3 496.05 32.28
    -2 7 -3 548.86 32.11
    2 -7 3 568.24 32.4
    2 -7 3 495.12 32.13
    -3 7 -3 449.85 27.3
    -3 7 -3 468.18 27.16
    3 -7 3 450.6 27.39
    3 -7 3 404.37 27.17
    -4 7 -3 54.34 3.75
    -4 7 -3 55.51 3.78
    4 -7 3 48.12 3.81
    4 -7 3 57.53 3.93
    -5 7 -3 13.03 1.21
    5 -7 3 11.11 1.52
    5 -7 3 11.48 1.49
    -6 7 -3 0.32 0.25
    6 -7 3 1.76 0.55
    6 -7 3 0.73 0.45
    -7 7 -3 9.78 1.17
    7 -7 3 7.68 1.3
    8 -7 3 4.34 0.95
    -9 7 -3 67.02 4.55
    9 -7 3 65.14 4.98
    -10 7 -3 0.22 0.24
    10 -7 3 1.17 0.64
    -11 7 -3 0.51 0.35
    11 -7 3 0.28 0.44
    -12 7 -3 0.01 0.2
    12 -7 3 0.14 0.39
    -13 7 -3 -0.06 0.19
    13 -7 3 0.22 0.43
    -14 7 -3 3.91 0.72
    14 -7 3 4.68 1.11
    -10 -6 3 27.44 2.04
    -9 -6 3 15.9 1.32
    -8 -6 3 0.74 0.26
    7 6 -3 4.13 0.71
    -7 -6 3 4.22 0.63
    6 6 -3 21.27 1.76
    -6 -6 3 21.64 1.64
    5 6 -3 0.36 0.25
    -5 -6 3 1.24 0.3
    -5 -6 3 0.97 0.37
    4 6 -3 72.42 4.98
    -4 -6 3 71.42 4.84
    -4 -6 3 83.4 5.08
    3 6 -3 337.24 20.88
    -3 -6 3 332.42 20.76
    -3 -6 3 347.5 20.93
    2 6 -3 12.87 0.96
    2 6 -3 12.25 1.08
    -2 -6 3 10.87 0.96
    -2 -6 3 12.15 1.12
    1 6 -3 59.65 4.44
    1 6 -3 70.44 4.34
    -1 -6 3 73.4 4.55
    -1 -6 3 69.59 4.38
    0 6 -3 165.14 9.92
    0 6 -3 157.68 10.07
    0 -6 3 161.09 10.12
    0 -6 3 159.37 9.98
    -1 6 -3 13.7 1.03
    -1 6 -3 13.43 1.18
    1 -6 3 14.3 1.23
    1 -6 3 13.32 1.08
    -2 6 -3 72.86 4.67
    -2 6 -3 69.77 4.82
    2 -6 3 77.67 4.93
    2 -6 3 71.2 4.73
    -3 6 -3 55.52 3.93
    -3 6 -3 64.24 3.94
    3 -6 3 61.72 4.1
    3 -6 3 50.92 3.92
    -4 6 -3 0.58 0.26
    -4 6 -3 1.33 0.42
    4 -6 3 1.4 0.46
    4 -6 3 2.05 0.57
    -5 6 -3 25.09 2.07
    -5 6 -3 29.45 2.31
    5 -6 3 30.76 2.28
    5 -6 3 23.49 2.29
    -6 6 -3 17.12 1.51
    6 -6 3 17.86 1.6
    6 -6 3 16.32 1.76
    7 -6 3 0.06 0.34
    7 -6 3 0.5 0.32
    -8 6 -3 113.48 7.19
    8 -6 3 105.31 7.59
    -9 6 -3 5.9 0.84
    9 -6 3 5.5 1.19
    -10 6 -3 0.04 0.2
    10 -6 3 0.01 0.36
    -11 6 -3 3.22 0.66
    11 -6 3 3.97 0.97
    -12 6 -3 7.03 0.95
    12 -6 3 6.86 1.29
    -13 6 -3 0.58 0.33
    13 -6 3 0.08 0.4
    -14 6 -3 0.27 0.26
    14 -6 3 0 0.48
    -10 -5 3 3.73 0.58
    -9 -5 3 3.09 0.52
    8 5 -3 0.09 0.36
    -8 -5 3 0.1 0.16
    7 5 -3 2.42 0.52
    -7 -5 3 1.27 0.33
    6 5 -3 0.34 0.28
    -6 -5 3 0.34 0.19
    -6 -5 3 0.32 0.27
    5 5 -3 35.35 2.53
    -5 -5 3 35.26 2.54
    -5 -5 3 32.67 2.37
    4 5 -3 375.62 24.67
    -4 -5 3 431.3 24.75
    -4 -5 3 399.24 24.56
    3 5 -3 60.06 4.17
    3 5 -3 68.76 4.08
    -3 -5 3 58.84 4.06
    -3 -5 3 64.31 4.22
    2 5 -3 35.6 2.55
    2 5 -3 39.46 2.45
    -2 -5 3 38.17 2.61
    -2 -5 3 34.4 2.45
    1 5 -3 39.6 2.86
    1 5 -3 46.39 2.77
    -1 -5 3 41.7 2.79
    -1 -5 3 42.67 2.92
    0 5 -3 67.01 4.45
    0 5 -3 68.78 4.31
    0 -5 3 69.62 4.37
    0 -5 3 69.68 4.49
    -1 5 -3 23.43 1.79
    -1 5 -3 24.51 1.65
    1 -5 3 25.15 1.84
    1 -5 3 23.97 1.69
    -2 5 -3 85.13 5.35
    -2 5 -3 82.49 5.43
    2 -5 3 82.82 5.54
    2 -5 3 85.3 5.42
    -3 5 -3 84.7 5.18
    -3 5 -3 79.08 5.08
    3 -5 3 71.1 5.22
    3 -5 3 74.71 5.19
    -4 5 -3 130.07 7.91
    -4 5 -3 114.31 7.64
    4 -5 3 121.18 7.76
    4 -5 3 114.34 7.94
    -5 5 -3 29.3 2.39
    -5 5 -3 26.83 2.1
    5 -5 3 29.71 2.21
    5 -5 3 25.45 2.37
    -6 5 -3 29.76 2.26
    6 -5 3 34.7 2.4
    6 -5 3 25.32 2.51
    -7 5 -3 1.55 0.43
    7 -5 3 2.57 0.79
    7 -5 3 2.31 0.55
    -8 5 -3 1.66 0.46
    8 -5 3 0.86 0.48
    -9 5 -3 37.41 2.72
    9 -5 3 36.13 3.11
    -10 5 -3 2.75 0.59
    10 -5 3 3.04 0.86
    -11 5 -3 5.35 0.81
    11 -5 3 6.16 1.16
    -12 5 -3 24.45 1.96
    12 -5 3 24.18 2.34
    -13 5 -3 1.8 0.45
    13 -5 3 0.42 0.49
    -14 5 -3 0.47 0.29
    14 -5 3 0.48 0.51
    -11 -4 3 0.42 0.24
    -10 -4 3 15.29 1.29
    -9 -4 3 4.13 0.62
    8 4 -3 69.82 4.65
    -8 -4 3 66.2 4.46
    7 4 -3 47.24 3.54
    -7 -4 3 49.38 3.43
    -7 -4 3 56.87 3.65
    6 4 -3 28.11 2.29
    -6 -4 3 34.12 2.37
    -6 -4 3 30.73 2.21
    5 4 -3 54.16 3.74
    -5 -4 3 57.78 3.77
    -5 -4 3 52.67 3.62
    4 4 -3 65.02 4.18
    4 4 -3 64.76 4.06
    -4 -4 3 58.44 4.04
    -4 -4 3 61.65 4.18
    3 4 -3 55.41 3.43
    3 4 -3 51.77 3.51
    -3 -4 3 50.24 3.41
    -3 -4 3 52.9 3.54
    2 4 -3 2.61 0.34
    2 4 -3 2.66 0.4
    -2 -4 3 1.66 0.29
    -2 -4 3 2.5 0.45
    1 4 -3 0.09 0.09
    -1 -4 3 0.15 0.12
    -1 -4 3 0.59 0.16
    0 4 -3 24.42 1.6
    0 -4 3 25.02 1.64
    0 -4 3 24.71 1.74
    -1 4 -3 94.82 6.28
    -1 4 -3 102.2 6.2
    1 -4 3 103.03 6.4
    1 -4 3 101.45 6.26
    -2 4 -3 381.74 23.87
    -2 4 -3 404.92 23.9
    2 -4 3 399.19 23.97
    2 -4 3 376.8 23.98
    -3 4 -3 21.68 1.81
    -3 4 -3 21.89 1.6
    3 -4 3 18.94 1.8
    3 -4 3 22.85 1.68
    -4 4 -3 138.08 8.45
    4 -4 3 119.86 8.43
    4 -4 3 127.94 8.21
    -5 4 -3 29.87 2.27
    -5 4 -3 25.65 1.98
    5 -4 3 25.08 2.27
    -6 4 -3 58.2 4.14
    -6 4 -3 65.03 4.92
    6 -4 3 58.43 4.48
    6 -4 3 66.99 4.28
    -7 4 -3 0.11 0.18
    7 -4 3 -0.08 0.22
    -8 4 -3 21.63 1.7
    8 -4 3 19.31 2
    -9 4 -3 7.1 0.93
    9 -4 3 7.98 1.33
    -10 4 -3 0.11 0.22
    10 -4 3 0.61 0.48
    -11 4 -3 15.75 1.32
    11 -4 3 10.23 1.59
    -12 4 -3 6.31 0.88
    12 -4 3 6.62 1.2
    -13 4 -3 10.54 1.06
    13 -4 3 10.3 1.52
    -14 4 -3 0.5 0.3
    14 -4 3 0.7 0.51
    -11 -3 3 10.72 1.01
    -10 -3 3 41.51 2.91
    9 3 -3 25.25 2.05
    -9 -3 3 24.24 1.87
    8 3 -3 96.63 6.25
    -8 -3 3 91.38 6.04
    7 3 -3 34.31 2.67
    -7 -3 3 41.61 2.75
    -7 -3 3 33.33 2.51
    6 3 -3 7.09 0.95
    -6 -3 3 9.35 0.93
    -6 -3 3 6.44 0.72
    5 3 -3 2.33 0.5
    -5 -3 3 1.05 0.29
    -5 -3 3 1.81 0.44
    4 3 -3 32.8 2.16
    4 3 -3 28.28 2.18
    -4 -3 3 32.05 2.23
    -4 -3 3 29.32 2.11
    3 3 -3 3.99 0.53
    -3 -3 3 3.81 0.54
    -3 -3 3 3.19 0.45
    2 3 -3 399.11 24.81
    -2 -3 3 420 24.91
    -2 -3 3 406.18 24.82
    1 3 -3 50.94 3.05
    1 3 -3 46.7 3.08
    -1 -3 3 49.37 3.13
    -1 -3 3 48.68 3.06
    0 3 -3 1.64 0.15
    0 3 -3 1.4 0.12
    0 -3 3 1.24 0.23
    0 -3 3 1.33 0.17
    -1 3 -3 52.25 3.21
    1 -3 3 50.82 3.28
    1 -3 3 50.57 3.29
    -2 3 -3 4.92 0.72
    -2 3 -3 4.72 0.48
    2 -3 3 5.63 0.54
    2 -3 3 6.25 0.81
    -3 3 -3 130.61 8.94
    -3 3 -3 154.29 9.25
    3 -3 3 152.79 9.06
    3 -3 3 140.93 9.23
    -4 3 -3 14.59 1.34
    -4 3 -3 13.59 1.11
    4 -3 3 10.14 1.37
    4 -3 3 14.1 1.17
    -5 3 -3 44.91 3.23
    -5 3 -3 49.86 3.5
    5 -3 3 54.49 3.37
    5 -3 3 41.87 3.48
    -6 3 -3 44.89 3.19
    6 -3 3 44.46 3.51
    6 -3 3 50.06 3.31
    -7 3 -3 7.54 0.92
    7 -3 3 6.43 1.08
    -8 3 -3 11.6 1.09
    8 -3 3 10.4 1.47
    -9 3 -3 5.34 0.77
    9 -3 3 6.05 1.1
    -10 3 -3 2.77 0.56
    10 -3 3 3.67 0.86
    -11 3 -3 1.07 0.35
    11 -3 3 0.73 0.47
    -12 3 -3 19.3 1.64
    12 -3 3 21.21 2.04
    -13 3 -3 0.04 0.23
    13 -3 3 0.39 0.44
    -14 3 -3 0.14 0.25
    14 -3 3 0.16 0.44
    -12 -2 3 0.14 0.21
    -11 -2 3 29.43 2.19
    -10 -2 3 1.69 0.42
    9 2 -3 24.44 2.02
    -9 -2 3 24.39 1.87
    8 2 -3 1.79 0.51
    -8 -2 3 2.14 0.55
    -8 -2 3 1.11 0.34
    7 2 -3 0.58 0.31
    -7 -2 3 0.42 0.31
    -7 -2 3 0.45 0.24
    6 2 -3 26.89 2.13
    -6 -2 3 29.75 2.18
    -6 -2 3 27.23 2.03
    5 2 -3 38.04 2.54
    5 2 -3 34.89 2.58
    -5 -2 3 33.03 2.48
    -5 -2 3 39.31 2.66
    4 2 -3 10.78 1
    4 2 -3 11.89 0.97
    -4 -2 3 11.73 1.04
    -4 -2 3 11.41 0.96
    3 2 -3 371.82 21.96
    3 2 -3 364.75 21.95
    -3 -2 3 361.13 21.98
    -3 -2 3 339.6 21.9
    2 2 -3 347.87 21.29
    -2 -2 3 335.51 21.27
    -2 -2 3 366.88 21.32
    -1 -2 3 27.12 1.65
    -1 -2 3 24.97 1.64
    -1 2 -3 15.12 1.11
    1 -2 3 14.3 0.99
    1 -2 3 14.54 1.1
    -2 2 -3 0.51 0.15
    -2 2 -3 0.37 0.22
    2 -2 3 0.58 0.23
    2 -2 3 0.69 0.18
    -3 2 -3 4.08 0.54
    -3 2 -3 4.68 0.71
    3 -2 3 6.13 0.86
    3 -2 3 5.25 0.55
    -4 2 -3 108.86 6.41
    -4 2 -3 88.61 6.1
    4 -2 3 88.93 6.34
    4 -2 3 99.96 6.17
    -5 2 -3 2.22 0.45
    -5 2 -3 1.36 0.46
    5 -2 3 2.45 0.62
    -6 2 -3 44.59 3.16
    6 -2 3 41.64 3.4
    6 -2 3 52.04 3.3
    -7 2 -3 10.48 1
    7 -2 3 10.67 1.45
    -8 2 -3 0.06 0.14
    8 -2 3 0.4 0.35
    -9 2 -3 9.41 0.96
    9 -2 3 11.47 1.51
    -10 2 -3 -0.02 0.15
    10 -2 3 -0.03 0.3
    -11 2 -3 2.95 0.56
    11 -2 3 2.7 0.72
    -12 2 -3 2.96 0.58
    12 -2 3 1.96 0.65
    -13 2 -3 15.53 1.42
    13 -2 3 18.81 1.82
    -12 -1 3 4.3 0.65
    -11 -1 3 14.08 1.26
    10 1 -3 0.18 0.24
    -10 -1 3 0.03 0.18
    9 1 -3 84.84 5.68
    -9 -1 3 82.72 5.5
    8 1 -3 130.34 9.26
    -8 -1 3 140.4 9.12
    -8 -1 3 163.09 9.34
    7 1 -3 18.36 1.63
    -7 -1 3 19.88 1.65
    -7 -1 3 18.13 1.51
    6 1 -3 19.47 1.63
    -6 -1 3 20.41 1.64
    -6 -1 3 18.03 1.51
    5 1 -3 48.37 3.57
    5 1 -3 55.51 3.54
    -5 -1 3 48.85 3.49
    -5 -1 3 56.71 3.63
    4 1 -3 71.12 4.59
    4 1 -3 67.45 4.61
    -4 -1 3 72.94 4.66
    3 1 -3 81.93 4.96
    3 1 -3 74.26 4.93
    -3 -1 3 75.15 4.97
    -3 -1 3 78.53 4.96
    2 1 -3 14.96 1.04
    2 1 -3 14.91 1.02
    -2 -1 3 15.6 1.09
    -2 -1 3 13.86 1.09
    -1 -1 3 35.92 2.23
    -1 -1 3 35.46 2.22
    0 -1 3 27.57 1.8
    0 -1 3 28.78 1.77
    -1 1 -3 24.29 1.6
    -1 1 -3 20.92 1.46
    1 -1 3 20.95 1.57
    1 -1 3 23.87 1.48
    -2 1 -3 3.51 0.41
    -2 1 -3 2.81 0.51
    2 -1 3 2.99 0.4
    2 -1 3 2.94 0.51
    -3 1 -3 186.31 11.63
    -3 1 -3 196.59 11.86
    3 -1 3 173.13 11.8
    3 -1 3 196.99 11.66
    -4 1 -3 6.68 0.65
    -4 1 -3 7.33 0.99
    4 -1 3 5.68 0.74
    4 -1 3 4.3 0.76
    -5 1 -3 10.19 1.26
    -5 1 -3 9.52 0.92
    5 -1 3 10.97 0.98
    5 -1 3 11.02 1.15
    -6 1 -3 13.33 1.19
    6 -1 3 15.51 1.36
    6 -1 3 14.23 1.43
    -7 1 -3 28.43 2.09
    7 -1 3 27.92 2.36
    -8 1 -3 0.27 0.21
    8 -1 3 0.68 0.42
    -9 1 -3 0.04 0.16
    9 -1 3 0.15 0.28
    -10 1 -3 6.31 0.81
    10 -1 3 5.7 1.01
    -11 1 -3 9.62 0.93
    11 -1 3 6.49 1.14
    -12 1 -3 75.55 4.83
    12 -1 3 67.96 5.14
    -13 1 -3 2.81 0.55
    13 -1 3 2.46 0.77
    -13 0 3 0.24 0.25
    -12 0 3 0.82 0.32
    -11 0 3 0.24 0.23
    10 0 -3 19.56 1.79
    -10 0 3 19.59 1.61
    9 0 -3 184.74 11.92
    -9 0 3 187.26 11.72
    8 0 -3 1.51 0.48
    -8 0 3 1.73 0.5
    -8 0 3 0.68 0.31
    7 0 -3 26.69 2.25
    -7 0 3 30.61 2.27
    -7 0 3 28.24 2.15
    6 0 -3 53.2 3.79
    -6 0 3 52.16 3.68
    -6 0 3 56.94 3.8
    5 0 -3 66.25 4.65
    5 0 -3 76.58 4.65
    -5 0 3 72.36 4.67
    -5 0 3 62.69 4.58
    4 0 -3 35.06 2.53
    4 0 -3 36.64 2.52
    -4 0 3 33.46 2.49
    -4 0 3 35.57 2.53
    3 0 -3 102.83 6.47
    3 0 -3 99.85 6.49
    -3 0 3 99.92 6.53
    -3 0 3 105.95 6.53
    2 0 -3 121.39 7.6
    -2 0 3 125.26 7.72
    -2 0 3 122.16 7.67
    1 0 -3 149.46 8.98
    -1 0 3 147.48 9.03
    -1 0 3 142.68 9.01
    0 0 -3 1.83 0.29
    0 0 -3 1.74 0.24
    0 0 3 1.8 0.25
    0 0 3 1.89 0.29
    -1 0 -3 21.04 1.49
    -1 0 -3 24.42 1.63
    1 0 3 21.36 1.49
    1 0 3 21.78 1.6
    -2 0 -3 3.63 0.6
    -2 0 -3 5.2 0.47
    2 0 3 3.51 0.59
    2 0 3 3.68 0.48
    -3 0 -3 23.48 1.74
    -3 0 -3 29.16 2
    3 0 3 26.07 1.78
    3 0 3 21.05 1.89
    -4 0 -3 45.78 3.16
    -4 0 -3 42.68 2.91
    4 0 3 41.63 3.13
    4 0 3 42.62 2.92
    -5 0 -3 0.36 0.3
    -5 0 -3 0.13 0.16
    5 0 3 0.15 0.17
    5 0 3 0.69 0.37
    -6 0 -3 33.7 2.39
    6 0 3 32.65 2.62
    -7 0 -3 49.01 3.38
    7 0 3 49.87 3.67
    -8 0 -3 22.66 1.7
    8 0 3 19.64 1.9
    -9 0 -3 0.71 0.3
    9 0 3 0.34 0.34
    -10 0 -3 0.22 0.2
    10 0 3 0.32 0.36
    -11 0 -3 20.65 1.67
    11 0 3 21.93 2.01
    -12 0 -3 5.3 0.74
    12 0 3 5.66 1.02
    -13 1 3 27.24 2.13
    -12 1 3 10.98 1.1
    11 -1 -3 2.25 0.63
    -11 1 3 2.02 0.5
    10 -1 -3 47.88 3.75
    -10 1 3 53.38 3.6
    9 -1 -3 12.41 1.35
    -9 1 3 13.32 1.25
    8 -1 -3 17.32 1.65
    -8 1 3 17.69 1.59
    -8 1 3 16.22 1.47
    7 -1 -3 1.8 0.54
    -7 1 3 1.47 0.49
    6 -1 -3 1.1 0.43
    6 -1 -3 1.99 0.53
    -6 1 3 1.88 0.48
    -6 1 3 1.24 0.42
    5 -1 -3 41.37 2.82
    5 -1 -3 38.66 2.89
    -5 1 3 41.64 2.86
    -5 1 3 32.88 2.74
    4 -1 -3 112.78 7.07
    4 -1 -3 114.24 7.2
    -4 1 3 104.97 7.1
    -4 1 3 107.57 7.11
    3 -1 -3 125.67 8.01
    3 -1 -3 129.71 8.2
    -3 1 3 132.17 8.16
    -3 1 3 121.33 8.08
    2 -1 -3 152.11 10.65
    2 -1 -3 170.82 10.5
    -2 1 3 172.17 10.55
    -2 1 3 182.75 10.62
    1 -1 -3 81.34 5.34
    1 -1 -3 88.51 5.36
    -1 1 3 81.65 5.37
    -1 1 3 86.51 5.32
    0 -1 -3 57.78 3.49
    0 -1 -3 49.8 3.37
    0 1 3 49.94 3.46
    0 1 3 53.52 3.38
    -1 -1 -3 160.23 9.98
    -1 -1 -3 169.01 10.13
    1 1 3 155.91 10.12
    1 1 3 161.81 9.98
    -2 -1 -3 106.39 6.42
    -2 -1 -3 93.74 6.21
    2 1 3 102.81 6.23
    2 1 3 92.89 6.39
    -3 -1 -3 68.57 4.75
    -3 -1 -3 77.69 4.97
    3 1 3 72 4.97
    3 1 3 78.66 4.79
    -4 -1 -3 39.3 2.83
    -4 -1 -3 37.5 2.62
    4 1 3 36.46 2.82
    4 1 3 38.78 2.64
    -5 -1 -3 20.49 1.59
    5 1 3 21.63 1.84
    -6 -1 -3 67.15 4.39
    6 1 3 65.79 4.66
    -7 -1 -3 20.53 1.6
    7 1 3 20.14 1.85
    -8 -1 -3 16.42 1.41
    8 1 3 19.84 1.76
    -9 -1 -3 0.85 0.32
    9 1 3 0.3 0.35
    -10 -1 -3 6.36 0.81
    10 1 3 4.9 0.95
    -11 -1 -3 0.19 0.19
    11 1 3 -0.02 0.31
    -12 -1 -3 4.98 0.69
    12 1 3 3.53 0.81
    -13 2 3 32.92 2.49
    -12 2 3 14.73 1.37
    11 -2 -3 4.06 0.83
    -11 2 3 3.15 0.65
    10 -2 -3 0.22 0.34
    -10 2 3 0.55 0.32
    9 -2 -3 14.6 1.55
    -9 2 3 14.87 1.39
    8 -2 -3 18.9 1.8
    -8 2 3 16.35 1.57
    -8 2 3 19.16 1.68
    7 -2 -3 172.74 11.6
    -7 2 3 171.38 11.45
    -7 2 3 195.53 11.52
    6 -2 -3 0 0.24
    6 -2 -3 0.39 0.31
    -6 2 3 0.16 0.26
    -6 2 3 0.08 0.19
    5 -2 -3 4.85 0.77
    5 -2 -3 4.82 0.91
    -5 2 3 4.19 0.75
    -5 2 3 5.87 0.88
    4 -2 -3 52.28 3.94
    4 -2 -3 58.15 3.76
    -4 2 3 58.14 3.89
    -4 2 3 48.8 3.77
    3 -2 -3 8.92 0.82
    3 -2 -3 5.95 0.95
    -3 2 3 7.18 0.92
    -3 2 3 6.63 0.94
    2 -2 -3 32.91 2.31
    2 -2 -3 33.75 2.37
    -2 2 3 33.92 2.32
    -2 2 3 30.75 2.33
    1 -2 -3 4.15 0.57
    1 -2 -3 5.03 0.52
    -1 2 3 4.37 0.54
    -1 2 3 3.45 0.55
    0 -2 -3 57.67 3.68
    0 -2 -3 55.42 3.77
    0 2 3 56.46 3.67
    -1 -2 -3 7.18 0.68
    -1 -2 -3 6.54 0.86
    1 2 3 6.66 0.89
    1 2 3 7.73 0.68
    -2 -2 -3 14.51 1.3
    -2 -2 -3 13 1.14
    2 2 3 17.37 1.2
    2 2 3 14.09 1.3
    -3 -2 -3 14.7 1.2
    -3 -2 -3 16.75 1.4
    3 2 3 13.04 1.35
    3 2 3 15.5 1.22
    -4 -2 -3 2.82 0.47
    4 2 3 2.29 0.43
    4 2 3 2.73 0.63
    -5 -2 -3 10.1 0.96
    5 2 3 12.1 1.23
    -6 -2 -3 17.57 1.41
    6 2 3 16.74 1.61
    -7 -2 -3 40.05 2.92
    7 2 3 45.43 3.25
    -8 -2 -3 0.06 0.18
    8 2 3 -0.17 0.24
    -9 -2 -3 6.57 0.82
    9 2 3 6.15 1.03
    -10 -2 -3 16.51 1.45
    10 2 3 21.26 1.85
    -11 -2 -3 7.78 0.91
    11 2 3 6.02 1.04
    -13 3 3 1.4 0.43
    -12 3 3 0.96 0.4
    11 -3 -3 4.07 0.9
    -11 3 3 4.06 0.74
    10 -3 -3 2.54 0.76
    9 -3 -3 0.23 0.41
    -9 3 3 0.18 0.23
    8 -3 -3 201.62 13.27
    -8 3 3 231.83 13.13
    -8 3 3 184.22 13.01
    7 -3 -3 83.94 6.21
    -7 3 3 89.29 6.04
    -7 3 3 94.44 6.08
    6 -3 -3 25.21 2.36
    -6 3 3 27.91 2.2
    -6 3 3 27.02 2.25
    5 -3 -3 13.3 1.26
    5 -3 -3 12.83 1.67
    -5 3 3 12.59 1.29
    -5 3 3 12.8 1.33
    4 -3 -3 5.57 0.95
    4 -3 -3 4.82 0.78
    -4 3 3 5.02 0.82
    -4 3 3 6.84 0.96
    3 -3 -3 14.48 1.38
    3 -3 -3 15.25 1.3
    -3 3 3 14.5 1.3
    -3 3 3 13.83 1.28
    2 -3 -3 1.13 0.32
    2 -3 -3 1.4 0.36
    -2 3 3 1.19 0.35
    -2 3 3 1.56 0.37
    1 -3 -3 8.25 0.79
    1 -3 -3 8.44 0.86
    -1 3 3 9.61 0.93
    -1 3 3 8.28 0.79
    0 -3 -3 3.98 0.55
    0 -3 -3 3.3 0.57
    0 3 3 3.19 0.48
    0 3 3 3.28 0.61
    -1 -3 -3 125.53 7.83
    -1 -3 -3 121.04 7.66
    1 3 3 129.4 7.67
    1 3 3 110.16 7.8
    -2 -3 -3 16.4 1.41
    -2 -3 -3 14.9 1.24
    2 3 3 16.5 1.44
    2 3 3 15.94 1.25
    -3 -3 -3 0.42 0.21
    3 3 3 0.37 0.28
    3 3 3 0.72 0.26
    -4 -3 -3 4.21 0.61
    4 3 3 5.45 0.87
    -5 -3 -3 0.52 0.24
    5 3 3 0.09 0.23
    -6 -3 -3 7.75 0.92
    6 3 3 7.33 1.09
    -7 -3 -3 20.68 1.63
    7 3 3 21.11 1.88
    -8 -3 -3 29.82 2.22
    8 3 3 31.5 2.52
    -9 -3 -3 10.97 1.05
    9 3 3 12.19 1.47
    -10 -3 -3 4.14 0.64
    10 3 3 5.1 0.92
    -11 -3 -3 0.22 0.23
    -14 4 3 23.82 2.09
    -13 4 3 16.65 1.53
    12 -4 -3 10.1 1.5
    -12 4 3 7.81 1.07
    11 -4 -3 10.11 1.52
    10 -4 -3 28.17 2.44
    -10 4 3 22.95 2.06
    9 -4 -3 8.41 1.4
    -9 4 3 10.02 1.28
    8 -4 -3 21.44 2.16
    -8 4 3 22.98 2.02
    -8 4 3 22.75 1.95
    7 -4 -3 12.27 1.72
    -7 4 3 17.15 1.53
    -7 4 3 12.63 1.35
    6 -4 -3 11.01 1.53
    -6 4 3 8.98 1.29
    -6 4 3 13.56 1.3
    5 -4 -3 0.44 0.3
    5 -4 -3 0.52 0.39
    -5 4 3 0.16 0.24
    -5 4 3 -0.14 0.19
    4 -4 -3 27.93 2.24
    4 -4 -3 27.27 2.36
    -4 4 3 29.09 2.28
    -4 4 3 31.38 2.32
    3 -4 -3 19.08 1.54
    3 -4 -3 15.06 1.46
    -3 4 3 20.59 1.53
    -3 4 3 15.83 1.5
    2 -4 -3 53.74 3.91
    2 -4 -3 63.35 4.05
    -2 4 3 62.03 3.94
    -2 4 3 56.25 4.02
    1 -4 -3 1.38 0.34
    1 -4 -3 1.95 0.46
    -1 4 3 1.83 0.4
    -1 4 3 3.19 0.6
    0 -4 -3 46.53 3.06
    0 -4 -3 38.37 2.86
    0 4 3 47.05 2.91
    0 4 3 37.68 3
    -1 -4 -3 28.76 2.18
    -1 -4 -3 34.22 2.4
    1 4 3 32.26 2.2
    1 4 3 29.29 2.35
    -2 -4 -3 20.06 1.59
    2 4 3 20.62 1.79
    2 4 3 22.73 1.62
    -3 -4 -3 2.12 0.41
    3 4 3 0.92 0.41
    -4 -4 -3 2.74 0.51
    4 4 3 3.54 0.69
    -5 -4 -3 3.33 0.55
    5 4 3 2.6 0.62
    -6 -4 -3 30.86 2.2
    6 4 3 28.92 2.43
    -7 -4 -3 108.75 6.81
    7 4 3 102.44 7.06
    -8 -4 -3 0.91 0.32
    8 4 3 0.67 0.43
    -9 -4 -3 7.53 0.9
    9 4 3 6.07 1.04
    -10 -4 -3 0.09 0.21
    10 4 3 0.06 0.35
    -14 5 3 60.74 4.25
    -13 5 3 0.33 0.31
    12 -5 -3 6.58 1.25
    -12 5 3 4.79 0.81
    11 -5 -3 6.68 1.22
    -11 5 3 8.24 1.1
    10 -5 -3 11.77 1.73
    -10 5 3 13.79 1.38
    9 -5 -3 -0.03 0.36
    -9 5 3 0.06 0.24
    8 -5 -3 45.53 3.67
    -8 5 3 45.69 3.39
    7 -5 -3 1.9 0.65
    -7 5 3 3.51 0.77
    -7 5 3 2.06 0.58
    6 -5 -3 29.5 2.71
    -6 5 3 37.33 2.65
    -6 5 3 30.31 2.56
    5 -5 -3 20.05 1.91
    -5 5 3 23.84 1.88
    -5 5 3 18.28 1.76
    4 -5 -3 33.43 2.75
    4 -5 -3 38.8 2.9
    -4 5 3 40.37 2.77
    -4 5 3 34.26 2.74
    3 -5 -3 0.22 0.21
    3 -5 -3 0.5 0.29
    -3 5 3 1.02 0.38
    -3 5 3 0.32 0.26
    2 -5 -3 4.18 0.65
    2 -5 -3 3.3 0.65
    -2 5 3 4.3 0.63
    -2 5 3 4.6 0.76
    1 -5 -3 14.75 1.33
    1 -5 -3 17.42 1.5
    -1 5 3 18.59 1.39
    -1 5 3 16.55 1.5
    0 -5 -3 1.49 0.37
    0 5 3 1.13 0.39
    0 5 3 1.86 0.39
    -1 -5 -3 127.4 8.01
    1 5 3 125.43 8.21
    -2 -5 -3 16.7 1.36
    2 5 3 17.01 1.55
    -3 -5 -3 36.62 2.5
    3 5 3 33.48 2.69
    -4 -5 -3 3.96 0.59
    4 5 3 3.93 0.76
    -5 -5 -3 12.2 1.09
    5 5 3 12.17 1.3
    -6 -5 -3 69.41 4.68
    6 5 3 73.24 4.98
    -7 -5 -3 8.35 0.83
    7 5 3 6.34 1.03
    -8 -5 -3 7.71 0.8
    8 5 3 5.89 1.03
    -9 -5 -3 3.64 0.56
    9 5 3 1.53 0.56
    -14 6 3 0.49 0.36
    -13 6 3 10.2 1.28
    12 -6 -3 -0.2 0.34
    -12 6 3 -0.03 0.25
    11 -6 -3 4.07 0.96
    -11 6 3 3.34 0.72
    10 -6 -3 12.69 1.8
    -10 6 3 13.24 1.35
    9 -6 -3 18.6 2
    -9 6 3 22.01 1.88
    8 -6 -3 29.9 2.6
    -8 6 3 27.03 2.3
    7 -6 -3 30.73 2.72
    -7 6 3 33.26 2.6
    6 -6 -3 4 0.9
    -6 6 3 5.08 0.91
    -6 6 3 5 0.91
    5 -6 -3 9.09 1.3
    -5 6 3 12.26 1.23
    -5 6 3 12.19 1.25
    4 -6 -3 46.15 3.65
    -4 6 3 61.23 3.76
    -4 6 3 50.59 3.75
    3 -6 -3 0.09 0.18
    -3 6 3 0.11 0.22
    -3 6 3 0.22 0.24
    2 -6 -3 8.33 0.87
    -2 6 3 6.88 1
    -2 6 3 9.52 0.9
    1 -6 -3 23.74 1.77
    -1 6 3 21.67 1.89
    0 -6 -3 42.41 2.89
    0 6 3 40.47 3.06
    -1 -6 -3 55.68 3.78
    1 6 3 57.25 4
    -2 -6 -3 60.63 4.03
    2 6 3 60.27 4.25
    -3 -6 -3 17.06 1.45
    3 6 3 20.38 1.72
    -4 -6 -3 1.11 0.33
    4 6 3 1.26 0.47
    -5 -6 -3 0.44 0.24
    5 6 3 0.91 0.42
    -6 -6 -3 0.47 0.28
    6 6 3 -0.09 0.24
    -7 -6 -3 12.23 1.14
    7 6 3 14.08 1.42
    -8 -6 -3 2.29 0.47
    8 6 3 2.1 0.63
    -14 7 3 2.5 0.62
    12 -7 -3 28.15 2.66
    -12 7 3 30.01 2.38
    11 -7 -3 -0.2 0.34
    -11 7 3 0.08 0.26
    10 -7 -3 5.96 1.16
    -10 7 3 4.66 0.83
    9 -7 -3 0.58 0.53
    -9 7 3 1.68 0.52
    8 -7 -3 12.66 1.74
    -8 7 3 14.64 1.44
    7 -7 -3 29.49 2.49
    -7 7 3 27.7 2.36
    6 -7 -3 10.16 1.35
    -6 7 3 8.18 1.21
    5 -7 -3 45.35 3.42
    -5 7 3 46.94 3.43
    4 -7 -3 1.2 0.41
    -4 7 3 1.56 0.48
    3 -7 -3 9.49 0.98
    -3 7 3 8.11 1.12
    2 -7 -3 27.74 2.11
    -2 7 3 27.88 2.25
    1 -7 -3 4.87 0.73
    -1 7 3 6.38 0.98
    0 -7 -3 30.26 2.18
    0 7 3 28.93 2.35
    -1 -7 -3 21.2 1.63
    1 7 3 19.58 1.78
    -2 -7 -3 32.66 2.43
    2 7 3 36.25 2.68
    -3 -7 -3 0.82 0.3
    3 7 3 0.87 0.41
    -4 -7 -3 5.6 0.77
    4 7 3 7.36 1.08
    -5 -7 -3 31.08 2.32
    5 7 3 33.1 2.57
    -6 -7 -3 9.61 0.98
    6 7 3 12.71 1.29
    -7 -7 -3 1.58 0.4
    7 7 3 0.9 0.47
    -8 -7 -3 59.79 4.03
    -13 8 3 71.34 4.92
    12 -8 -3 8.89 1.38
    -12 8 3 6.64 1
    11 -8 -3 6.65 1.21
    -11 8 3 5.15 0.9
    10 -8 -3 1.12 0.56
    -10 8 3 0.64 0.36
    9 -8 -3 3.15 0.83
    -9 8 3 2.96 0.68
    8 -8 -3 1.08 0.54
    -8 8 3 2.72 0.68
    7 -8 -3 1.86 0.6
    -7 8 3 1.84 0.55
    6 -8 -3 2.59 0.7
    -6 8 3 3.43 0.77
    5 -8 -3 2.3 0.57
    -5 8 3 0.45 0.37
    4 -8 -3 133.64 8.72
    -4 8 3 137.28 8.84
    3 -8 -3 3.81 0.66
    -3 8 3 2.88 0.67
    2 -8 -3 1.7 0.43
    -2 8 3 1.01 0.43
    1 -8 -3 0.45 0.26
    -1 8 3 0.13 0.24
    0 -8 -3 2.97 0.54
    0 8 3 3.4 0.69
    -1 -8 -3 4.84 0.69
    1 8 3 6.69 0.95
    -2 -8 -3 35.14 2.47
    2 8 3 32.66 2.63
    -3 -8 -3 14.03 1.22
    3 8 3 13.53 1.4
    -4 -8 -3 35.37 2.55
    4 8 3 36.23 2.8
    -5 -8 -3 10.53 0.98
    5 8 3 8.26 1.2
    -6 -8 -3 0.88 0.33
    6 8 3 1.96 0.59
    -7 -8 -3 26.26 2
    -13 9 3 4.13 0.76
    12 -9 -3 0.31 0.41
    -12 9 3 0.14 0.23
    11 -9 -3 4.21 0.96
    -11 9 3 3.71 0.76
    10 -9 -3 6.26 1.16
    -10 9 3 6.79 1.04
    9 -9 -3 12.06 1.61
    -9 9 3 10.25 1.34
    8 -9 -3 0.47 0.36
    -8 9 3 0.11 0.28
    7 -9 -3 9.95 1.36
    -7 9 3 9.13 1.28
    6 -9 -3 0.02 0.26
    -6 9 3 0.14 0.23
    5 -9 -3 31.67 2.46
    -5 9 3 31 2.51
    4 -9 -3 6.44 0.95
    -4 9 3 6.75 1.04
    3 -9 -3 13.79 1.27
    -3 9 3 13.59 1.4
    2 -9 -3 1.16 0.36
    -2 9 3 2.12 0.58
    1 -9 -3 0.47 0.27
    -1 9 3 0.12 0.26
    0 -9 -3 14.64 1.27
    0 9 3 14.6 1.43
    -1 -9 -3 53.5 3.57
    1 9 3 50.84 3.77
    -2 -9 -3 123.52 7.93
    2 9 3 125.53 8.17
    -3 -9 -3 0.25 0.23
    3 9 3 -0.17 0.23
    -4 -9 -3 4.28 0.66
    4 9 3 5.1 0.89
    -5 -9 -3 0.41 0.25
    5 9 3 0.06 0.33
    -6 -9 -3 0 0.2
    -13 10 3 8.64 1.13
    12 -10 -3 0.88 0.46
    -12 10 3 0 0.28
    11 -10 -3 0.62 0.5
    -11 10 3 0.44 0.36
    10 -10 -3 16.33 1.86
    -10 10 3 12.75 1.38
    9 -10 -3 6.87 1.13
    -9 10 3 8.74 1.2
    8 -10 -3 0.05 0.25
    -8 10 3 0.72 0.39
    7 -10 -3 0.11 0.3
    -7 10 3 0.49 0.39
    6 -10 -3 0.98 0.44
    -6 10 3 0.9 0.4
    5 -10 -3 0.17 0.26
    -5 10 3 0.54 0.37
    4 -10 -3 33.18 2.54
    -4 10 3 33.9 2.66
    3 -10 -3 0.36 0.24
    -3 10 3 0.08 0.29
    2 -10 -3 31.89 2.47
    -2 10 3 36.32 2.69
    1 -10 -3 0.8 0.32
    -1 10 3 0.78 0.42
    0 -10 -3 11.92 1.07
    0 10 3 10.03 1.28
    -1 -10 -3 56.33 3.86
    1 10 3 58.01 4.09
    -2 -10 -3 1.93 0.44
    2 10 3 3.51 0.75
    -3 -10 -3 7.33 0.88
    3 10 3 5.59 0.95
    -4 -10 -3 2.05 0.43
    4 10 3 1.54 0.52
    -5 -10 -3 2.45 0.51
    -13 11 3 2.69 0.61
    -12 11 3 6.61 1.01
    11 -11 -3 0.68 0.44
    -11 11 3 0.28 0.31
    10 -11 -3 10.69 1.42
    -10 11 3 8.94 1.2
    9 -11 -3 14.04 1.48
    -9 11 3 12.88 1.4
    8 -11 -3 0.05 0.25
    -8 11 3 0.34 0.33
    7 -11 -3 12.8 1.58
    -7 11 3 11.84 1.49
    6 -11 -3 16.75 1.57
    -6 11 3 15.89 1.58
    5 -11 -3 39.19 2.82
    -5 11 3 34.64 2.84
    4 -11 -3 18.67 1.63
    -4 11 3 18.88 1.74
    3 -11 -3 59.84 3.96
    -3 11 3 53.76 4.05
    2 -11 -3 6.64 0.91
    -2 11 3 9.31 1.23
    1 -11 -3 0.07 0.21
    -1 11 3 -0.07 0.22
    0 -11 -3 0.44 0.27
    0 11 3 0.61 0.35
    -1 -11 -3 0.01 0.18
    1 11 3 -0.08 0.28
    -2 -11 -3 7.82 0.93
    2 11 3 6.31 1.02
    -3 -11 -3 8.58 0.93
    3 11 3 11.49 1.32
    -4 -11 -3 11.63 1.59
    -12 12 3 0.94 0.44
    11 -12 -3 3.53 0.84
    10 -12 -3 8.54 1.28
    -10 12 3 11.21 1.34
    9 -12 -3 4.82 0.96
    -9 12 3 6.21 0.99
    8 -12 -3 8.67 1.24
    -8 12 3 6.44 1.07
    7 -12 -3 5.94 0.97
    -7 12 3 6.67 1.03
    6 -12 -3 9.86 1.28
    -6 12 3 11.27 1.43
    5 -12 -3 10.04 1.22
    -5 12 3 10.09 1.29
    4 -12 -3 24.72 2
    -4 12 3 24.54 2.11
    3 -12 -3 20.65 1.71
    -3 12 3 19.91 1.82
    2 -12 -3 1.09 0.37
    -2 12 3 1.87 0.56
    1 -12 -3 11.52 1.14
    -1 12 3 13.46 1.34
    0 -12 -3 20.97 1.7
    0 12 3 22.02 1.91
    -1 -12 -3 6.92 0.86
    1 12 3 7.19 1.07
    -2 -12 -3 2.63 0.53
    2 12 3 4.76 0.97
    11 -13 -3 0.45 0.55
    -11 13 3 0.7 0.36
    10 -13 -3 3.17 0.78
    -10 13 3 4.08 0.82
    9 -13 -3 38.66 3.21
    -9 13 3 46.02 3.27
    8 -13 -3 0.13 0.33
    -8 13 3 -0.13 0.31
    7 -13 -3 0.97 0.45
    -7 13 3 0.59 0.39
    6 -13 -3 0.71 0.39
    -6 13 3 0.28 0.31
    5 -13 -3 0.04 0.22
    -5 13 3 -0.05 0.28
    4 -13 -3 0.48 0.28
    -4 13 3 0.46 0.37
    3 -13 -3 24.49 1.98
    -3 13 3 25.08 2.11
    2 -13 -3 1.53 0.42
    -2 13 3 0.56 0.36
    1 -13 -3 24.62 1.93
    -1 13 3 25.06 2.12
    0 -13 -3 3.97 0.64
    0 13 3 3.5 0.74
    10 -14 -3 26.84 2.22
    -10 14 3 23.38 2.1
    9 -14 -3 1.83 0.62
    -9 14 3 1.59 0.54
    8 -14 -3 1.17 0.49
    -8 14 3 1.31 0.54
    7 -14 -3 5.17 0.95
    -7 14 3 4.51 0.87
    6 -14 -3 0.11 0.27
    -6 14 3 -0.08 0.3
    5 -14 -3 4.35 0.78
    -5 14 3 3.87 0.79
    4 -14 -3 32.21 2.53
    -4 14 3 35.04 2.68
    3 -14 -3 47.31 3.38
    -3 14 3 48.59 3.55
    2 -14 -3 5.86 0.82
    -2 14 3 5.11 0.92
    7 -15 -3 7.16 1.08
    -7 15 3 7.34 1.09
    6 -15 -3 2.64 0.62
    -6 15 3 2.76 0.72
    2 -16 4 0.11 0.22
    3 -16 4 -0.04 0.21
    4 -16 4 3.92 0.71
    5 -16 4 0.13 0.28
    6 -16 4 1.99 0.56
    7 -16 4 41.79 3.19
    8 -16 4 0.5 0.38
    9 -16 4 1.24 0.52
    0 -15 4 4.87 0.72
    1 -15 4 3.85 0.62
    2 -15 4 2.29 0.5
    3 -15 4 10.02 1.03
    4 -15 4 0.04 0.22
    5 -15 4 0.31 0.28
    6 -15 4 23.85 2.03
    7 -15 4 2.76 0.67
    8 -15 4 7.15 1.08
    9 -15 4 0.39 0.35
    10 -15 4 3.26 0.79
    11 -15 4 3.04 0.79
    -2 -14 4 6.61 0.82
    -1 -14 4 -0.15 0.18
    0 -14 4 5.46 0.74
    1 -14 4 13.57 1.21
    2 -14 4 54.3 3.73
    3 -14 4 32.83 2.45
    4 -14 4 19.58 1.67
    5 -14 4 2.88 0.64
    -6 14 -4 0.62 0.35
    6 -14 4 0.53 0.37
    -7 14 -4 15.17 1.38
    7 -14 4 13.96 1.47
    -8 14 -4 2.99 0.64
    8 -14 4 3.71 0.82
    -9 14 -4 0.22 0.46
    9 -14 4 0.16 0.29
    10 -14 4 6.92 1.12
    11 -14 4 4.32 0.87
    12 -14 4 0.29 0.43
    -3 -13 4 9.05 0.89
    -2 -13 4 0.21 0.19
    -1 -13 4 0.5 0.25
    0 -13 4 39.93 2.8
    1 -13 4 10.25 0.99
    -2 13 -4 60.06 4.57
    2 -13 4 56.91 3.93
    -3 13 -4 11.34 1.27
    3 -13 4 7.6 1.01
    -4 13 -4 6.4 0.92
    4 -13 4 5.44 0.86
    -5 13 -4 0.33 0.25
    5 -13 4 0.05 0.23
    -6 13 -4 0.3 0.28
    6 -13 4 1.52 0.53
    -7 13 -4 2.22 0.52
    7 -13 4 3.1 0.69
    -8 13 -4 26.18 2.1
    8 -13 4 26.74 2.29
    -9 13 -4 0.61 0.3
    9 -13 4 0.47 0.36
    -10 13 -4 8.14 1.04
    10 -13 4 6.76 1.15
    -11 13 -4 14.04 1.32
    11 -13 4 13.23 1.74
    12 -13 4 0.93 0.46
    13 -13 4 5.65 1.07
    -5 -12 4 1.71 0.43
    -4 -12 4 76.62 5.02
    -3 -12 4 22.31 1.72
    -2 -12 4 0.62 0.25
    -1 -12 4 18.08 1.45
    0 12 -4 2.67 0.68
    0 -12 4 3.14 0.51
    -1 12 -4 18.56 1.54
    1 -12 4 16.7 1.41
    -2 12 -4 0.67 0.34
    2 -12 4 0.85 0.32
    -3 12 -4 4.32 0.77
    3 -12 4 3.1 0.59
    -4 12 -4 3.13 0.61
    4 -12 4 3.17 0.61
    -5 12 -4 4.37 0.75
    5 -12 4 4.26 0.74
    -6 12 -4 1.28 0.39
    6 -12 4 1.6 0.53
    -7 12 -4 6.91 0.98
    7 -12 4 6.06 1
    -8 12 -4 1.98 0.53
    8 -12 4 1.71 0.53
    -9 12 -4 1.16 0.41
    9 -12 4 1.14 0.5
    -10 12 -4 4.65 0.81
    10 -12 4 7.5 1.23
    -11 12 -4 4.06 0.74
    11 -12 4 2.77 0.78
    -12 12 -4 3.38 0.63
    12 -12 4 3.28 0.84
    13 -12 4 3.51 0.9
    -6 -11 4 5.91 0.76
    -5 -11 4 45.54 3.13
    -4 -11 4 29.51 2.14
    -3 -11 4 1.82 0.38
    -2 -11 4 3.32 0.52
    1 11 -4 11.69 1.07
    -1 -11 4 9.45 0.92
    0 11 -4 1.87 0.48
    0 -11 4 2.23 0.57
    0 -11 4 1.88 0.41
    -1 11 -4 14.84 1.31
    1 -11 4 14.64 1.38
    1 -11 4 12.66 1.16
    -2 11 -4 68.76 4.93
    2 -11 4 78.68 5.07
    2 -11 4 73.81 4.85
    -3 11 -4 0.94 0.38
    3 -11 4 1.56 0.52
    3 -11 4 1.03 0.34
    -4 11 -4 1.43 0.44
    4 -11 4 1.91 0.6
    4 -11 4 2.19 0.52
    -5 11 -4 1.07 0.36
    5 -11 4 1.05 0.43
    -6 11 -4 1.26 0.43
    6 -11 4 1.65 0.52
    -7 11 -4 3.2 0.64
    7 -11 4 2.01 0.62
    -8 11 -4 10.14 1.06
    8 -11 4 9.82 1.37
    -9 11 -4 4.38 0.73
    9 -11 4 4.1 0.89
    -10 11 -4 7.07 0.98
    10 -11 4 8.23 1.32
    11 -11 4 36.65 3.07
    -12 11 -4 1.51 0.46
    12 -11 4 0.5 0.5
    -13 11 -4 4.2 0.71
    13 -11 4 4.03 0.96
    14 -11 4 3.09 0.89
    -7 -10 4 23.56 1.79
    -6 -10 4 0.21 0.17
    -5 -10 4 17.32 1.39
    -4 -10 4 7.52 0.78
    -3 -10 4 0.47 0.23
    2 10 -4 10.77 1
    -2 -10 4 8.52 0.86
    1 10 -4 0.11 0.19
    -1 -10 4 0.27 0.29
    -1 -10 4 0.94 0.28
    0 10 -4 3.89 0.63
    0 -10 4 4.26 0.77
    0 -10 4 3.78 0.59
    -1 10 -4 41.85 2.95
    1 -10 4 42.95 3.04
    1 -10 4 39.26 2.83
    -2 10 -4 0.58 0.32
    2 -10 4 0.06 0.24
    2 -10 4 0.25 0.19
    -3 10 -4 35.29 2.83
    3 -10 4 38.84 2.78
    3 -10 4 44.03 3.04
    -4 10 -4 5.58 0.83
    4 -10 4 3.03 0.61
    4 -10 4 3.97 0.84
    -5 10 -4 41.37 3
    5 -10 4 46.45 3.27
    5 -10 4 37.58 3.07
    -6 10 -4 6.62 0.94
    6 -10 4 4.82 0.92
    -7 10 -4 0.56 0.31
    7 -10 4 0.18 0.23
    -8 10 -4 18.92 1.58
    8 -10 4 15.6 1.74
    -9 10 -4 2.36 0.54
    9 -10 4 1.82 0.67
    10 -10 4 71.47 5.23
    -11 10 -4 3.35 0.65
    11 -10 4 2.81 0.81
    -12 10 -4 19.4 1.7
    12 -10 4 22.11 2.14
    -13 10 -4 3.22 0.64
    13 -10 4 2.68 0.8
    -14 10 -4 5.83 0.86
    14 -10 4 3.86 0.98
    -8 -9 4 13.32 1.24
    -7 -9 4 11.19 1.01
    -6 -9 4 0 0.14
    -5 -9 4 13.12 1.12
    4 9 -4 10.17 1.11
    -4 -9 4 11.51 0.99
    3 9 -4 53.56 3.7
    -3 -9 4 52.91 3.61
    -3 -9 4 56.82 3.8
    2 9 -4 24.67 1.9
    -2 -9 4 25.76 1.99
    -2 -9 4 24.18 1.81
    1 9 -4 16.21 1.33
    -1 -9 4 15.52 1.38
    -1 -9 4 14.68 1.22
    0 9 -4 0.33 0.21
    0 -9 4 0.59 0.29
    0 -9 4 0.06 0.13
    -1 9 -4 2.62 0.51
    1 -9 4 2.44 0.45
    1 -9 4 2.63 0.56
    -2 9 -4 32.69 2.42
    2 -9 4 28.79 2.28
    2 -9 4 37.46 2.57
    -3 9 -4 0.8 0.34
    3 -9 4 1.11 0.36
    3 -9 4 1.79 0.54
    -4 9 -4 3.22 0.62
    4 -9 4 2.93 0.59
    4 -9 4 1.85 0.56
    -5 9 -4 10.62 1.09
    5 -9 4 12.22 1.49
    5 -9 4 10.34 1.4
    -6 9 -4 36.68 2.77
    6 -9 4 41.3 3.01
    6 -9 4 35.7 2.97
    -7 9 -4 5.04 0.81
    7 -9 4 4.95 1.04
    -8 9 -4 2.65 0.57
    8 -9 4 1.88 0.62
    9 -9 4 0.83 0.48
    -10 9 -4 7.51 1
    10 -9 4 8.59 1.37
    -11 9 -4 18.54 1.64
    11 -9 4 21.37 2.09
    -12 9 -4 -0.17 0.19
    12 -9 4 0.4 0.42
    -13 9 -4 1.01 0.37
    13 -9 4 0.88 0.58
    -14 9 -4 14.82 1.32
    14 -9 4 12.11 1.79
    -8 -8 4 5.35 0.71
    -7 -8 4 0.28 0.18
    -6 -8 4 0.34 0.21
    5 8 -4 20.57 1.66
    -5 -8 4 19.6 1.52
    4 8 -4 64.22 4.29
    -4 -8 4 68.23 4.4
    -4 -8 4 60.68 4.19
    3 8 -4 71.86 4.89
    -3 -8 4 67.5 4.78
    -3 -8 4 86.64 5.04
    2 8 -4 16.22 1.36
    -2 -8 4 14.84 1.26
    -2 -8 4 19.85 1.5
    1 8 -4 31.45 2.29
    -1 -8 4 31.99 2.37
    -1 -8 4 31.93 2.22
    0 8 -4 2.36 0.47
    0 -8 4 2.54 0.41
    0 -8 4 1.31 0.39
    -1 8 -4 1.07 0.33
    -1 8 -4 0.95 0.26
    1 -8 4 0.88 0.25
    1 -8 4 0.99 0.35
    -2 8 -4 8.26 1.03
    -2 8 -4 8.68 0.77
    2 -8 4 8.39 0.83
    2 -8 4 8.78 1.14
    -3 8 -4 16.44 1.42
    3 -8 4 15.01 1.37
    3 -8 4 18.52 1.59
    -4 8 -4 32.64 2.43
    4 -8 4 36.29 2.66
    4 -8 4 30.25 2.51
    -5 8 -4 60.35 4.39
    5 -8 4 73.57 4.67
    5 -8 4 63.06 4.61
    -6 8 -4 59.27 4.27
    6 -8 4 61.27 4.58
    6 -8 4 68.76 4.53
    -7 8 -4 6.64 0.91
    7 -8 4 6.95 1.2
    8 -8 4 3.19 0.85
    -9 8 -4 -0.08 0.17
    9 -8 4 0.12 0.32
    -10 8 -4 0.97 0.36
    10 -8 4 1.27 0.61
    -11 8 -4 2.84 0.6
    11 -8 4 3.22 0.92
    -12 8 -4 96.23 6.11
    12 -8 4 86.63 6.55
    -13 8 -4 0.29 0.27
    13 -8 4 1.1 0.59
    -14 8 -4 2.3 0.53
    14 -8 4 1.26 0.62
    -9 -7 4 55.52 3.72
    -8 -7 4 4.48 0.61
    -7 -7 4 0.2 0.19
    6 7 -4 17.23 1.59
    -6 -7 4 13.16 1.16
    5 7 -4 2.53 0.5
    -5 -7 4 2.24 0.41
    -5 -7 4 3.48 0.64
    4 7 -4 14.8 1.3
    -4 -7 4 18.32 1.44
    -4 -7 4 14.65 1.22
    3 7 -4 9.57 0.93
    -3 -7 4 9.02 0.96
    -3 -7 4 10.96 0.89
    2 7 -4 1.02 0.32
    -2 -7 4 0.46 0.19
    -2 -7 4 0.95 0.33
    1 7 -4 3.85 0.42
    1 7 -4 4.21 0.6
    -1 -7 4 3.73 0.63
    -1 -7 4 4.28 0.54
    0 7 -4 68.45 4.57
    0 7 -4 71.53 4.42
    0 -7 4 69.62 4.64
    0 -7 4 70 4.5
    -1 7 -4 0.58 0.25
    -1 7 -4 0.37 0.15
    1 -7 4 0.74 0.22
    1 -7 4 1.04 0.32
    -2 7 -4 18.2 1.33
    -2 7 -4 17.95 1.46
    2 -7 4 18.56 1.57
    2 -7 4 17.33 1.4
    -3 7 -4 3.65 0.59
    -3 7 -4 3.11 0.5
    3 -7 4 2.79 0.61
    3 -7 4 2.19 0.48
    -4 7 -4 0 0.14
    -4 7 -4 -0.16 0.19
    4 -7 4 0.26 0.27
    4 -7 4 0.46 0.31
    -5 7 -4 53.39 3.89
    5 -7 4 66.24 4.17
    5 -7 4 53.54 4.15
    -6 7 -4 12.87 1.19
    6 -7 4 13.65 1.34
    6 -7 4 10.59 1.54
    7 -7 4 0.39 0.41
    7 -7 4 -0.15 0.23
    -8 7 -4 19.18 1.6
    8 -7 4 18.05 1.91
    -9 7 -4 1.43 0.43
    9 -7 4 1.08 0.58
    -10 7 -4 0.67 0.31
    10 -7 4 0.9 0.49
    -11 7 -4 122.74 7.91
    11 -7 4 122.35 8.44
    -12 7 -4 53.57 3.75
    12 -7 4 55.07 4.27
    -13 7 -4 0.16 0.26
    13 -7 4 0.34 0.48
    -14 7 -4 0.24 0.28
    14 -7 4 -0.03 0.49
    -10 -6 4 44.08 3.04
    -9 -6 4 11.12 1.01
    -8 -6 4 0.05 0.13
    -7 -6 4 1.58 0.35
    6 6 -4 16.48 1.44
    -6 -6 4 16.95 1.36
    -6 -6 4 18.89 1.53
    5 6 -4 7.99 0.83
    -5 -6 4 9.23 0.92
    -5 -6 4 6.81 0.72
    4 6 -4 11.75 1.06
    -4 -6 4 12.87 1.14
    -4 -6 4 11.55 0.99
    3 6 -4 46.66 3.13
    -3 -6 4 48.38 3.21
    -3 -6 4 44.06 3.04
    2 6 -4 3.87 0.54
    2 6 -4 3.24 0.43
    -2 -6 4 4.32 0.51
    -2 -6 4 3.61 0.58
    1 6 -4 16.88 1.21
    1 6 -4 15.96 1.3
    -1 -6 4 17.85 1.27
    -1 -6 4 19.25 1.41
    0 6 -4 2.88 0.44
    0 6 -4 2.25 0.31
    0 -6 4 2.13 0.42
    0 -6 4 2.25 0.35
    -1 6 -4 18.29 1.27
    -1 6 -4 20.43 1.44
    1 -6 4 17.12 1.33
    1 -6 4 17.97 1.48
    -2 6 -4 95 6.55
    -2 6 -4 108.23 6.48
    2 -6 4 101.86 6.57
    2 -6 4 108.7 6.74
    -3 6 -4 97.96 5.94
    -3 6 -4 84.19 5.88
    3 -6 4 98.17 6.12
    3 -6 4 88.36 6.06
    -4 6 -4 37.48 2.7
    -4 6 -4 39.52 2.88
    4 -6 4 35.71 2.94
    4 -6 4 41.54 2.89
    -5 6 -4 73.94 5
    -5 6 -4 87.11 5.33
    5 -6 4 77.73 5.14
    5 -6 4 65.11 5.26
    -6 6 -4 211.12 13.5
    6 -6 4 236.04 13.7
    6 -6 4 201.39 13.9
    -7 6 -4 5.85 0.81
    7 -6 4 6.66 1.16
    7 -6 4 6.66 0.99
    -8 6 -4 19.66 1.62
    8 -6 4 19.14 1.95
    -9 6 -4 14.06 1.26
    9 -6 4 12.33 1.72
    -10 6 -4 17.53 1.47
    10 -6 4 15.08 1.96
    -11 6 -4 39.76 2.82
    11 -6 4 36.69 3.21
    -12 6 -4 0.97 0.35
    12 -6 4 0.61 0.54
    -13 6 -4 0.26 0.27
    13 -6 4 0.93 0.57
    -14 6 -4 8.61 1.09
    14 -6 4 10.8 1.58
    -10 -5 4 6.24 0.77
    -9 -5 4 9.84 0.93
    -8 -5 4 0.28 0.2
    7 5 -4 0.25 0.25
    -7 -5 4 0.33 0.19
    6 5 -4 7.71 0.94
    -6 -5 4 7.13 0.93
    -6 -5 4 5.9 0.66
    5 5 -4 1.46 0.38
    -5 -5 4 0.97 0.28
    -5 -5 4 0.9 0.33
    4 5 -4 53.26 3.47
    -4 -5 4 49.9 3.38
    -4 -5 4 51.4 3.51
    3 5 -4 25.12 1.65
    3 5 -4 22.62 1.7
    -3 -5 4 22.49 1.65
    -3 -5 4 23.65 1.77
    2 5 -4 15.52 1.09
    -2 -5 4 15.64 1.23
    -2 -5 4 14.35 1.1
    1 5 -4 3.02 0.3
    -1 -5 4 2.94 0.37
    -1 -5 4 2.89 0.45
    0 5 -4 47.43 2.86
    0 5 -4 42.49 2.95
    0 -5 4 45.49 3.03
    0 -5 4 46.28 2.93
    -1 5 -4 53.83 3.37
    1 -5 4 56.05 3.61
    1 -5 4 51.71 3.44
    -2 5 -4 8.71 0.69
    -2 5 -4 7.19 0.65
    2 -5 4 7.79 0.81
    2 -5 4 5.52 0.76
    -3 5 -4 18.6 1.5
    -3 5 -4 16.01 1.33
    3 -5 4 18.19 1.59
    3 -5 4 18.7 1.47
    -4 5 -4 37.13 2.45
    -4 5 -4 26.18 1.99
    4 -5 4 27.15 2.1
    4 -5 4 24.85 2.27
    -5 5 -4 401.42 22.46
    -5 5 -4 347.3 22.04
    5 -5 4 314.02 22.36
    5 -5 4 375.67 22.25
    6 -5 4 2.06 0.53
    6 -5 4 1.54 0.59
    -7 5 -4 112.54 7.33
    7 -5 4 106.6 7.71
    7 -5 4 123.07 7.52
    -8 5 -4 36.02 2.54
    8 -5 4 32.28 2.86
    -9 5 -4 20.88 1.68
    9 -5 4 20.68 2.05
    -10 5 -4 7.38 0.94
    10 -5 4 7.44 1.27
    -11 5 -4 24.03 1.89
    11 -5 4 23.47 2.25
    -12 5 -4 10 1.03
    12 -5 4 10.03 1.46
    -13 5 -4 33.23 2.46
    13 -5 4 33.02 2.88
    -14 5 -4 3.22 0.6
    14 -5 4 3.72 0.96
    -11 -4 4 0.57 0.26
    -10 -4 4 6.01 0.76
    -9 -4 4 2.37 0.47
    8 4 -4 44.05 3.12
    -8 -4 4 43.36 3
    7 4 -4 5.25 0.78
    -7 -4 4 5.47 0.82
    -7 -4 4 6.22 0.77
    6 4 -4 29.25 2.14
    -6 -4 4 26.67 2.03
    -6 -4 4 30.45 2.2
    5 4 -4 13.85 1.14
    -5 -4 4 14.27 1.19
    -5 -4 4 11.34 1.04
    4 4 -4 0.78 0.25
    4 4 -4 0.44 0.19
    -4 -4 4 0.92 0.3
    -4 -4 4 0.58 0.2
    3 4 -4 100.23 6.14
    3 4 -4 91.43 6.15
    -3 -4 4 96.13 6.14
    -3 -4 4 104.75 6.25
    2 4 -4 8.71 0.69
    -2 -4 4 9 0.77
    -2 -4 4 8.28 0.68
    1 4 -4 65.7 4.11
    -1 -4 4 69.43 4.23
    -1 -4 4 64.8 4.13
    0 -4 4 17.43 1.23
    0 -4 4 16.63 1.13
    -1 4 -4 137.39 7.95
    -1 4 -4 131.46 7.95
    1 -4 4 124.95 8.04
    1 -4 4 125.92 8.11
    -2 4 -4 13.12 0.92
    -2 4 -4 12.72 1.01
    2 -4 4 10.69 1.09
    2 -4 4 12.3 1.01
    -3 4 -4 0.71 0.33
    -3 4 -4 0.39 0.16
    3 -4 4 0.03 0.21
    3 -4 4 0.1 0.13
    -4 4 -4 62.3 3.96
    -4 4 -4 51.36 3.57
    4 -4 4 50.68 3.86
    4 -4 4 55.03 3.68
    -5 4 -4 22.61 1.85
    -5 4 -4 18.96 1.53
    5 -4 4 17.4 1.76
    5 -4 4 22.02 1.66
    -6 4 -4 52.3 3.71
    6 -4 4 62.15 3.89
    6 -4 4 52.52 4.05
    -7 4 -4 1.53 0.38
    7 -4 4 2.38 0.66
    -8 4 -4 0.17 0.2
    8 -4 4 0.11 0.25
    -9 4 -4 32.39 2.31
    9 -4 4 28.21 2.58
    -10 4 -4 23.23 1.83
    10 -4 4 23.52 2.19
    -11 4 -4 30.71 2.27
    11 -4 4 29.39 2.61
    -12 4 -4 23.86 1.82
    12 -4 4 20.95 2.16
    -13 4 -4 47.34 3.17
    13 -4 4 40.3 3.51
    -14 4 -4 4.91 0.75
    14 -4 4 4.27 0.99
    -11 -3 4 1.29 0.34
    -10 -3 4 10.09 0.97
    -9 -3 4 26.8 1.99
    8 3 -4 11.45 1.17
    -8 -3 4 14.31 1.29
    -8 -3 4 11.02 1.04
    7 3 -4 6.97 0.94
    -7 -3 4 8.48 1.01
    -7 -3 4 7.21 0.75
    6 3 -4 23.25 1.84
    -6 -3 4 24.18 1.89
    -6 -3 4 24.2 1.78
    5 3 -4 0.14 0.16
    5 3 -4 0.36 0.19
    -5 -3 4 0.08 0.14
    -5 -3 4 -0.02 0.14
    4 3 -4 0.01 0.12
    4 3 -4 0.54 0.2
    -4 -3 4 0.22 0.14
    -4 -3 4 0.22 0.17
    3 3 -4 8.59 0.69
    -3 -3 4 7.87 0.68
    -3 -3 4 8.01 0.74
    2 3 -4 2.7 0.26
    2 3 -4 3.06 0.26
    -2 -3 4 2.36 0.34
    -2 -3 4 3 0.31
    -1 -3 4 67.17 4.12
    -1 -3 4 66.85 4.15
    0 -3 4 386.54 23.37
    0 -3 4 386.9 23.42
    -1 3 -4 255.29 14.68
    -1 3 -4 253.61 14.66
    1 -3 4 240.1 14.74
    1 -3 4 216.28 14.84
    -2 3 -4 44.73 3.04
    -2 3 -4 52.36 3.33
    2 -3 4 49.17 3.12
    2 -3 4 47.49 3.28
    -3 3 -4 1.32 0.39
    -3 3 -4 1.63 0.31
    3 -3 4 1.47 0.44
    3 -3 4 1.78 0.35
    -4 3 -4 2.01 0.5
    -4 3 -4 2.53 0.42
    4 -3 4 1.97 0.51
    -5 3 -4 13.96 1.24
    -5 3 -4 16.04 1.5
    5 -3 4 16.58 1.54
    5 -3 4 17.27 1.37
    -6 3 -4 11.58 1.08
    6 -3 4 10.18 1.42
    6 -3 4 15.3 1.23
    -7 3 -4 188.9 11.87
    7 -3 4 190.98 12.23
    -8 3 -4 1.13 0.35
    8 -3 4 0.83 0.44
    -9 3 -4 24.72 1.82
    9 -3 4 20.9 2.05
    -10 3 -4 26.76 2.04
    10 -3 4 27.28 2.39
    -11 3 -4 0.1 0.19
    11 -3 4 -0.02 0.36
    -12 3 -4 21.13 1.68
    12 -3 4 19.17 1.97
    -13 3 -4 -0.04 0.21
    13 -3 4 -0.27 0.41
    -12 -2 4 0.98 0.33
    -11 -2 4 3.94 0.64
    -10 -2 4 0.03 0.15
    9 2 -4 15.96 1.45
    -9 -2 4 15.91 1.34
    8 2 -4 4.92 0.77
    -8 -2 4 6.1 0.9
    -8 -2 4 5.5 0.75
    7 2 -4 1.49 0.42
    -7 -2 4 1.34 0.33
    -7 -2 4 1.25 0.4
    6 2 -4 3.67 0.63
    -6 -2 4 5.26 0.65
    -6 -2 4 4.73 0.73
    5 2 -4 52.34 3.65
    5 2 -4 57.14 3.65
    -5 -2 4 51 3.61
    -5 -2 4 59.16 3.74
    4 2 -4 2.23 0.4
    4 2 -4 2.42 0.41
    -4 -2 4 1.93 0.37
    -4 -2 4 2.81 0.49
    3 2 -4 5.01 0.49
    3 2 -4 4.89 0.46
    -3 -2 4 5.02 0.53
    -2 -2 4 27.57 1.8
    -2 -2 4 27.24 1.81
    0 -2 4 105.22 6.43
    0 -2 4 105.3 6.39
    -1 2 -4 60.02 4.27
    -1 2 -4 77.73 4.45
    1 -2 4 70.51 4.43
    1 -2 4 72.42 4.32
    -2 2 -4 13.62 0.99
    -2 2 -4 14.86 1.2
    2 -2 4 12.74 1.14
    2 -2 4 14.1 1.03
    -3 2 -4 19.15 1.39
    -3 2 -4 18.33 1.57
    3 -2 4 18.52 1.58
    3 -2 4 20.33 1.44
    -4 2 -4 4.59 0.77
    -4 2 -4 5.35 0.65
    4 -2 4 4.8 0.81
    4 -2 4 5.75 0.71
    -5 2 -4 34.42 2.49
    -5 2 -4 29.26 2.19
    5 -2 4 29.15 2.44
    5 -2 4 32.73 2.28
    -6 2 -4 441.65 27.91
    6 -2 4 491.65 28.02
    6 -2 4 435.22 28.21
    -7 2 -4 89.79 5.82
    7 -2 4 90.03 6.14
    -8 2 -4 0.3 0.19
    8 -2 4 0.07 0.26
    -9 2 -4 1.09 0.34
    9 -2 4 0.18 0.32
    -10 2 -4 1.49 0.38
    10 -2 4 1.52 0.56
    -11 2 -4 0.23 0.27
    11 -2 4 0.07 0.3
    -12 2 -4 9 0.93
    12 -2 4 9.01 1.34
    -13 2 -4 11.81 1.12
    13 -2 4 11.25 1.55
    -12 -1 4 0.9 0.36
    -11 -1 4 10.54 1.04
    -10 -1 4 2.1 0.47
    9 1 -4 9.92 1.23
    -9 -1 4 11.09 1.04
    8 1 -4 28.72 2.28
    -8 -1 4 35.01 2.36
    -8 -1 4 25.55 2.13
    7 1 -4 0.72 0.32
    -7 -1 4 0.9 0.29
    -7 -1 4 1.06 0.35
    6 1 -4 96.54 6.56
    -6 -1 4 95.56 6.5
    -6 -1 4 113.16 6.65
    5 1 -4 3.47 0.56
    5 1 -4 3.52 0.57
    -5 -1 4 3.95 0.66
    4 1 -4 30.45 2.06
    4 1 -4 27.76 2.01
    -4 -1 4 27.99 2.05
    -4 -1 4 27.95 2.06
    3 1 -4 42.62 2.6
    -3 -1 4 39.53 2.66
    -3 -1 4 36.07 2.66
    -2 -1 4 42.98 2.8
    -2 -1 4 43.16 2.81
    -1 -1 4 3.29 0.29
    -1 -1 4 2.98 0.32
    0 1 -4 259.39 15.9
    0 1 -4 249.97 15.87
    0 -1 4 273.41 15.89
    0 -1 4 262.92 15.94
    -1 1 -4 332.51 19.88
    -1 1 -4 315.33 19.74
    1 -1 4 327.41 19.88
    1 -1 4 324.57 19.76
    -2 1 -4 129.03 7.96
    -2 1 -4 120.84 7.75
    2 -1 4 127.15 7.78
    2 -1 4 124.53 7.94
    -3 1 -4 40.74 2.91
    -3 1 -4 40.68 2.7
    3 -1 4 40.09 2.91
    3 -1 4 40.75 2.74
    -4 1 -4 19.38 1.53
    -4 1 -4 15.24 1.23
    4 -1 4 16.46 1.28
    4 -1 4 13.73 1.4
    -5 1 -4 98.86 6.72
    5 -1 4 105.24 7.01
    5 -1 4 113.88 6.8
    -6 1 -4 72.63 4.82
    6 -1 4 75.23 5.13
    -7 1 -4 5.22 0.71
    7 -1 4 5.01 0.91
    -8 1 -4 6.16 0.77
    8 -1 4 5.24 0.95
    -9 1 -4 8.29 0.83
    9 -1 4 6.89 1.12
    -10 1 -4 10.64 0.99
    10 -1 4 8.15 1.26
    -11 1 -4 18.2 1.5
    11 -1 4 17.87 1.79
    -12 1 -4 53.04 3.64
    12 -1 4 53.61 4.01
    -13 1 -4 0.7 0.32
    13 -1 4 0.58 0.51
    -13 0 4 0.15 0.2
    -12 0 4 0.18 0.21
    -11 0 4 4.4 0.71
    10 0 -4 0.4 0.28
    -10 0 4 0.4 0.28
    9 0 -4 4.52 0.81
    -9 0 4 3.82 0.67
    -9 0 4 5.1 0.91
    8 0 -4 22.44 2.01
    -8 0 4 29.76 2.12
    -8 0 4 23.16 1.92
    7 0 -4 0.1 0.2
    -7 0 4 0.12 0.22
    6 0 -4 0.09 0.19
    -6 0 4 -0.07 0.17
    -6 0 4 -0.15 0.14
    5 0 -4 108.83 7.57
    5 0 -4 121.5 7.59
    -5 0 4 124.39 7.64
    -5 0 4 120.16 7.63
    4 0 -4 111.53 6.6
    4 0 -4 100.56 6.62
    -4 0 4 93.35 6.63
    -4 0 4 107.83 6.67
    3 0 -4 14.12 1.08
    -3 0 4 12.9 1.16
    -3 0 4 15.09 1.21
    2 0 -4 97.6 5.84
    -2 0 4 94.4 5.99
    -2 0 4 89.49 5.91
    1 0 -4 289.21 16.91
    -1 0 4 270.5 16.95
    -1 0 4 271.88 16.91
    0 0 -4 701.64 40.59
    0 0 -4 631.42 40.5
    0 0 4 645.08 40.59
    0 0 4 695.42 40.53
    -1 0 -4 11.78 0.92
    -1 0 -4 13.08 1.05
    1 0 4 12.19 0.93
    1 0 4 12.23 1.04
    -2 0 -4 146.33 8.92
    -2 0 -4 136.98 8.72
    2 0 4 144.1 8.75
    2 0 4 135.37 8.9
    -3 0 -4 111.37 6.82
    -3 0 -4 98.64 6.56
    3 0 4 104.29 6.8
    3 0 4 104.29 6.59
    -4 0 -4 27.55 2.1
    -4 0 -4 32.7 2.38
    4 0 4 29.26 2.34
    4 0 4 31.62 2.16
    -5 0 -4 6.8 0.71
    5 0 4 6.58 1
    5 0 4 7.62 0.76
    -6 0 -4 41.35 2.85
    6 0 4 41.15 3.12
    -7 0 -4 1.83 0.41
    7 0 4 2.1 0.62
    -8 0 -4 86.66 5.81
    8 0 4 94.06 6.16
    -9 0 -4 5.28 0.72
    9 0 4 5.18 0.97
    -10 0 -4 0.39 0.26
    10 0 4 0.34 0.38
    -11 0 -4 10.48 1
    11 0 4 9.55 1.36
    -12 0 -4 2.96 0.53
    12 0 4 2.87 0.78
    -13 1 4 7.91 1.01
    -12 1 4 0.26 0.26
    -11 1 4 7.88 1
    10 -1 -4 3.5 0.75
    -10 1 4 2.85 0.57
    9 -1 -4 1.76 0.55
    -9 1 4 2.95 0.7
    -9 1 4 1.72 0.5
    8 -1 -4 26.2 2.31
    -8 1 4 31.58 2.34
    7 -1 -4 0.14 0.23
    -7 1 4 0.06 0.24
    -7 1 4 0.28 0.25
    6 -1 -4 47.36 3.32
    -6 1 4 47.49 3.27
    -6 1 4 40.56 3.19
    5 -1 -4 3.61 0.63
    5 -1 -4 5.37 0.82
    -5 1 4 4.76 0.77
    -5 1 4 5.13 0.8
    4 -1 -4 180.17 11.69
    4 -1 -4 189.22 11.54
    -4 1 4 184.6 11.67
    -4 1 4 184.79 11.67
    3 -1 -4 0.34 0.29
    3 -1 -4 0.62 0.22
    -3 1 4 0.16 0.17
    -3 1 4 0.69 0.28
    2 -1 -4 0.16 0.19
    2 -1 -4 1.38 0.29
    -2 1 4 0.04 0.11
    -2 1 4 0.09 0.13
    1 -1 -4 73.79 4.52
    1 -1 -4 66.45 4.49
    -1 1 4 69.37 4.47
    -1 1 4 71.75 4.57
    0 -1 -4 21.77 1.57
    0 -1 -4 24.2 1.67
    0 1 4 20.74 1.66
    0 1 4 22.82 1.58
    -1 -1 -4 139.6 8.81
    -1 -1 -4 144.58 8.96
    1 1 4 150.02 8.83
    1 1 4 132.89 8.94
    -2 -1 -4 1.93 0.45
    -2 -1 -4 1.08 0.27
    2 1 4 1.07 0.26
    2 1 4 1.23 0.37
    -3 -1 -4 19.23 1.57
    -3 -1 -4 17.09 1.38
    3 1 4 17.14 1.56
    3 1 4 19.97 1.43
    -4 -1 -4 84.11 5.67
    4 1 4 96.18 5.73
    4 1 4 85.65 5.92
    -5 -1 -4 97.4 6.1
    5 1 4 92.08 6.35
    -6 -1 -4 58.1 3.84
    6 1 4 56.16 4.1
    -7 -1 -4 86.16 5.44
    7 1 4 79.68 5.69
    -8 -1 -4 53.22 3.67
    8 1 4 55.87 3.99
    -9 -1 -4 5.46 0.78
    9 1 4 6.5 1.04
    -10 -1 -4 8.8 0.9
    10 1 4 8.29 1.24
    -11 -1 -4 0.37 0.25
    11 1 4 -0.01 0.38
    -12 -1 -4 0.55 0.3
    12 1 4 0.27 0.41
    -13 2 4 3.57 0.66
    -12 2 4 8.46 1.09
    11 -2 -4 12.14 2.13
    -11 2 4 12.78 1.25
    10 -2 -4 0.02 0.25
    -10 2 4 0.09 0.2
    9 -2 -4 2.14 0.66
    -9 2 4 1.74 0.5
    8 -2 -4 8.96 1.34
    -8 2 4 12.94 1.25
    -8 2 4 11.49 1.19
    7 -2 -4 3.65 0.8
    -7 2 4 4.97 0.83
    -7 2 4 4.91 0.84
    6 -2 -4 31.65 2.63
    -6 2 4 32.45 2.53
    -6 2 4 34.16 2.56
    5 -2 -4 328.63 19.61
    5 -2 -4 314.67 19.84
    -5 2 4 320 19.73
    -5 2 4 302.45 19.69
    4 -2 -4 149.17 10.99
    4 -2 -4 184.24 10.84
    -4 2 4 185.95 10.95
    -4 2 4 167.15 10.9
    3 -2 -4 6.25 0.77
    3 -2 -4 7.28 1.02
    -3 2 4 6.61 0.85
    -3 2 4 6.53 0.87
    2 -2 -4 4.21 0.58
    2 -2 -4 4.84 0.69
    -2 2 4 3.19 0.56
    -2 2 4 5.16 0.65
    1 -2 -4 3.1 0.5
    1 -2 -4 2.47 0.43
    -1 2 4 1.66 0.4
    -1 2 4 2.29 0.39
    0 -2 -4 22.95 1.66
    0 -2 -4 25.21 1.79
    0 2 4 21 1.76
    0 2 4 23.42 1.67
    -1 -2 -4 105.84 6.6
    -1 -2 -4 98.73 6.44
    1 2 4 98.28 6.6
    1 2 4 105.11 6.46
    -2 -2 -4 563.17 33.04
    -2 -2 -4 536.26 32.85
    2 2 4 504.05 33.02
    2 2 4 551.86 32.85
    -3 -2 -4 5.66 0.6
    3 2 4 5.56 0.7
    3 2 4 5.15 0.83
    -4 -2 -4 24.71 1.84
    4 2 4 25.21 2.08
    -5 -2 -4 40.14 2.76
    5 2 4 39.18 3.01
    -6 -2 -4 14.47 1.21
    6 2 4 13.78 1.42
    -7 -2 -4 47.98 3.34
    7 2 4 50.79 3.66
    -8 -2 -4 0.34 0.23
    8 2 4 0.27 0.34
    -9 -2 -4 13.09 1.13
    9 2 4 11.13 1.49
    -10 -2 -4 16.69 1.42
    10 2 4 18.58 1.74
    -11 -2 -4 0.16 0.25
    11 2 4 0.32 0.36
    -13 3 4 1.21 0.43
    -12 3 4 1.38 0.47
    11 -3 -4 8.4 1.34
    -11 3 4 10.6 1.11
    10 -3 -4 27.79 2.4
    -10 3 4 25.33 2.15
    9 -3 -4 0.31 0.36
    -9 3 4 0.26 0.29
    8 -3 -4 1.29 0.52
    -8 3 4 1.95 0.53
    -8 3 4 0.64 0.36
    7 -3 -4 7.72 1.28
    -7 3 4 9.64 1.2
    -7 3 4 8.94 1.23
    6 -3 -4 45.46 3.83
    -6 3 4 51.63 3.72
    -6 3 4 56.64 3.78
    5 -3 -4 93.16 6.96
    5 -3 -4 108.57 6.78
    -5 3 4 95.66 6.82
    -5 3 4 115.28 6.89
    4 -3 -4 10.08 0.97
    4 -3 -4 12.21 1.5
    -4 3 4 8.12 1.06
    -4 3 4 7.21 1.02
    3 -3 -4 21.9 1.65
    3 -3 -4 18.9 1.69
    -3 3 4 22.41 1.67
    -3 3 4 18.56 1.65
    2 -3 -4 83.23 5.68
    2 -3 -4 92.55 5.75
    -2 3 4 91.61 5.68
    -2 3 4 84.88 5.77
    1 -3 -4 11.27 1
    1 -3 -4 8.06 0.85
    -1 3 4 10.43 0.9
    -1 3 4 10.66 1.02
    0 -3 -4 81.29 5.03
    0 -3 -4 70.72 4.85
    0 3 4 79.47 4.88
    0 3 4 70.4 5
    -1 -3 -4 579 37.36
    -1 -3 -4 657.55 37.57
    1 3 4 624.81 37.39
    1 3 4 595.01 37.56
    -2 -3 -4 83.52 5.89
    2 3 4 90.72 6.12
    2 3 4 103.72 5.96
    -3 -3 -4 2.2 0.42
    3 3 4 2.04 0.52
    -4 -3 -4 1.24 0.33
    4 3 4 1.51 0.48
    -5 -3 -4 7.43 0.76
    5 3 4 6.16 0.99
    -6 -3 -4 0.52 0.26
    6 3 4 0.29 0.28
    -7 -3 -4 19.1 1.5
    7 3 4 17.09 1.68
    -8 -3 -4 12.18 1.1
    8 3 4 11.82 1.45
    -9 -3 -4 9.11 0.92
    9 3 4 9.35 1.31
    -10 -3 -4 -0.1 0.17
    10 3 4 -0.08 0.32
    -13 4 4 0.78 0.4
    -12 4 4 0.2 0.27
    11 -4 -4 47.08 3.78
    -11 4 4 50.22 3.59
    10 -4 -4 0.29 0.39
    -10 4 4 0.74 0.37
    9 -4 -4 9.8 1.5
    -9 4 4 8.27 1.15
    8 -4 -4 6.39 1.21
    -8 4 4 8.11 1.15
    -8 4 4 9.79 1.26
    7 -4 -4 21.91 2.15
    -7 4 4 21.99 1.95
    -7 4 4 24.27 1.99
    6 -4 -4 14.06 1.78
    -6 4 4 9.7 1.35
    -6 4 4 13.7 1.31
    5 -4 -4 190.29 12.71
    -5 4 4 181.16 12.53
    -5 4 4 222.2 12.59
    4 -4 -4 87.2 6.29
    4 -4 -4 96.01 6.2
    -4 4 4 89.77 6.22
    -4 4 4 102.68 6.23
    3 -4 -4 124.02 7.83
    3 -4 -4 113.85 7.8
    -3 4 4 120.52 7.87
    -3 4 4 127.31 7.79
    2 -4 -4 17.66 1.47
    2 -4 -4 17.79 1.53
    -2 4 4 18.91 1.47
    -2 4 4 18.49 1.57
    1 -4 -4 2.82 0.48
    1 -4 -4 3.16 0.6
    -1 4 4 2.38 0.47
    -1 4 4 2.39 0.54
    0 -4 -4 200.83 12.6
    0 4 4 222.9 12.64
    0 4 4 183.88 12.74
    -1 -4 -4 100.57 6.91
    1 4 4 122.51 6.97
    1 4 4 103.68 7.11
    -2 -4 -4 5.72 0.73
    2 4 4 6.64 0.93
    -3 -4 -4 28.64 1.97
    3 4 4 23.6 2.11
    -4 -4 -4 5.25 0.7
    4 4 4 5.61 0.91
    -5 -4 -4 16.58 1.33
    5 4 4 14.79 1.51
    -6 -4 -4 29.26 2.11
    6 4 4 27.44 2.33
    -7 -4 -4 76.27 4.98
    7 4 4 75.11 5.25
    -8 -4 -4 0.15 0.21
    8 4 4 0.06 0.27
    -9 -4 -4 1.27 0.37
    9 4 4 1.55 0.53
    -10 -4 -4 0.29 0.24
    10 4 4 0.64 0.41
    -13 5 4 1.65 0.48
    11 -5 -4 0.12 0.37
    -11 5 4 -0.02 0.27
    10 -5 -4 16.48 2.07
    -10 5 4 19.07 1.68
    9 -5 -4 0.62 0.39
    -9 5 4 0.59 0.33
    8 -5 -4 0.13 0.37
    -8 5 4 0.37 0.29
    7 -5 -4 32.83 2.82
    -7 5 4 28.26 2.56
    -7 5 4 40.25 2.72
    6 -5 -4 135.54 9.07
    -6 5 4 118.51 8.86
    -6 5 4 157.49 8.96
    5 -5 -4 223.75 14.42
    -5 5 4 238.8 14.29
    -5 5 4 217.01 14.29
    4 -5 -4 41.99 3.23
    -4 5 4 47.31 3.21
    -4 5 4 44.4 3.26
    3 -5 -4 111.21 7.66
    -3 5 4 131.72 7.7
    -3 5 4 115.09 7.77
    2 -5 -4 24.09 1.88
    -2 5 4 25.47 1.88
    -2 5 4 24.01 2
    1 -5 -4 12.08 1.05
    -1 5 4 10.23 1.13
    -1 5 4 11.78 1.04
    0 -5 -4 8.99 0.9
    0 5 4 9.78 1.2
    0 5 4 10.01 0.91
    -1 -5 -4 60.2 4.18
    1 5 4 67.48 4.43
    -2 -5 -4 0.19 0.19
    2 5 4 0.28 0.28
    -3 -5 -4 96.27 5.87
    3 5 4 83.43 6.04
    -4 -5 -4 1.76 0.39
    4 5 4 3.04 0.67
    -5 -5 -4 5.24 0.71
    5 5 4 6.46 1
    -6 -5 -4 23.12 1.81
    6 5 4 24.67 2.07
    -7 -5 -4 6.95 0.84
    7 5 4 5.79 1
    -8 -5 -4 1.31 0.36
    8 5 4 1.17 0.51
    -9 -5 -4 -0.02 0.18
    9 5 4 0.47 0.4
    -12 6 4 1.13 0.45
    11 -6 -4 20.97 2.19
    -11 6 4 25.3 2.04
    10 -6 -4 1.65 0.65
    -10 6 4 1.83 0.55
    9 -6 -4 58.43 4.25
    -9 6 4 52.13 3.92
    8 -6 -4 0.25 0.34
    -8 6 4 0.1 0.26
    7 -6 -4 16.69 1.7
    -7 6 4 14.22 1.5
    6 -6 -4 117.85 7.97
    -6 6 4 120.38 7.89
    5 -6 -4 1.51 0.54
    -5 6 4 2.21 0.56
    -5 6 4 2.09 0.57
    4 -6 -4 32.85 2.72
    -4 6 4 44.26 2.82
    -4 6 4 35.16 2.8
    3 -6 -4 1.19 0.38
    -3 6 4 1.62 0.49
    -3 6 4 2.02 0.49
    2 -6 -4 8.1 1.02
    -2 6 4 9.12 1.17
    1 -6 -4 85.27 5.62
    -1 6 4 87.85 5.82
    0 -6 -4 57.2 3.85
    0 6 4 57.51 4.05
    -1 -6 -4 10.41 0.94
    1 6 4 8.38 1.18
    -2 -6 -4 124.12 7.81
    2 6 4 121.26 8.03
    -3 -6 -4 48.13 3.33
    3 6 4 50.13 3.58
    -4 -6 -4 11.03 1.05
    4 6 4 12.8 1.29
    -5 -6 -4 13.02 1.18
    5 6 4 14.73 1.44
    -6 -6 -4 -0.04 0.16
    6 6 4 0.73 0.44
    -7 -6 -4 0.68 0.29
    7 6 4 0.69 0.45
    -8 -6 -4 0.17 0.22
    8 6 4 -0.15 0.25
    -13 7 4 2.24 0.6
    -12 7 4 6.41 1.01
    11 -7 -4 0.69 0.56
    -11 7 4 0.89 0.4
    10 -7 -4 141.02 9.42
    -10 7 4 141.76 9.23
    9 -7 -4 40.39 3.23
    -9 7 4 38.04 2.98
    8 -7 -4 2.56 0.73
    -8 7 4 3.23 0.68
    7 -7 -4 0.17 0.34
    -7 7 4 0.14 0.28
    6 -7 -4 0.13 0.34
    -6 7 4 0.32 0.32
    5 -7 -4 8.28 1.17
    -5 7 4 11.44 1.18
    4 -7 -4 64.55 4.38
    -4 7 4 62.06 4.44
    3 -7 -4 107.77 7.2
    -3 7 4 115.31 7.37
    2 -7 -4 39.96 2.71
    -2 7 4 34.06 2.8
    1 -7 -4 21.37 1.66
    -1 7 4 19.95 1.79
    0 -7 -4 29.6 2.17
    0 7 4 29.17 2.35
    -1 -7 -4 14.94 1.26
    1 7 4 14.82 1.45
    -2 -7 -4 39.79 2.82
    2 7 4 40.75 3.03
    -3 -7 -4 1.18 0.35
    3 7 4 2.31 0.59
    -4 -7 -4 20.39 1.6
    4 7 4 19.73 1.82
    -5 -7 -4 8.37 0.85
    5 7 4 7 1.09
    -6 -7 -4 0.26 0.21
    6 7 4 0.37 0.39
    -7 -7 -4 0 0.17
    7 7 4 0.28 0.33
    -13 8 4 3.36 0.69
    -12 8 4 5.78 0.9
    11 -8 -4 28.96 2.56
    -11 8 4 29.02 2.36
    10 -8 -4 21.61 2.08
    -10 8 4 19.85 1.8
    9 -8 -4 2.79 0.73
    -9 8 4 3.67 0.77
    8 -8 -4 6.61 1.1
    -8 8 4 3.55 0.8
    7 -8 -4 9.66 1.38
    -7 8 4 9.2 1.28
    6 -8 -4 0.3 0.29
    -6 8 4 0.01 0.22
    5 -8 -4 61.48 4.5
    -5 8 4 69.58 4.63
    4 -8 -4 357.8 21.76
    -4 8 4 344.26 21.86
    3 -8 -4 24.35 1.98
    -3 8 4 26.2 2.14
    2 -8 -4 0.54 0.27
    -2 8 4 0.22 0.28
    1 -8 -4 0.57 0.28
    -1 8 4 0.55 0.33
    0 -8 -4 4.81 0.7
    0 8 4 3.97 0.78
    -1 -8 -4 1.19 0.34
    1 8 4 0.61 0.36
    -2 -8 -4 7.23 0.89
    2 8 4 6.43 0.97
    -3 -8 -4 3.05 0.53
    3 8 4 2.98 0.66
    -4 -8 -4 12.62 1.15
    4 8 4 13.54 1.38
    -5 -8 -4 0.86 0.32
    5 8 4 0.74 0.41
    -6 -8 -4 0.54 0.26
    6 8 4 -0.07 0.27
    -13 9 4 5.12 0.88
    -12 9 4 1.8 0.51
    11 -9 -4 0.77 0.48
    -11 9 4 -0.09 0.22
    10 -9 -4 35.29 3
    -10 9 4 38.53 2.88
    9 -9 -4 4.72 0.97
    -9 9 4 5.87 0.98
    8 -9 -4 41.22 3.21
    -8 9 4 40.5 3.14
    7 -9 -4 11.29 1.48
    -7 9 4 13.38 1.39
    6 -9 -4 0.02 0.29
    -6 9 4 -0.12 0.19
    5 -9 -4 113.13 7.46
    -5 9 4 114.57 7.56
    4 -9 -4 27.2 2.09
    -4 9 4 23.8 2.13
    3 -9 -4 1.29 0.4
    -3 9 4 1.22 0.47
    2 -9 -4 5.53 0.8
    -2 9 4 5.42 0.93
    1 -9 -4 0.86 0.31
    -1 9 4 1.47 0.48
    0 -9 -4 17 1.46
    0 9 4 19.29 1.68
    -1 -9 -4 24.68 1.85
    1 9 4 22.79 2.02
    -2 -9 -4 49.91 3.43
    2 9 4 50.56 3.66
    -3 -9 -4 0.04 0.17
    3 9 4 0.03 0.26
    -4 -9 -4 0.1 0.22
    4 9 4 0.13 0.28
    -5 -9 -4 0.09 0.2
    5 9 4 0.13 0.29
    -13 10 4 1.69 0.74
    -12 10 4 11.45 1.38
    11 -10 -4 52.42 3.88
    -11 10 4 49.02 3.66
    10 -10 -4 48.75 3.76
    -10 10 4 50.33 3.64
    9 -10 -4 32.29 2.74
    -9 10 4 35.06 2.71
    8 -10 -4 19.66 1.88
    -8 10 4 21.12 1.89
    7 -10 -4 3.59 0.78
    -7 10 4 4.34 0.85
    6 -10 -4 4.13 0.78
    -6 10 4 2.2 0.59
    5 -10 -4 0.48 0.34
    -5 10 4 0.26 0.31
    4 -10 -4 16.43 1.46
    -4 10 4 15.86 1.56
    3 -10 -4 7.45 0.96
    -3 10 4 8.41 1.14
    2 -10 -4 25.96 2.04
    -2 10 4 27.22 2.21
    1 -10 -4 5.12 0.74
    -1 10 4 5.51 0.9
    0 -10 -4 -0.03 0.16
    0 10 4 0.09 0.28
    -1 -10 -4 13.24 1.16
    1 10 4 12.28 1.33
    -2 -10 -4 0.91 0.31
    2 10 4 1.82 0.57
    -3 -10 -4 2.73 0.52
    3 10 4 2.33 0.65
    -4 -10 -4 0.25 0.22
    4 10 4 0.86 0.42
    -12 11 4 7.44 1.08
    -11 11 4 31.53 2.49
    10 -11 -4 2.6 0.74
    -10 11 4 3.23 0.71
    9 -11 -4 14.04 1.48
    -9 11 4 13.23 1.42
    8 -11 -4 0.09 0.3
    -8 11 4 -0.07 0.29
    7 -11 -4 15.6 1.55
    -7 11 4 15.58 1.56
    6 -11 -4 32.3 2.52
    -6 11 4 30.74 2.53
    5 -11 -4 23.07 1.92
    -5 11 4 22.8 2
    4 -11 -4 2.17 0.53
    -4 11 4 2.36 0.61
    3 -11 -4 45.63 3.37
    -3 11 4 50.71 3.56
    2 -11 -4 7.36 0.94
    -2 11 4 8.41 1.12
    1 -11 -4 5.89 0.8
    -1 11 4 4.51 0.83
    0 -11 -4 4.12 0.66
    0 11 4 4.97 0.86
    -1 -11 -4 0.54 0.27
    1 11 4 -0.06 0.27
    -2 -11 -4 1.75 0.41
    2 11 4 0.72 0.4
    -3 -11 -4 0.65 0.31
    3 11 4 0.29 0.34
    -11 12 4 0.89 0.41
    10 -12 -4 0.16 0.36
    -10 12 4 0.13 0.31
    9 -12 -4 29.96 2.51
    -9 12 4 30.15 2.48
    8 -12 -4 7.95 1.23
    -8 12 4 11.6 1.41
    7 -12 -4 12.08 1.46
    -7 12 4 10.6 1.37
    6 -12 -4 3.44 0.72
    -6 12 4 2.75 0.67
    5 -12 -4 5.33 0.85
    -5 12 4 4.74 0.86
    4 -12 -4 11.12 1.12
    -4 12 4 9.46 1.26
    3 -12 -4 17.68 1.54
    2 -12 -4 2.97 0.57
    -2 12 4 2.45 0.62
    1 -12 -4 15.96 1.44
    -1 12 4 19.19 1.68
    0 -12 -4 2.65 0.53
    0 12 4 2.31 0.61
    -1 -12 -4 0.43 0.27
    1 12 4 0.27 0.36
    -10 13 4 24.72 2.12
    9 -13 -4 70.3 5.05
    -9 13 4 73.75 5.06
    8 -13 -4 0.39 0.39
    -8 13 4 -0.02 0.34
    7 -13 -4 -0.13 0.28
    -7 13 4 0.01 0.34
    6 -13 -4 0.07 0.24
    -6 13 4 0.1 0.27
    5 -13 -4 2.73 0.61
    -5 13 4 1.97 0.61
    4 -13 -4 0.11 0.28
    -4 13 4 1.15 0.48
    3 -13 -4 2.67 0.57
    -3 13 4 3.28 0.71
    2 -13 -4 0.18 0.26
    -2 13 4 0.05 0.33
    1 -13 -4 4.33 0.71
    -1 13 4 4.29 0.84
    -9 14 4 5.69 1.1
    8 -14 -4 -0.21 0.32
    -8 14 4 -0.22 0.36
    7 -14 -4 2.81 0.71
    -7 14 4 2.41 0.66
    6 -14 -4 1.98 0.56
    -6 14 4 3.14 0.72
    5 -14 -4 4.21 0.74
    -5 14 4 4.73 0.87
    4 -14 -4 3.4 0.67
    -4 14 4 4.18 0.81
    3 -14 -4 9.97 1.07
    -3 14 4 11.37 1.37
    2 -16 5 8.07 1.01
    3 -16 5 0.23 0.25
    4 -16 5 3.74 0.67
    5 -16 5 3.85 0.74
    6 -16 5 3.43 0.72
    7 -16 5 0.03 0.29
    8 -16 5 0.22 0.29
    9 -16 5 32.16 2.63
    0 -15 5 1.42 0.39
    1 -15 5 14.14 1.25
    2 -15 5 5.58 0.77
    3 -15 5 5.23 0.76
    4 -15 5 24.39 1.96
    5 -15 5 6.71 0.95
    6 -15 5 18.04 1.67
    7 -15 5 19.59 1.81
    8 -15 5 1.55 0.55
    9 -15 5 10.38 1.37
    10 -15 5 3.06 0.76
    11 -15 5 0.25 0.4
    -2 -14 5 1.58 0.38
    -1 -14 5 0.03 0.16
    0 -14 5 4.46 0.66
    1 -14 5 0.67 0.29
    2 -14 5 0.81 0.31
    3 -14 5 22.9 1.82
    4 -14 5 1.39 0.43
    5 -14 5 47.9 3.44
    6 -14 5 17.85 1.66
    7 -14 5 10.21 1.36
    8 -14 5 4.63 0.93
    9 -14 5 6.63 1.06
    10 -14 5 5.56 0.99
    11 -14 5 67.48 4.88
    12 -14 5 26.93 2.39
    -4 -13 5 0.08 0.2
    -3 -13 5 0.52 0.23
    -2 -13 5 0.31 0.22
    -1 -13 5 32.51 2.33
    0 -13 5 7.14 0.76
    1 -13 5 1.84 0.42
    2 -13 5 9.41 0.93
    3 -13 5 15.97 1.38
    -4 13 -5 3.62 0.68
    4 -13 5 3.46 0.66
    -5 13 -5 2.96 0.56
    5 -13 5 3.31 0.65
    -6 13 -5 24.94 1.89
    6 -13 5 20.88 1.95
    -7 13 -5 1.77 0.47
    7 -13 5 2.68 0.66
    -8 13 -5 6.2 0.89
    8 -13 5 7.29 1.1
    -9 13 -5 19.9 1.65
    9 -13 5 18.89 1.84
    10 -13 5 34.51 2.85
    11 -13 5 88.84 6.21
    12 -13 5 6.86 1.15
    13 -13 5 1.79 0.8
    -5 -12 5 0.09 0.15
    -4 -12 5 2.91 0.49
    -3 -12 5 2.23 0.44
    -2 -12 5 19.66 1.53
    -1 -12 5 24.07 1.8
    0 -12 5 0.29 0.19
    -1 12 -5 0.28 0.23
    1 -12 5 0.27 0.18
    -2 12 -5 6.6 0.9
    2 -12 5 5.26 0.73
    -3 12 -5 3 0.59
    3 -12 5 3.52 0.61
    3 -12 5 6.09 1.01
    -4 12 -5 22.71 1.84
    4 -12 5 21.33 1.82
    4 -12 5 25.09 2.12
    -5 12 -5 177.23 10.9
    5 -12 5 165.68 10.9
    -6 12 -5 11.98 1.12
    6 -12 5 9.51 1.34
    -7 12 -5 9.49 0.98
    7 -12 5 7.94 1.17
    -8 12 -5 38.69 2.77
    8 -12 5 35.73 2.97
    -9 12 -5 2.75 0.57
    9 -12 5 1.98 0.63
    -10 12 -5 16.05 1.47
    10 -12 5 17.26 1.75
    -11 12 -5 2.12 0.5
    11 -12 5 1.7 0.62
    12 -12 5 2.6 0.76
    13 -12 5 9.94 1.5
    -6 -11 5 3.07 0.53
    -5 -11 5 0.04 0.15
    -4 -11 5 10.75 0.97
    -3 -11 5 18.47 1.45
    -2 -11 5 1.46 0.34
    1 11 -5 11.76 1.59
    -1 -11 5 11.26 1
    0 11 -5 9.91 1.02
    0 -11 5 11.53 0.99
    0 -11 5 11.63 1.39
    -1 11 -5 4.71 0.73
    1 -11 5 5.14 0.81
    1 -11 5 4.57 0.66
    -2 11 -5 0.27 0.27
    2 -11 5 0.23 0.2
    2 -11 5 0.46 0.31
    -3 11 -5 0.2 0.2
    3 -11 5 0.14 0.33
    3 -11 5 0.27 0.22
    -4 11 -5 204.35 13.27
    4 -11 5 206.67 13.29
    4 -11 5 226.55 13.54
    -5 11 -5 94.17 6.07
    5 -11 5 81.16 6.11
    5 -11 5 103.29 6.36
    -6 11 -5 15.91 1.38
    6 -11 5 14.25 1.5
    -7 11 -5 7.43 0.99
    7 -11 5 8.2 1.16
    -8 11 -5 12.91 1.23
    8 -11 5 13.01 1.65
    -9 11 -5 8.58 1.08
    9 -11 5 7.57 1.27
    10 -11 5 21.85 2.1
    -11 11 -5 50.34 3.58
    11 -11 5 52.68 3.99
    -12 11 -5 11.3 1.14
    12 -11 5 12.3 1.65
    13 -11 5 11.57 1.65
    -7 -10 5 0.11 0.19
    -6 -10 5 7.35 0.76
    -5 -10 5 2.76 0.48
    -4 -10 5 22.05 1.66
    -3 -10 5 3.29 0.51
    2 10 -5 20.71 1.61
    -2 -10 5 20.32 1.55
    1 10 -5 40.38 2.88
    -1 -10 5 42.9 3
    -1 -10 5 41.42 2.83
    0 10 -5 40.51 2.93
    0 -10 5 47.74 3.08
    0 -10 5 39.75 2.85
    -1 10 -5 83.99 5.53
    1 -10 5 77.7 5.42
    1 -10 5 93.53 5.66
    -2 10 -5 56.17 3.83
    2 -10 5 60.23 3.97
    2 -10 5 52.62 3.74
    -3 10 -5 2.71 0.53
    3 -10 5 2.32 0.6
    3 -10 5 3.54 0.6
    -4 10 -5 26.51 2.08
    4 -10 5 27.62 2.15
    4 -10 5 29.25 2.33
    -5 10 -5 25.38 1.97
    5 -10 5 26.18 2.18
    5 -10 5 23.74 2.09
    -6 10 -5 0.88 0.33
    6 -10 5 0.92 0.46
    6 -10 5 1.06 0.46
    -7 10 -5 4.86 0.77
    7 -10 5 4.83 0.97
    -8 10 -5 9.17 1.01
    8 -10 5 13.01 1.66
    9 -10 5 21.08 2.06
    -10 10 -5 78.75 5.49
    10 -10 5 89.79 6
    -11 10 -5 1.35 0.43
    11 -10 5 2.11 0.73
    -12 10 -5 26.08 2.15
    12 -10 5 33.28 2.71
    -13 10 -5 5.49 0.83
    13 -10 5 6.21 1.21
    14 -10 5 10.82 1.61
    -8 -9 5 0.4 0.19
    -7 -9 5 5.79 0.71
    -6 -9 5 0.12 0.17
    -5 -9 5 2.3 0.42
    -4 -9 5 1.59 0.36
    3 9 -5 3.26 0.54
    -3 -9 5 4.26 0.57
    -3 -9 5 4.38 0.72
    2 9 -5 90.51 5.81
    -2 -9 5 94.1 5.93
    -2 -9 5 86.62 5.74
    1 9 -5 3.65 0.59
    -1 -9 5 4.43 0.7
    -1 -9 5 3.75 0.54
    0 9 -5 102.71 6.61
    0 -9 5 108.65 6.72
    0 -9 5 99.27 6.53
    -1 9 -5 40.74 2.86
    1 -9 5 42.74 2.96
    1 -9 5 39.6 2.78
    -2 9 -5 23.97 1.86
    2 -9 5 26.4 2.02
    2 -9 5 23.84 1.82
    -3 9 -5 0.93 0.3
    3 -9 5 1.25 0.34
    3 -9 5 0.4 0.28
    -4 9 -5 18.79 1.47
    4 -9 5 14.88 1.49
    4 -9 5 18.56 1.67
    -5 9 -5 0.44 0.23
    5 -9 5 0.39 0.28
    5 -9 5 0.95 0.46
    -6 9 -5 184.78 12.12
    6 -9 5 209.71 12.39
    6 -9 5 185.36 12.37
    -7 9 -5 42.2 3.03
    7 -9 5 42.72 3.36
    8 -9 5 7.62 1.29
    -9 9 -5 7.76 0.99
    9 -9 5 5.89 1.15
    -10 9 -5 6.18 0.84
    10 -9 5 3.1 0.85
    -11 9 -5 14.41 1.29
    11 -9 5 12.37 1.74
    -12 9 -5 1.26 0.41
    12 -9 5 0.3 0.42
    -13 9 -5 0.36 0.28
    13 -9 5 0.41 0.45
    14 -9 5 12.54 1.73
    -8 -8 5 0.34 0.2
    -7 -8 5 0.24 0.18
    -6 -8 5 76.01 4.93
    -5 -8 5 16.83 1.32
    4 8 -5 1.37 0.36
    -4 -8 5 2.27 0.52
    -4 -8 5 1.53 0.33
    3 8 -5 24.33 1.83
    -3 -8 5 28.56 1.98
    -3 -8 5 23.29 1.77
    2 8 -5 19.85 1.52
    -2 -8 5 22.17 1.65
    -2 -8 5 18.79 1.46
    1 8 -5 38.84 2.73
    -1 -8 5 44.22 2.86
    -1 -8 5 37.94 2.67
    0 8 -5 1.13 0.22
    0 8 -5 0.68 0.25
    0 -8 5 0.96 0.32
    0 -8 5 1.2 0.27
    -1 8 -5 19.7 1.35
    -1 8 -5 19.78 1.5
    1 -8 5 19.49 1.59
    1 -8 5 18.13 1.43
    -2 8 -5 30.51 2.32
    -2 8 -5 34.79 2.22
    2 -8 5 34.39 2.51
    2 -8 5 32.71 2.33
    -3 8 -5 37.47 2.68
    -3 8 -5 39.84 2.62
    3 -8 5 40.26 2.92
    3 -8 5 36.56 2.73
    -4 8 -5 57.42 4.06
    4 -8 5 67.26 4.36
    4 -8 5 60.4 4.29
    -5 8 -5 190.35 12.38
    5 -8 5 185.04 12.62
    5 -8 5 219.57 12.66
    -6 8 -5 205.81 13.09
    6 -8 5 224.59 13.32
    6 -8 5 196.01 13.37
    -7 8 -5 10.49 1.05
    7 -8 5 13 1.51
    7 -8 5 11.92 1.6
    -8 8 -5 6.39 0.84
    8 -8 5 4.77 0.97
    -9 8 -5 0.31 0.25
    9 -8 5 0 0.3
    -10 8 -5 0.45 0.29
    10 -8 5 -0.31 0.26
    -11 8 -5 1.61 0.42
    11 -8 5 1.63 0.66
    -12 8 -5 41.12 2.88
    12 -8 5 37.54 3.3
    -13 8 -5 0.15 0.24
    13 -8 5 0.16 0.46
    14 -8 5 0.49 0.56
    -9 -7 5 0.3 0.19
    -8 -7 5 3.89 0.57
    -7 -7 5 33.08 2.34
    -6 -7 5 29.12 2.08
    5 7 -5 1.59 0.38
    -5 -7 5 1.52 0.45
    -5 -7 5 1.68 0.35
    4 7 -5 12.42 1.09
    -4 -7 5 13.97 1.21
    -4 -7 5 12.67 1.05
    3 7 -5 29.77 2.16
    -3 -7 5 30.39 2.13
    -3 -7 5 33.52 2.29
    2 7 -5 7.09 0.58
    -2 -7 5 6.03 0.61
    -2 -7 5 6.77 0.85
    1 7 -5 104.55 6.4
    -1 -7 5 97.01 6.47
    -1 -7 5 109.38 6.63
    0 7 -5 530.92 30.79
    0 -7 5 498.42 31.01
    0 -7 5 492.51 30.88
    -1 7 -5 12.97 0.91
    1 -7 5 12.97 1.14
    1 -7 5 11.76 0.98
    -2 7 -5 56.73 3.49
    -2 7 -5 51.9 3.57
    2 -7 5 51.9 3.61
    2 -7 5 58.37 3.81
    -3 7 -5 103.64 6.52
    -3 7 -5 107.15 6.48
    3 -7 5 104.79 6.75
    3 -7 5 93.2 6.63
    -4 7 -5 9.12 0.86
    -4 7 -5 11.59 1.03
    4 -7 5 8.25 1.12
    4 -7 5 7.75 1.12
    5 -7 5 81.62 5.99
    5 -7 5 92.88 5.89
    -6 7 -5 0.26 0.21
    6 -7 5 -0.03 0.23
    6 -7 5 0.3 0.27
    -7 7 -5 0.06 0.16
    7 -7 5 0.06 0.27
    7 -7 5 0.11 0.23
    -8 7 -5 31.57 2.32
    8 -7 5 30.53 2.7
    -9 7 -5 0.23 0.23
    9 -7 5 -0.16 0.29
    -10 7 -5 0.28 0.25
    10 -7 5 0 0.3
    -11 7 -5 40.87 2.97
    11 -7 5 43.58 3.47
    -12 7 -5 8.28 1.01
    12 -7 5 9.13 1.43
    -13 7 -5 0.19 0.22
    13 -7 5 0.04 0.44
    -14 7 -5 0.8 0.34
    14 -7 5 0.04 0.45
    -10 -6 5 0.35 0.21
    -9 -6 5 18.82 1.48
    -8 -6 5 1.5 0.34
    -7 -6 5 8.07 0.78
    6 6 -5 14.46 1.26
    -6 -6 5 16 1.23
    5 6 -5 16.95 1.3
    -5 -6 5 16.97 1.38
    -5 -6 5 14.62 1.23
    4 6 -5 12.52 1.08
    -4 -6 5 13.02 1.06
    -4 -6 5 15.13 1.21
    3 6 -5 0 0.08
    -3 -6 5 0.14 0.14
    -3 -6 5 0.15 0.19
    2 6 -5 8.03 0.69
    2 6 -5 8.52 0.64
    -2 -6 5 7.99 0.68
    -2 -6 5 7.54 0.76
    1 6 -5 516.41 32.87
    1 6 -5 558.57 32.77
    -1 -6 5 529.64 32.86
    -1 -6 5 560.4 32.98
    0 6 -5 65.16 4.03
    0 6 -5 63.21 4.09
    0 -6 5 68.74 4.26
    0 -6 5 64.49 4.13
    -1 6 -5 54.25 3.31
    -1 6 -5 51.67 3.36
    1 -6 5 55.83 3.59
    1 -6 5 50.81 3.41
    -2 6 -5 60.22 3.57
    2 -6 5 55.24 3.82
    2 -6 5 51.58 3.7
    -3 6 -5 77.88 4.9
    3 -6 5 68.44 5.06
    3 -6 5 79.73 5.05
    -4 6 -5 36.34 2.45
    -4 6 -5 30.26 2.16
    4 -6 5 26.79 2.42
    -5 6 -5 78.95 5.12
    5 -6 5 72.23 5.47
    5 -6 5 84.9 5.3
    -6 6 -5 128.88 8.59
    6 -6 5 121.99 8.95
    6 -6 5 158.1 8.85
    -7 6 -5 29.3 2.17
    7 -6 5 31.02 2.33
    7 -6 5 27.92 2.52
    -8 6 -5 5.07 0.72
    8 -6 5 5.79 1.09
    -9 6 -5 6.41 0.85
    9 -6 5 6.63 1.22
    -10 6 -5 0.51 0.27
    10 -6 5 0.35 0.37
    -11 6 -5 5.69 0.82
    11 -6 5 8.34 1.29
    -12 6 -5 2.2 0.49
    12 -6 5 2.73 0.77
    -13 6 -5 -0.03 0.21
    13 -6 5 -0.05 0.42
    -14 6 -5 0.55 0.28
    14 -6 5 -0.03 0.45
    -10 -5 5 8.11 0.81
    -9 -5 5 18.77 1.47
    -8 -5 5 4.44 0.6
    7 5 -5 31.28 2.25
    -7 -5 5 29.6 2.16
    6 5 -5 56.22 3.74
    -6 -5 5 59.98 3.85
    -6 -5 5 52.54 3.68
    5 5 -5 100.5 6.51
    -5 -5 5 99.03 6.49
    -5 -5 5 109.27 6.62
    4 5 -5 75.2 4.65
    -4 -5 5 71.35 4.64
    -4 -5 5 71.84 4.76
    3 5 -5 30.68 1.98
    3 5 -5 28.09 1.98
    -3 -5 5 29.12 2
    -3 -5 5 31.05 2.11
    2 5 -5 31.43 2.09
    2 5 -5 31.33 2.07
    -2 -5 5 33.74 2.24
    -2 -5 5 34.54 2.15
    -1 -5 5 74.57 4.82
    -1 -5 5 81.11 4.92
    0 -5 5 37.17 2.49
    0 -5 5 37.51 2.39
    -1 5 -5 0.34 0.08
    -1 5 -5 0.34 0.07
    1 -5 5 0.53 0.22
    1 -5 5 1.25 0.23
    -2 5 -5 36.22 2.35
    2 -5 5 37.27 2.5
    2 -5 5 34.49 2.57
    -3 5 -5 33.99 2.44
    -3 5 -5 31.59 2.23
    3 -5 5 32.84 2.54
    3 -5 5 36.48 2.4
    -4 5 -5 27.95 2.09
    -4 5 -5 33.21 2.46
    4 -5 5 31.3 2.46
    4 -5 5 31.44 2.25
    -5 5 -5 219.88 14.35
    -5 5 -5 263.36 15.03
    5 -5 5 246.52 14.56
    5 -5 5 206.31 14.67
    -6 5 -5 20.35 1.59
    6 -5 5 17.88 1.86
    6 -5 5 23.87 1.76
    -7 5 -5 99.67 6.52
    7 -5 5 96.78 6.9
    7 -5 5 108.35 6.71
    -8 5 -5 10.18 1
    8 -5 5 11.26 1.56
    -9 5 -5 36.26 2.53
    9 -5 5 32.22 2.86
    -10 5 -5 11.14 1.05
    10 -5 5 10.62 1.52
    -11 5 -5 5.32 0.77
    11 -5 5 5.56 1.05
    -12 5 -5 7 0.89
    12 -5 5 6.6 1.18
    -13 5 -5 1.02 0.37
    13 -5 5 0.49 0.52
    -14 5 -5 7.62 0.97
    14 -5 5 8.01 1.37
    -11 -4 5 1.27 0.34
    -10 -4 5 0.46 0.23
    -9 -4 5 1.4 0.36
    -8 -4 5 5.76 0.72
    7 4 -5 62.44 4.21
    -7 -4 5 58.62 4.14
    -7 -4 5 70.59 4.35
    6 4 -5 35.29 2.48
    -6 -4 5 34.78 2.44
    -6 -4 5 36.59 2.59
    5 4 -5 149.88 9.15
    -5 -4 5 134.26 9.11
    -5 -4 5 156.54 9.26
    4 4 -5 83.76 5.11
    -4 -4 5 76.19 5.09
    -4 -4 5 81.89 5.19
    3 4 -5 39.9 2.55
    3 4 -5 37.57 2.53
    -3 -4 5 42 2.68
    -3 -4 5 40.03 2.6
    -2 -4 5 2.8 0.37
    -2 -4 5 2.63 0.32
    -1 -4 5 47.16 2.97
    -1 -4 5 46.7 2.91
    0 -4 5 0.75 0.12
    0 -4 5 0.66 0.16
    1 -4 5 356.19 22.39
    1 -4 5 378.19 22.37
    -2 4 -5 50.52 3.32
    2 -4 5 49.39 3.45
    2 -4 5 52.09 3.31
    -3 4 -5 3.11 0.62
    -3 4 -5 2.68 0.37
    3 -4 5 1.65 0.35
    3 -4 5 2.53 0.54
    -4 4 -5 42.91 2.93
    -4 4 -5 48.75 3.28
    4 -4 5 41.22 3.2
    4 -4 5 45.19 3.05
    -5 4 -5 9.99 0.9
    5 -4 5 7.89 1.19
    5 -4 5 12.07 1.04
    -6 4 -5 37.65 2.6
    6 -4 5 32.16 2.85
    6 -4 5 41.03 2.74
    -7 4 -5 0.13 0.17
    7 -4 5 0.01 0.26
    -8 4 -5 8.26 0.85
    8 -4 5 9.11 1.35
    -9 4 -5 23.98 1.81
    9 -4 5 22.48 2.13
    -10 4 -5 1.66 0.4
    10 -4 5 0.88 0.45
    -11 4 -5 1.58 0.39
    11 -4 5 2.36 0.71
    -12 4 -5 0.87 0.33
    12 -4 5 0.71 0.48
    -13 4 -5 0.93 0.34
    13 -4 5 0.36 0.4
    -11 -3 5 45.77 3.16
    -10 -3 5 4.51 0.66
    -9 -3 5 0.28 0.18
    8 3 -5 49.28 3.29
    -8 -3 5 44.99 3.19
    7 3 -5 7.45 0.93
    -7 -3 5 9.13 0.94
    -7 -3 5 8.1 0.8
    6 3 -5 28.74 2.03
    -6 -3 5 30.04 2.12
    -6 -3 5 25.26 1.97
    5 3 -5 15.67 1.2
    5 3 -5 15 1.17
    -5 -3 5 15.63 1.28
    -5 -3 5 13.94 1.16
    4 3 -5 14.72 1.1
    4 3 -5 14.66 1.13
    -4 -3 5 15.72 1.22
    -4 -3 5 15.15 1.15
    3 3 -5 49.84 3.01
    3 3 -5 48.12 3
    -3 -3 5 49.17 3.17
    -3 -3 5 47.33 3.13
    -2 -3 5 45.11 2.86
    1 -3 5 258.84 15.85
    1 -3 5 258.37 15.73
    -2 3 -5 25.82 1.86
    2 -3 5 23.32 1.8
    2 -3 5 24.44 1.68
    -3 3 -5 42.32 2.82
    -3 3 -5 45.01 3.09
    3 -3 5 41.43 3.04
    3 -3 5 44.38 2.9
    -4 3 -5 1.02 0.27
    -4 3 -5 1.79 0.5
    4 -3 5 1.56 0.44
    4 -3 5 1.35 0.34
    -5 3 -5 1.23 0.31
    5 -3 5 1.98 0.44
    5 -3 5 1.22 0.44
    -6 3 -5 6.75 0.71
    6 -3 5 6.6 1.04
    -7 3 -5 32.52 2.3
    7 -3 5 31.13 2.58
    -8 3 -5 6.75 0.84
    8 -3 5 6.22 1.02
    -9 3 -5 5.79 0.77
    9 -3 5 5.77 1.02
    -10 3 -5 0.89 0.33
    10 -3 5 0.93 0.48
    -11 3 -5 0.74 0.3
    11 -3 5 0.65 0.44
    -12 3 -5 2.77 0.54
    12 -3 5 1.38 0.56
    -13 3 -5 0.1 0.23
    13 -3 5 -0.34 0.34
    -12 -2 5 37.91 2.7
    -11 -2 5 20.99 1.66
    -10 -2 5 0.44 0.24
    -9 -2 5 0.28 0.19
    8 2 -5 10.91 1.07
    -8 -2 5 13.79 1.2
    -8 -2 5 10.14 1
    7 2 -5 1.16 0.35
    -7 -2 5 1.55 0.41
    -7 -2 5 0.87 0.3
    6 2 -5 94.64 6.35
    -6 -2 5 94.24 6.35
    -6 -2 5 110.94 6.5
    5 2 -5 290.39 17.72
    -5 -2 5 264.2 17.69
    -5 -2 5 310.63 17.81
    4 2 -5 4.92 0.48
    4 2 -5 5.72 0.52
    -4 -2 5 4.96 0.65
    -4 -2 5 4.39 0.59
    -3 -2 5 78.22 4.81
    -3 -2 5 73.07 4.8
    -2 -2 5 83.47 4.93
    -2 -2 5 75.01 4.96
    0 -2 5 238.21 14.19
    0 -2 5 229.11 14.23
    -1 2 -5 7.73 0.68
    -1 2 -5 7.79 0.56
    1 -2 5 7.52 0.68
    1 -2 5 7.34 0.58
    -2 2 -5 3.65 0.58
    -2 2 -5 3.37 0.35
    2 -2 5 3.44 0.53
    2 -2 5 3.31 0.44
    -3 2 -5 46.75 3.08
    -3 2 -5 43.84 2.81
    3 -2 5 40.41 3.01
    3 -2 5 41 2.84
    -4 2 -5 16.21 1.28
    -4 2 -5 18.94 1.56
    4 -2 5 15.67 1.47
    4 -2 5 18 1.36
    -5 2 -5 4.72 0.63
    5 -2 5 5.01 0.66
    5 -2 5 3.77 0.72
    -6 2 -5 120.04 7.89
    6 -2 5 132.24 7.98
    6 -2 5 122.07 8.18
    -7 2 -5 17.2 1.39
    7 -2 5 16.51 1.62
    -8 2 -5 1.74 0.41
    8 -2 5 1.98 0.58
    -9 2 -5 10.7 0.99
    9 -2 5 9.26 1.32
    -10 2 -5 6.69 0.84
    10 -2 5 7.06 1.12
    -11 2 -5 0.63 0.3
    11 -2 5 0.04 0.32
    -12 2 -5 1.16 0.35
    12 -2 5 0.47 0.43
    -13 2 -5 1.31 0.42
    13 -2 5 1.56 0.58
    -12 -1 5 2.08 0.48
    -11 -1 5 15.86 1.37
    -10 -1 5 0.51 0.26
    9 1 -5 1.1 0.36
    -9 -1 5 2.92 0.53
    8 1 -5 0.13 0.21
    -8 -1 5 0.48 0.25
    -8 -1 5 0.6 0.32
    7 1 -5 48.36 3.43
    -7 -1 5 55.3 3.55
    -7 -1 5 46.75 3.4
    6 1 -5 382.57 24.61
    -6 -1 5 420.43 24.7
    5 1 -5 48.24 3.14
    5 1 -5 46.48 3.13
    -5 -1 5 46.93 3.21
    -5 -1 5 44.29 3.19
    4 1 -5 29.22 2.1
    4 1 -5 32.1 2.12
    -4 -1 5 31.57 2.24
    -4 -1 5 32.14 2.24
    3 1 -5 48.01 2.9
    3 1 -5 45.53 2.87
    -3 -1 5 45.59 3.1
    -3 -1 5 43.55 3.04
    -2 -1 5 37.1 2.6
    -2 -1 5 40.87 2.56
    -1 -1 5 4.28 0.39
    -1 -1 5 4.21 0.4
    0 1 -5 93.44 5.75
    0 1 -5 90.04 5.71
    0 -1 5 88.42 5.78
    0 -1 5 97.72 5.73
    -1 1 -5 74.38 4.58
    -1 1 -5 70.87 4.43
    1 -1 5 69.32 4.44
    1 -1 5 68.53 4.56
    -2 1 -5 76.23 4.93
    -2 1 -5 75.67 5.12
    2 -1 5 83.13 4.98
    2 -1 5 77.97 5.12
    -3 1 -5 12.35 1.01
    3 -1 5 14.4 1.07
    3 -1 5 12.37 1.19
    -4 1 -5 15.82 1.24
    -4 1 -5 16.82 1.58
    4 -1 5 15.56 1.44
    4 -1 5 15.77 1.27
    -5 1 -5 1.11 0.3
    5 -1 5 0.28 0.21
    5 -1 5 0.36 0.31
    -6 1 -5 13.19 1.11
    6 -1 5 12.69 1.33
    -7 1 -5 1.32 0.36
    7 -1 5 1.79 0.55
    -8 1 -5 0.35 0.23
    8 -1 5 0.06 0.27
    -9 1 -5 11.53 1.04
    9 -1 5 10.95 1.44
    -10 1 -5 20.43 1.61
    10 -1 5 20.15 1.9
    -11 1 -5 2.67 0.51
    11 -1 5 3.12 0.73
    -12 1 -5 0.35 0.26
    12 -1 5 -0.02 0.32
    -12 0 5 22.72 1.82
    -11 0 5 9.59 0.99
    -10 0 5 65.88 4.46
    9 0 -5 32.15 2.62
    -9 0 5 34.55 2.58
    -9 0 5 41.94 3.2
    8 0 -5 14.81 1.44
    -8 0 5 18.61 1.54
    -8 0 5 16.38 1.43
    7 0 -5 45.73 3.35
    -7 0 5 46.65 3.37
    -7 0 5 52.05 3.44
    6 0 -5 19.4 1.65
    -6 0 5 23.71 1.76
    -6 0 5 19.59 1.68
    5 0 -5 83.71 5.5
    5 0 -5 90.58 5.48
    -5 0 5 74.96 5.54
    -5 0 5 89.24 5.59
    4 0 -5 0.25 0.17
    4 0 -5 0.91 0.25
    -4 0 5 0.9 0.34
    -4 0 5 0.76 0.3
    3 0 -5 7.6 0.65
    -3 0 5 7.62 0.81
    -3 0 5 8.33 0.79
    2 0 -5 90.13 5.87
    2 0 -5 93.66 5.73
    -2 0 5 92.55 5.83
    -2 0 5 91.69 5.83
    1 0 -5 114.23 7.02
    -1 0 5 115.59 7.02
    -1 0 5 109.04 7.08
    0 0 -5 305.55 18.12
    0 0 -5 296.81 18.04
    0 0 5 301.29 18.05
    0 0 5 278.11 18.12
    -1 0 -5 99.53 6.38
    -1 0 -5 107.6 6.54
    1 0 5 100.74 6.53
    1 0 5 101.66 6.4
    -2 0 -5 84.63 5.32
    -2 0 -5 78.26 5.11
    2 0 5 79.5 5.3
    2 0 5 80.98 5.13
    -3 0 -5 7.08 0.72
    -3 0 -5 8.93 0.93
    3 0 5 9.46 0.79
    3 0 5 7.26 0.98
    -4 0 -5 73.86 5
    4 0 5 82.69 5.07
    4 0 5 77.48 5.27
    -5 0 -5 14.43 1.19
    5 0 5 13.31 1.37
    5 0 5 15.35 1.23
    -6 0 -5 0.58 0.25
    6 0 5 0.66 0.31
    -7 0 -5 11.7 1.07
    7 0 5 13.53 1.35
    -8 0 -5 0.14 0.2
    8 0 5 0.36 0.3
    -9 0 -5 26.45 1.96
    9 0 5 25.3 2.22
    -10 0 -5 6.97 0.86
    10 0 5 6.53 1.07
    -11 0 -5 8.45 0.89
    11 0 5 8.92 1.25
    -12 0 -5 0 0.22
    12 0 5 -0.26 0.31
    -13 1 5 11.4 1.14
    -12 1 5 23.25 1.89
    -11 1 5 33.79 2.54
    10 -1 -5 51.44 3.92
    -10 1 5 52.85 3.68
    9 -1 -5 12.64 1.4
    -9 1 5 19.04 1.56
    8 -1 -5 8.92 1.19
    -8 1 5 7.8 1.07
    -8 1 5 10.06 1.22
    7 -1 -5 0.01 0.23
    -7 1 5 0.07 0.16
    -7 1 5 0.25 0.26
    6 -1 -5 15.43 1.46
    -6 1 5 18.37 1.51
    -6 1 5 15.09 1.44
    5 -1 -5 44.33 3.39
    5 -1 -5 52.53 3.32
    -5 1 5 49.92 3.44
    -5 1 5 45.69 3.41
    4 -1 -5 507.28 29.25
    4 -1 -5 438.11 29.39
    -4 1 5 472.2 29.41
    -4 1 5 497.11 29.44
    3 -1 -5 25.6 1.79
    3 -1 -5 21.45 1.94
    -3 1 5 26.76 1.92
    -3 1 5 26.08 1.89
    2 -1 -5 6.68 0.64
    2 -1 -5 7.95 0.82
    -2 1 5 6.61 0.66
    -2 1 5 6.51 0.69
    1 -1 -5 26.61 1.92
    1 -1 -5 25.71 1.92
    -1 1 5 29.02 1.91
    -1 1 5 28.2 2
    0 -1 -5 0.83 0.27
    0 -1 -5 1.09 0.26
    0 1 5 0.64 0.25
    0 1 5 1.08 0.25
    -1 -1 -5 93.22 5.79
    -1 -1 -5 85.41 5.62
    1 1 5 88.39 5.78
    1 1 5 89.08 5.63
    -2 -1 -5 4.34 0.56
    -2 -1 -5 4.74 0.71
    2 1 5 5.54 0.56
    2 1 5 3.82 0.66
    -3 -1 -5 37.38 2.68
    3 1 5 43.73 2.75
    3 1 5 37.81 2.89
    -4 -1 -5 33.95 2.34
    4 1 5 32.24 2.56
    -5 -1 -5 9.58 0.92
    5 1 5 11.48 1.18
    -6 -1 -5 17.53 1.42
    6 1 5 18.77 1.69
    -7 -1 -5 0.09 0.17
    7 1 5 0.87 0.43
    -8 -1 -5 0.12 0.2
    8 1 5 0.68 0.42
    -9 -1 -5 0.73 0.29
    9 1 5 1.36 0.52
    -10 -1 -5 15.92 1.32
    10 1 5 14.97 1.58
    -11 -1 -5 1.12 0.35
    11 1 5 0.92 0.5
    -13 2 5 18.74 1.63
    -12 2 5 1.23 0.42
    -11 2 5 17.3 1.56
    10 -2 -5 1.79 0.59
    9 -2 -5 0.39 0.36
    -9 2 5 -0.01 0.2
    -9 2 5 -0.1 0.27
    8 -2 -5 23.84 2.09
    -8 2 5 26.67 2.05
    -8 2 5 21.61 1.94
    7 -2 -5 25.58 2.17
    -7 2 5 25.44 2.08
    -7 2 5 25.04 2.08
    6 -2 -5 0.08 0.26
    -6 2 5 0.02 0.21
    -6 2 5 0.38 0.24
    5 -2 -5 467.09 26.49
    5 -2 -5 378.84 26.64
    -5 2 5 416.12 26.62
    -5 2 5 460.2 26.61
    4 -2 -5 97.86 7.28
    4 -2 -5 120.44 7.11
    -4 2 5 109.25 7.18
    -4 2 5 114.01 7.2
    3 -2 -5 29.59 2.07
    3 -2 -5 25.8 2.22
    -3 2 5 27.75 2.13
    -3 2 5 30.36 2.12
    2 -2 -5 2.51 0.49
    2 -2 -5 2.76 0.5
    -2 2 5 3.45 0.59
    -2 2 5 3.29 0.51
    1 -2 -5 9.19 0.85
    1 -2 -5 8.06 0.77
    -1 2 5 8.5 0.77
    -1 2 5 7.75 0.84
    0 -2 -5 1.74 0.39
    0 -2 -5 1.19 0.29
    0 2 5 1.68 0.33
    0 2 5 1.15 0.33
    -1 -2 -5 17.45 1.39
    -1 -2 -5 19.59 1.55
    1 2 5 19.62 1.42
    1 2 5 17.24 1.53
    -2 -2 -5 57.75 3.79
    2 2 5 60.55 3.81
    2 2 5 53.66 3.96
    -3 -2 -5 0.5 0.22
    3 2 5 0.68 0.34
    3 2 5 0.43 0.22
    -4 -2 -5 39.99 2.78
    4 2 5 41.12 3.04
    -5 -2 -5 4.8 0.64
    5 2 5 2.91 0.67
    -6 -2 -5 0.51 0.25
    6 2 5 0.13 0.25
    -7 -2 -5 5.5 0.7
    7 2 5 3.59 0.76
    -8 -2 -5 0.45 0.25
    8 2 5 0.35 0.3
    -9 -2 -5 1.96 0.43
    9 2 5 1.91 0.58
    -10 -2 -5 4.41 0.64
    10 2 5 3.64 0.77
    -11 -2 -5 16.52 1.37
    11 2 5 15.67 1.63
    -13 3 5 5.04 0.78
    -12 3 5 0.71 0.36
    10 -3 -5 64.58 4.79
    -10 3 5 69.35 4.69
    9 -3 -5 9.23 1.32
    -9 3 5 7.08 1.01
    8 -3 -5 8.6 1.32
    -8 3 5 9.03 1.22
    -8 3 5 14.29 1.3
    7 -3 -5 35.58 2.98
    -7 3 5 36.45 2.84
    -7 3 5 40.28 2.89
    6 -3 -5 38.71 3.41
    -6 3 5 52.15 3.38
    -6 3 5 45.47 3.35
    5 -3 -5 88.73 6.28
    -5 3 5 98.56 6.14
    -5 3 5 88.48 6.12
    4 -3 -5 1.3 0.48
    4 -3 -5 0.42 0.24
    -4 3 5 0.02 0.18
    -4 3 5 -0.07 0.17
    3 -3 -5 20.22 1.72
    3 -3 -5 22.09 1.67
    -3 3 5 18.67 1.69
    -3 3 5 23.07 1.68
    2 -3 -5 9.88 0.93
    2 -3 -5 9.5 0.9
    -2 3 5 9.65 0.88
    -2 3 5 7.16 0.99
    1 -3 -5 24 1.72
    1 -3 -5 20.21 1.58
    -1 3 5 18.75 1.68
    -1 3 5 21.4 1.59
    0 -3 -5 0.07 0.14
    0 3 5 0.32 0.19
    0 3 5 0.14 0.2
    -1 -3 -5 98.97 6.28
    1 3 5 101.62 6.28
    1 3 5 93.72 6.44
    -2 -3 -5 0.33 0.19
    2 3 5 0.24 0.24
    2 3 5 0.24 0.18
    -3 -3 -5 6.54 0.77
    3 3 5 4.98 0.85
    -4 -3 -5 6.69 0.71
    4 3 5 6.77 0.99
    -5 -3 -5 19.52 1.52
    5 3 5 18.92 1.72
    -6 -3 -5 0.58 0.26
    6 3 5 0.44 0.3
    -7 -3 -5 2.77 0.5
    7 3 5 3.19 0.71
    -8 -3 -5 3.19 0.58
    8 3 5 3.84 0.76
    -9 -3 -5 9.78 0.94
    9 3 5 8.39 1.25
    -10 -3 -5 49.87 3.48
    10 3 5 52.81 3.81
    -13 4 5 0.34 0.27
    -11 4 5 121.91 7.99
    10 -4 -5 0.67 0.43
    -10 4 5 1.29 0.44
    9 -4 -5 19.44 1.99
    -9 4 5 22.49 1.88
    8 -4 -5 10.33 1.56
    -8 4 5 16.25 1.46
    -8 4 5 14.42 1.39
    7 -4 -5 34.39 2.95
    -7 4 5 40.17 2.81
    -7 4 5 33.55 2.76
    6 -4 -5 4.91 0.95
    -6 4 5 3.46 0.73
    -6 4 5 5.52 0.87
    5 -4 -5 60.69 4.19
    -5 4 5 57.54 3.98
    -5 4 5 52.74 3.97
    4 -4 -5 15.54 1.55
    -4 4 5 17.6 1.47
    -4 4 5 17.2 1.52
    3 -4 -5 21.6 1.84
    -3 4 5 26.83 1.85
    -3 4 5 21.66 1.88
    2 -4 -5 12.62 1.17
    -2 4 5 14.64 1.3
    -2 4 5 13.56 1.17
    1 -4 -5 4.89 0.67
    -1 4 5 5.97 0.88
    -1 4 5 4.73 0.65
    0 4 5 5.04 0.84
    -1 -4 -5 33.15 2.39
    1 4 5 30.08 2.52
    1 4 5 37.56 2.42
    -2 -4 -5 1.52 0.35
    2 4 5 1.07 0.4
    -3 -4 -5 0.35 0.21
    3 4 5 0.95 0.37
    -4 -4 -5 32.05 2.26
    4 4 5 30.07 2.46
    -5 -4 -5 11.26 1.03
    5 4 5 11.83 1.26
    -6 -4 -5 23.34 1.75
    6 4 5 21.69 1.95
    -7 -4 -5 0.14 0.19
    7 4 5 0.36 0.34
    -8 -4 -5 5.77 0.75
    8 4 5 4.52 0.86
    -9 -4 -5 13.51 1.16
    9 4 5 11.13 1.45
    -12 5 5 38.11 2.89
    -11 5 5 7.58 1.1
    10 -5 -5 9.92 1.52
    -10 5 5 10.52 1.33
    9 -5 -5 2.04 0.69
    -9 5 5 2.66 0.62
    8 -5 -5 1.54 0.6
    -8 5 5 2.06 0.57
    7 -5 -5 19.96 1.91
    -7 5 5 21.7 1.76
    -7 5 5 16.46 1.69
    6 -5 -5 17.94 1.72
    -6 5 5 17.55 1.62
    -6 5 5 16.68 1.56
    5 -5 -5 41.95 3.5
    -5 5 5 46.05 3.48
    -5 5 5 56.25 3.51
    4 -5 -5 42.87 3.42
    -4 5 5 54.85 3.45
    -4 5 5 47.7 3.49
    3 -5 -5 9.19 0.99
    -3 5 5 10.09 0.99
    -3 5 5 10.25 1.08
    2 -5 -5 33.8 2.4
    -2 5 5 33.58 2.37
    -2 5 5 30.65 2.49
    1 -5 -5 73.91 4.9
    -1 5 5 82.55 4.93
    -1 5 5 66.97 5.02
    0 -5 -5 0.09 0.15
    0 5 5 0.34 0.27
    -1 -5 -5 2.56 0.47
    1 5 5 3.52 0.7
    -2 -5 -5 19.06 1.51
    2 5 5 18.84 1.69
    -3 -5 -5 17.65 1.41
    3 5 5 17.25 1.6
    -4 -5 -5 43.68 2.94
    4 5 5 40.1 3.14
    -5 -5 -5 17.56 1.42
    5 5 5 16.7 1.62
    -6 -5 -5 14.43 1.25
    6 5 5 15.47 1.51
    -7 -5 -5 0.34 0.25
    7 5 5 0.39 0.34
    -8 -5 -5 0.13 0.21
    8 5 5 0.09 0.29
    -9 -5 -5 0.39 0.24
    9 5 5 0.27 0.39
    -13 6 5 2.91 0.64
    -12 6 5 0.18 0.33
    -11 6 5 5.53 0.9
    10 -6 -5 11.11 1.57
    -10 6 5 12 1.43
    9 -6 -5 61.35 4.48
    -9 6 5 58.63 4.23
    8 -6 -5 0.44 0.39
    -8 6 5 1.03 0.43
    7 -6 -5 2.66 0.72
    -7 6 5 2.93 0.67
    6 -6 -5 8.68 1.25
    -6 6 5 8.13 1.17
    5 -6 -5 0.45 0.31
    -5 6 5 0.18 0.25
    4 -6 -5 35.2 2.78
    -4 6 5 44.22 3.19
    -4 6 5 36.88 2.87
    3 -6 -5 1.48 0.42
    -3 6 5 1.81 0.51
    2 -6 -5 48.65 3.21
    -2 6 5 42.23 3.3
    1 -6 -5 0.61 0.27
    -1 6 5 1.21 0.4
    0 -6 -5 28.44 2.11
    0 6 5 29.03 2.3
    -1 -6 -5 7 0.72
    1 6 5 5.14 0.87
    -2 -6 -5 0.11 0.19
    2 6 5 0.46 0.32
    -3 -6 -5 4.8 0.68
    3 6 5 4.22 0.79
    -4 -6 -5 6.56 0.82
    4 6 5 5.87 0.94
    -5 -6 -5 31.79 2.35
    5 6 5 33.65 2.61
    -6 -6 -5 0.76 0.3
    6 6 5 1.14 0.5
    -7 -6 -5 1.68 0.42
    7 6 5 1.87 0.56
    -8 -6 -5 17.51 1.48
    8 6 5 18.8 1.76
    -13 7 5 4.71 0.8
    -12 7 5 2.72 0.64
    -11 7 5 4.5 0.81
    10 -7 -5 127.24 8.28
    -10 7 5 119.16 8.06
    9 -7 -5 24.07 2.25
    -9 7 5 25.75 2.13
    8 -7 -5 11.38 1.51
    -8 7 5 10.04 1.36
    7 -7 -5 6.02 1.09
    -7 7 5 9.06 1.19
    6 -7 -5 2.45 0.66
    -6 7 5 3.73 0.77
    5 -7 -5 4.23 0.84
    -5 7 5 4.78 0.83
    4 -7 -5 1.35 0.43
    -4 7 5 1.75 0.55
    3 -7 -5 2.36 0.52
    -3 7 5 2.46 0.61
    2 -7 -5 5.25 0.77
    -2 7 5 5.39 0.91
    1 -7 -5 56.01 3.67
    -1 7 5 50.88 3.81
    0 -7 -5 0.54 0.25
    0 7 5 1.34 0.47
    -1 -7 -5 3.01 0.54
    1 7 5 3.32 0.7
    -2 -7 -5 0.65 0.26
    2 7 5 1.68 0.52
    -3 -7 -5 0.08 0.19
    3 7 5 0.04 0.22
    -4 -7 -5 1.47 0.38
    4 7 5 2.14 0.59
    -5 -7 -5 16.58 1.4
    5 7 5 17.2 1.63
    -6 -7 -5 16.75 1.37
    6 7 5 15.28 1.57
    -7 -7 -5 14.12 1.26
    7 7 5 14.9 1.53
    -13 8 5 3.16 0.69
    -12 8 5 4.63 0.81
    -11 8 5 19.41 1.74
    10 -8 -5 9.89 1.42
    -10 8 5 8.58 1.2
    9 -8 -5 -0.09 0.26
    -9 8 5 -0.13 0.21
    8 -8 -5 5.24 0.96
    -8 8 5 3.04 0.69
    7 -8 -5 3.71 0.8
    -7 8 5 2.31 0.61
    6 -8 -5 13.64 1.42
    -6 8 5 13.77 1.39
    5 -8 -5 0.32 0.32
    -5 8 5 0.5 0.36
    4 -8 -5 28.28 2.14
    -4 8 5 25.03 2.19
    3 -8 -5 0.2 0.21
    -3 8 5 0.09 0.29
    2 -8 -5 32.83 2.4
    -2 8 5 31.73 2.54
    1 -8 -5 6.33 0.83
    -1 8 5 6.89 1
    0 -8 -5 10.82 1
    0 8 5 8.56 1.2
    -1 -8 -5 0.58 0.28
    1 8 5 0.61 0.34
    -2 -8 -5 3.49 0.57
    2 8 5 2.59 0.63
    -3 -8 -5 5.08 0.69
    3 8 5 3.92 0.79
    -4 -8 -5 27.21 1.97
    4 8 5 23.37 2.11
    -5 -8 -5 58.56 3.93
    5 8 5 57.68 4.17
    -6 -8 -5 0.48 0.28
    6 8 5 0.48 0.42
    -12 9 5 4.59 0.8
    -11 9 5 0.06 0.26
    10 -9 -5 4.86 0.95
    -10 9 5 5.83 0.93
    9 -9 -5 0.22 0.35
    -9 9 5 0.66 0.38
    8 -9 -5 1.32 0.54
    -8 9 5 3.06 0.73
    7 -9 -5 6.72 1.07
    -7 9 5 9.09 1.25
    6 -9 -5 7.6 1.14
    -6 9 5 5.86 0.99
    5 -9 -5 0.04 0.24
    -5 9 5 -0.09 0.23
    4 -9 -5 0.57 0.31
    -4 9 5 0.4 0.32
    3 -9 -5 5.97 0.82
    -3 9 5 5.01 0.89
    2 -9 -5 0.24 0.25
    -2 9 5 1.08 0.44
    1 -9 -5 34.43 2.47
    -1 9 5 32.51 2.61
    0 -9 -5 4.16 0.62
    0 9 5 3.31 0.7
    -1 -9 -5 19.06 1.54
    1 9 5 19.31 1.74
    -2 -9 -5 1.1 0.34
    2 9 5 2.32 0.62
    -3 -9 -5 8.19 0.84
    3 9 5 6.85 1.06
    -4 -9 -5 27.03 1.99
    4 9 5 24.51 2.17
    -5 -9 -5 3.37 0.57
    5 9 5 2.85 0.72
    -12 10 5 8.22 1.14
    -11 10 5 4.19 0.76
    -10 10 5 9.11 1.22
    9 -10 -5 8.26 1.23
    -9 10 5 5.97 1.01
    8 -10 -5 0.32 0.32
    -8 10 5 0.19 0.29
    7 -10 -5 6.31 1.01
    -7 10 5 5.71 0.94
    6 -10 -5 19.88 1.81
    -6 10 5 20.67 1.85
    5 -10 -5 0.43 0.27
    -5 10 5 0.29 0.31
    4 -10 -5 3.98 0.71
    -4 10 5 2.68 0.66
    3 -10 -5 10.19 1.09
    -3 10 5 13.16 1.5
    2 -10 -5 13.24 1.19
    -2 10 5 11.78 1.29
    1 -10 -5 14.65 1.26
    -1 10 5 12.61 1.36
    0 -10 -5 45.25 3.18
    0 10 5 46.2 3.39
    -1 -10 -5 10.91 1.06
    1 10 5 11.77 1.25
    -2 -10 -5 0 0.2
    2 10 5 -0.02 0.26
    -3 -10 -5 1.02 0.35
    3 10 5 1.03 0.44
    -11 11 5 0.56 0.38
    -10 11 5 2.12 0.63
    9 -11 -5 4.5 0.85
    -9 11 5 3.8 0.79
    8 -11 -5 1.42 0.54
    -8 11 5 0.95 0.44
    7 -11 -5 24.46 2.07
    -7 11 5 22.37 2.05
    6 -11 -5 0 0.25
    -6 11 5 -0.34 0.2
    5 -11 -5 4.71 0.8
    -5 11 5 7.19 1.01
    4 -11 -5 9.07 1.09
    -4 11 5 6.18 1.01
    3 -11 -5 5.51 0.84
    -3 11 5 6.11 0.97
    2 -11 -5 7.11 0.93
    -2 11 5 8.9 1.14
    1 -11 -5 10.97 1.08
    -1 11 5 11.73 1.42
    0 -11 -5 16.46 1.37
    0 11 5 14.82 1.5
    -1 -11 -5 0.74 0.31
    1 11 5 0.3 0.32
    -2 -11 -5 5.54 0.77
    2 11 5 4.98 0.88
    -10 12 5 0.6 0.44
    -9 12 5 0.34 0.39
    8 -12 -5 0.09 0.33
    -8 12 5 -0.1 0.22
    7 -12 -5 0.89 0.45
    -7 12 5 0.76 0.46
    6 -12 -5 38.87 2.95
    -6 12 5 38.77 3
    5 -12 -5 0.43 0.31
    -5 12 5 0.15 0.28
    4 -12 -5 0.19 0.27
    -4 12 5 0.23 0.32
    3 -12 -5 0.52 0.3
    -3 12 5 0.88 0.41
    2 -12 -5 0.03 0.24
    -2 12 5 0.01 0.34
    1 -12 -5 1.51 0.41
    -1 12 5 2.35 0.62
    0 -12 -5 9.81 1.02
    0 12 5 10.38 1.3
    -9 13 5 1.05 0.48
    -8 13 5 0.16 0.36
    7 -13 -5 19.71 2.58
    -7 13 5 15.8 1.61
    6 -13 -5 0.88 0.44
    -6 13 5 1.14 0.43
    5 -13 -5 6.65 0.91
    -5 13 5 3.34 0.75
    4 -13 -5 2.09 0.52
    -4 13 5 1.66 0.57
    3 -13 -5 0.49 0.33
    -3 13 5 0.35 0.38
    2 -13 -5 4.84 0.77
    -2 13 5 5.74 0.94
    1 -16 6 30.85 2.44
    2 -16 6 5.72 0.81
    3 -16 6 5.46 0.8
    4 -16 6 3.17 0.6
    5 -16 6 4.42 0.76
    6 -16 6 5.61 0.9
    7 -16 6 0.41 0.33
    8 -16 6 0.68 0.38
    9 -16 6 15.69 1.6
    -1 -15 6 18.39 1.49
    0 -15 6 14.45 1.24
    1 -15 6 12.31 1.12
    2 -15 6 6.4 0.83
    3 -15 6 9.96 1.02
    4 -15 6 22.43 1.83
    5 -15 6 20.53 1.74
    6 -15 6 30.5 2.44
    7 -15 6 12.97 1.37
    8 -15 6 2.79 0.67
    9 -15 6 1.35 0.49
    10 -15 6 4.19 0.84
    11 -15 6 2.03 0.71
    -2 -14 6 0.05 0.16
    -1 -14 6 0.8 0.29
    0 -14 6 31.76 2.29
    1 -14 6 -0.04 0.16
    2 -14 6 0.71 0.29
    3 -14 6 25.42 1.97
    4 -14 6 7.62 0.99
    5 -14 6 48.5 3.47
    6 -14 6 9.55 1.24
    7 -14 6 8.91 1.23
    8 -14 6 3.79 0.78
    9 -14 6 -0.06 0.29
    10 -14 6 4.46 0.88
    11 -14 6 10.07 1.42
    12 -14 6 0.2 0.38
    -4 -13 6 2.18 0.42
    -3 -13 6 0.23 0.19
    -2 -13 6 0.32 0.21
    -1 -13 6 112.11 7.14
    0 -13 6 42.98 2.96
    1 -13 6 0.28 0.22
    2 -13 6 17.74 1.46
    3 -13 6 13.42 1.22
    4 -13 6 5.5 0.81
    5 -13 6 4.93 0.81
    6 -13 6 9.72 1.24
    7 -13 6 1.37 0.47
    8 -13 6 3.84 0.84
    9 -13 6 0.53 0.4
    10 -13 6 8.18 1.25
    11 -13 6 3.15 0.81
    12 -13 6 1.95 0.65
    -5 -12 6 2.47 0.48
    -4 -12 6 3.55 0.53
    -3 -12 6 7.8 0.78
    -2 -12 6 56.36 3.75
    -1 -12 6 68.48 4.48
    0 -12 6 0.39 0.22
    1 -12 6 0.17 0.17
    -2 12 -6 5.95 0.85
    2 -12 6 4.46 0.68
    -3 12 -6 6.67 0.82
    3 -12 6 6.03 0.82
    -4 12 -6 4.11 0.63
    4 -12 6 3.73 0.66
    -5 12 -6 73.59 4.79
    5 -12 6 69.66 4.9
    -6 12 -6 0.87 0.3
    6 -12 6 0.65 0.35
    -7 12 -6 0.13 0.18
    7 -12 6 0.07 0.23
    -8 12 -6 0.27 0.24
    8 -12 6 0.94 0.46
    9 -12 6 10.71 1.49
    10 -12 6 0.07 0.33
    11 -12 6 6.76 1.19
    12 -12 6 5.4 1.09
    13 -12 6 1.5 0.69
    -6 -11 6 1.02 0.31
    -5 -11 6 30.91 2.21
    -4 -11 6 42.55 2.91
    -3 -11 6 4.46 0.6
    -2 -11 6 9.55 0.87
    -1 -11 6 9.1 0.84
    0 11 -6 8.35 0.84
    0 -11 6 8.19 0.79
    -1 11 -6 3.9 0.62
    1 -11 6 3.98 0.71
    1 -11 6 4.15 0.6
    -2 11 -6 1.03 0.3
    2 -11 6 1 0.39
    2 -11 6 0.71 0.26
    -3 11 -6 0.77 0.27
    3 -11 6 0.41 0.23
    3 -11 6 0.43 0.35
    -4 11 -6 51.26 3.54
    4 -11 6 50.05 3.61
    4 -11 6 55.65 3.82
    -5 11 -6 6.81 0.84
    5 -11 6 5.85 0.95
    5 -11 6 7.54 1.12
    -6 11 -6 9.79 1.01
    6 -11 6 11.19 1.4
    6 -11 6 12.4 1.48
    -7 11 -6 0.47 0.27
    7 -11 6 0.37 0.34
    8 -11 6 13.86 1.71
    -9 11 -6 4.56 0.71
    9 -11 6 5.93 1.1
    -10 11 -6 0.19 0.23
    10 -11 6 0.37 0.4
    -11 11 -6 6.86 0.99
    11 -11 6 5.19 1.09
    12 -11 6 0.22 0.37
    13 -11 6 18.62 1.95
    -7 -10 6 6.37 0.78
    -6 -10 6 18.18 1.42
    -5 -10 6 15.27 1.24
    -4 -10 6 18.05 1.39
    -3 -10 6 0.78 0.26
    -2 -10 6 13.78 1.11
    1 10 -6 34.82 2.48
    -1 -10 6 34.64 2.46
    -1 -10 6 39.4 2.65
    0 10 -6 46.66 3.01
    0 -10 6 47.24 3.13
    0 -10 6 39.22 2.93
    -1 10 -6 43.47 3.07
    1 -10 6 49.6 3.25
    1 -10 6 44.46 3.06
    -2 10 -6 36.6 2.56
    2 -10 6 34.21 2.56
    2 -10 6 41.16 2.79
    -3 10 -6 4.57 0.65
    3 -10 6 5.49 0.89
    3 -10 6 5.86 0.78
    -4 10 -6 0.61 0.24
    4 -10 6 0.78 0.32
    4 -10 6 0.71 0.43
    -5 10 -6 36.26 2.67
    5 -10 6 34.35 2.86
    5 -10 6 45.97 3.04
    -6 10 -6 6.24 0.82
    6 -10 6 8.45 1.19
    6 -10 6 7.5 1.1
    7 -10 6 4.52 0.9
    -8 10 -6 23.75 1.89
    8 -10 6 26.47 2.31
    -9 10 -6 8.82 0.92
    9 -10 6 7.78 1.31
    -10 10 -6 2.1 0.46
    10 -10 6 1.72 0.65
    -11 10 -6 0.04 0.23
    11 -10 6 0.58 0.41
    12 -10 6 0.82 0.52
    13 -10 6 5.53 1.12
    -8 -9 6 9.31 0.88
    -7 -9 6 3.31 0.51
    -6 -9 6 0.6 0.23
    -5 -9 6 19.05 1.46
    -4 -9 6 3.3 0.48
    -3 -9 6 4.07 0.54
    -2 -9 6 45.56 2.97
    -2 -9 6 38.99 2.78
    1 9 -6 10.82 1.07
    -1 -9 6 17.16 1.29
    -1 -9 6 16.21 1.14
    0 -9 6 78.44 5
    0 -9 6 73.59 4.85
    1 -9 6 9.73 0.89
    1 -9 6 11.7 1.06
    -2 9 -6 27.8 2.03
    2 -9 6 33.96 2.32
    2 -9 6 27.5 2.08
    -3 9 -6 5.8 0.63
    3 -9 6 5.75 0.77
    3 -9 6 7.4 0.98
    -4 9 -6 3.64 0.56
    4 -9 6 3.46 0.7
    4 -9 6 3.28 0.69
    -5 9 -6 2.08 0.42
    5 -9 6 1.94 0.54
    5 -9 6 2.85 0.67
    6 -9 6 21.19 1.84
    6 -9 6 18.82 1.85
    -7 9 -6 5.54 0.77
    7 -9 6 5.77 1.02
    7 -9 6 6.85 1.1
    -8 9 -6 22.02 1.7
    8 -9 6 20 2.01
    -9 9 -6 54.75 3.6
    9 -9 6 47.88 3.95
    -10 9 -6 0.83 0.33
    10 -9 6 1.62 0.61
    -11 9 -6 3.65 0.61
    11 -9 6 3.66 0.88
    -12 9 -6 1.86 0.44
    12 -9 6 0.68 0.52
    13 -9 6 1.67 0.7
    -9 -8 6 2.85 0.54
    -8 -8 6 0.09 0.16
    -7 -8 6 7.58 0.75
    -6 -8 6 142.43 8.92
    -5 -8 6 26.42 1.89
    4 8 -6 0.01 0.11
    -4 -8 6 1.22 0.38
    -4 -8 6 0.27 0.16
    3 8 -6 12.49 1.01
    -3 -8 6 12.41 1
    -3 -8 6 12.96 1.13
    2 8 -6 3.04 0.45
    -2 -8 6 3.74 0.59
    -2 -8 6 3.82 0.49
    1 8 -6 33.41 2.33
    1 8 -6 36.06 2.24
    -1 -8 6 37.14 2.49
    -1 -8 6 33.57 2.34
    0 8 -6 2.9 0.4
    0 8 -6 3.22 0.3
    0 -8 6 3.25 0.54
    0 -8 6 2.78 0.41
    -1 8 -6 5.14 0.49
    -1 8 -6 5.67 0.44
    1 -8 6 5.82 0.79
    1 -8 6 4.15 0.55
    -2 8 -6 9.5 0.74
    2 -8 6 10.41 0.9
    2 -8 6 9.75 1.01
    -3 8 -6 16.58 1.25
    -3 8 -6 17.62 1.23
    3 -8 6 16.17 1.48
    3 -8 6 15.02 1.39
    4 -8 6 1.08 0.38
    4 -8 6 1.05 0.42
    -5 8 -6 6.29 0.66
    5 -8 6 5.86 0.98
    5 -8 6 6.83 0.98
    -6 8 -6 0.47 0.21
    6 -8 6 0.15 0.28
    6 -8 6 0.57 0.34
    -7 8 -6 2.62 0.51
    7 -8 6 2.71 0.63
    7 -8 6 1.66 0.6
    -8 8 -6 17.5 1.38
    8 -8 6 13.1 1.77
    -9 8 -6 3.09 0.58
    9 -8 6 3.07 0.83
    -10 8 -6 8 0.85
    10 -8 6 8.46 1.37
    -11 8 -6 6.5 0.85
    11 -8 6 6.28 1.21
    -12 8 -6 0.21 0.23
    12 -8 6 0.45 0.45
    13 -8 6 0.06 0.42
    -9 -7 6 1.8 0.37
    -8 -7 6 2.97 0.49
    -7 -7 6 73.52 4.76
    -6 -7 6 33.29 2.31
    5 7 -6 -0.05 0.11
    -5 -7 6 0.18 0.15
    -5 -7 6 0.52 0.4
    4 7 -6 0.87 0.23
    -4 -7 6 1.38 0.28
    -4 -7 6 0.51 0.25
    3 7 -6 23.22 1.68
    3 7 -6 25.89 1.66
    -3 -7 6 27.13 1.87
    -3 -7 6 22.81 1.7
    2 7 -6 12.57 0.93
    -2 -7 6 12.26 0.97
    -2 -7 6 14.05 1.1
    1 7 -6 21.95 1.49
    -1 -7 6 24.7 1.71
    -1 -7 6 23.55 1.6
    0 7 -6 139.32 8.19
    0 7 -6 136.41 8.14
    0 -7 6 128.47 8.28
    0 -7 6 130.82 8.4
    -1 7 -6 4.12 0.31
    1 -7 6 3.76 0.6
    1 -7 6 3.57 0.48
    -2 7 -6 39.37 2.53
    2 -7 6 38.85 2.83
    2 -7 6 41 2.74
    -3 7 -6 0.77 0.21
    -3 7 -6 0.73 0.2
    3 -7 6 0.48 0.31
    3 -7 6 0.77 0.32
    -4 7 -6 8.39 0.75
    -4 7 -6 9.08 0.89
    4 -7 6 8.58 1.15
    4 -7 6 7.58 1.03
    -5 7 -6 0 0.12
    5 -7 6 -0.01 0.2
    5 -7 6 0.19 0.22
    -6 7 -6 15.27 1.21
    6 -7 6 12.41 1.66
    6 -7 6 14.1 1.31
    -7 7 -6 3.34 0.56
    7 -7 6 4.45 0.76
    7 -7 6 4.47 0.94
    -8 7 -6 16.47 1.39
    8 -7 6 18.57 1.82
    -9 7 -6 92.37 6
    9 -7 6 92.68 6.47
    -10 7 -6 5.01 0.7
    10 -7 6 3.82 0.93
    -11 7 -6 10.18 0.99
    11 -7 6 9.43 1.47
    -12 7 -6 4.35 0.68
    12 -7 6 3.72 0.94
    -13 7 -6 1.17 0.52
    13 -7 6 0.45 0.51
    -10 -6 6 13.06 1.12
    -9 -6 6 19.06 1.47
    -8 -6 6 0.24 0.16
    -7 -6 6 12.35 1.04
    -6 -6 6 5.66 0.59
    5 6 -6 0.29 0.17
    -5 -6 6 0.66 0.22
    -5 -6 6 0.87 0.28
    4 6 -6 14.77 1.07
    4 6 -6 14.44 1.08
    -4 -6 6 15.14 1.23
    -4 -6 6 14.29 1.11
    3 6 -6 3.07 0.31
    3 6 -6 2.86 0.29
    -3 -6 6 3.08 0.49
    -3 -6 6 2.62 0.38
    -2 -6 6 1.27 0.23
    -2 -6 6 2.09 0.36
    -1 -6 6 61.15 3.97
    -1 -6 6 62.06 3.88
    0 -6 6 1.65 0.25
    0 -6 6 1.7 0.33
    1 -6 6 25.47 1.78
    1 -6 6 26.86 1.91
    -2 6 -6 0.64 0.14
    -2 6 -6 0.89 0.15
    2 -6 6 1.5 0.37
    2 -6 6 0.71 0.27
    -3 6 -6 72.91 4.64
    3 -6 6 62.79 4.83
    3 -6 6 80.69 4.79
    -4 6 -6 52.9 3.45
    -4 6 -6 45.34 3.16
    4 -6 6 52.26 3.37
    4 -6 6 44.75 3.49
    -5 6 -6 0.36 0.18
    5 -6 6 0.05 0.29
    5 -6 6 0.01 0.16
    -6 6 -6 28.26 2.11
    6 -6 6 33.19 2.33
    6 -6 6 28.95 2.47
    -7 6 -6 12.82 1.15
    7 -6 6 11.24 1.55
    7 -6 6 17.17 1.39
    -8 6 -6 128.29 7.97
    8 -6 6 121.12 8.37
    -9 6 -6 4.92 0.69
    9 -6 6 6.56 1.19
    -10 6 -6 32.32 2.22
    10 -6 6 25.34 2.5
    -11 6 -6 1.1 0.35
    11 -6 6 1.27 0.57
    -12 6 -6 2.03 0.46
    12 -6 6 3.25 0.8
    -13 6 -6 2.78 0.58
    13 -6 6 5.1 1.01
    -10 -5 6 11.07 0.99
    -9 -5 6 12.58 1.08
    -8 -5 6 1.05 0.3
    -7 -5 6 20.04 1.52
    -6 -5 6 15.24 1.27
    -6 -5 6 18.56 1.43
    5 5 -6 78.71 5.05
    -5 -5 6 86.54 5.23
    -5 -5 6 75.66 5.09
    4 5 -6 19.19 1.29
    4 5 -6 17.88 1.26
    -4 -5 6 17.85 1.34
    -4 -5 6 19.26 1.43
    -3 -5 6 32.98 2.23
    -3 -5 6 35.19 2.32
    -2 -5 6 1.49 0.28
    -2 -5 6 1.98 0.25
    -1 -5 6 4.33 0.42
    -1 -5 6 4.67 0.37
    0 -5 6 47.84 3
    0 -5 6 48.18 3.09
    1 -5 6 1.54 0.28
    1 -5 6 1.33 0.27
    -2 5 -6 28.84 1.81
    -2 5 -6 28.73 1.83
    2 -5 6 26.78 2.09
    2 -5 6 29.04 1.98
    -3 5 -6 35.24 2.35
    -3 5 -6 32.95 2.52
    3 -5 6 39.6 2.53
    3 -5 6 37.5 2.68
    -4 5 -6 109.43 7.2
    -4 5 -6 120.34 7.59
    4 -5 6 123.04 7.4
    4 -5 6 111.1 7.54
    -5 5 -6 13.34 1.1
    5 -5 6 15.61 1.26
    5 -5 6 12.88 1.37
    -6 5 -6 1.77 0.37
    6 -5 6 1.63 0.51
    6 -5 6 1.82 0.45
    -7 5 -6 9.02 0.87
    7 -5 6 11.08 1.05
    7 -5 6 7.39 1.19
    -8 5 -6 4.6 0.65
    8 -5 6 3.5 0.79
    -9 5 -6 20.83 1.62
    9 -5 6 20.2 1.95
    -10 5 -6 0.27 0.21
    10 -5 6 0.31 0.37
    -11 5 -6 3.86 0.63
    11 -5 6 4.65 0.95
    -12 5 -6 12.34 1.12
    12 -5 6 10.65 1.54
    -13 5 -6 14.41 1.28
    13 -5 6 12.49 1.68
    -11 -4 6 4.04 0.61
    -10 -4 6 5.68 0.73
    -9 -4 6 0.95 0.29
    -8 -4 6 0.91 0.3
    7 4 -6 20.24 1.53
    -7 -4 6 22.58 1.76
    -7 -4 6 19.23 1.53
    -6 -4 6 44.69 2.93
    -6 -4 6 38.96 2.78
    5 4 -6 55.73 3.62
    5 4 -6 56.68 3.59
    -5 -4 6 58.56 3.76
    -5 -4 6 53.7 3.65
    4 4 -6 18.88 1.24
    4 4 -6 18.78 1.23
    -4 -4 6 18.61 1.41
    -4 -4 6 18.59 1.35
    -3 -4 6 92.2 5.47
    -3 -4 6 81.71 5.4
    -2 -4 6 0.3 0.1
    -2 -4 6 0.62 0.15
    -1 -4 6 1.06 0.14
    -1 -4 6 1.29 0.12
    0 -4 6 18.55 1.18
    1 -4 6 0.83 0.16
    1 -4 6 0.83 0.23
    -2 4 -6 37.53 2.35
    -2 4 -6 36.34 2.46
    2 -4 6 38.72 2.61
    2 -4 6 36.6 2.46
    -3 4 -6 90.49 5.75
    -3 4 -6 92.42 6.05
    3 -4 6 96.36 5.87
    3 -4 6 89.79 6.01
    -4 4 -6 126.39 7.4
    -4 4 -6 107.18 7.02
    4 -4 6 104.25 7.28
    4 -4 6 113.89 7.13
    -5 4 -6 3.3 0.48
    5 -4 6 2.07 0.56
    -6 4 -6 7.66 0.75
    6 -4 6 8.24 0.87
    6 -4 6 7.29 1.09
    -7 4 -6 0.39 0.22
    7 -4 6 0.42 0.34
    -8 4 -6 4.77 0.71
    8 -4 6 4.86 0.95
    -9 4 -6 4.47 0.65
    9 -4 6 4.09 0.85
    -10 4 -6 103.27 6.49
    10 -4 6 96.8 6.85
    -11 4 -6 6.17 0.82
    11 -4 6 8.2 1.24
    -12 4 -6 3.28 0.57
    12 -4 6 4.1 0.91
    -13 4 -6 5.75 0.85
    13 -4 6 6.95 1.21
    -11 -3 6 51.69 3.51
    -10 -3 6 2.33 0.46
    -9 -3 6 0.09 0.13
    -8 -3 6 13.16 1.14
    7 3 -6 4.66 0.61
    -7 -3 6 3.58 0.54
    -7 -3 6 5.17 0.75
    -6 -3 6 25.9 1.79
    -6 -3 6 19.84 1.62
    5 3 -6 11.59 0.9
    5 3 -6 11.02 0.86
    -5 -3 6 10.72 0.94
    -5 -3 6 12.51 1.04
    -4 -3 6 1.59 0.32
    -4 -3 6 1.61 0.3
    -3 -3 6 0.12 0.11
    -3 -3 6 0.31 0.14
    -2 -3 6 80.87 4.76
    -2 -3 6 73.29 4.78
    0 -3 6 17.66 1.22
    0 -3 6 19.35 1.18
    1 -3 6 1.01 0.18
    1 -3 6 1.07 0.24
    -2 3 -6 0.28 0.18
    -2 3 -6 0 0.05
    2 -3 6 0.06 0.1
    2 -3 6 0.23 0.17
    -3 3 -6 97.96 6.16
    -3 3 -6 103.4 6.44
    3 -3 6 99.24 6.24
    3 -3 6 94.39 6.39
    -4 3 -6 8.02 1.06
    -4 3 -6 7.33 0.71
    4 -3 6 9.15 0.82
    4 -3 6 9.33 1.11
    -5 3 -6 5.36 0.58
    5 -3 6 5.8 0.75
    5 -3 6 5.36 0.85
    -6 3 -6 46.89 3.29
    6 -3 6 48.27 3.58
    6 -3 6 52.48 3.4
    -7 3 -6 2.09 0.42
    7 -3 6 2.26 0.62
    -8 3 -6 1.43 0.36
    8 -3 6 2.26 0.64
    -9 3 -6 126.35 7.83
    9 -3 6 119.07 8.18
    -10 3 -6 51.8 3.58
    10 -3 6 55.05 3.98
    -11 3 -6 1.73 0.41
    11 -3 6 0.74 0.41
    -12 3 -6 0.02 0.21
    12 -3 6 0.64 0.45
    13 -3 6 -0.05 0.37
    -12 -2 6 47.56 3.29
    -11 -2 6 14.34 1.25
    -10 -2 6 0.02 0.12
    -9 -2 6 0.33 0.22
    8 2 -6 8.83 0.86
    -8 -2 6 7.92 0.83
    7 2 -6 0.5 0.21
    -7 -2 6 0.38 0.23
    -7 -2 6 0.81 0.34
    -6 -2 6 11.12 1.01
    -6 -2 6 12.31 1.09
    5 2 -6 37.93 2.47
    5 2 -6 37.98 2.46
    -5 -2 6 34.61 2.57
    -5 -2 6 38.82 2.62
    4 2 -6 14.59 0.95
    4 2 -6 15.1 0.94
    -4 -2 6 13.34 1.14
    -4 -2 6 14.54 1.16
    -3 -2 6 83.06 4.85
    -3 -2 6 69.42 4.85
    -2 -2 6 0.23 0.11
    -2 -2 6 0.16 0.11
    -1 -2 6 13.79 0.96
    -1 -2 6 14.6 0.96
    0 -2 6 2.25 0.24
    0 -2 6 2.6 0.33
    -1 2 -6 9.31 0.66
    -1 2 -6 10.63 0.81
    1 -2 6 8.09 0.68
    1 -2 6 8.48 0.78
    -2 2 -6 8.23 0.65
    -2 2 -6 8.24 0.82
    2 -2 6 7.96 0.69
    2 -2 6 7.72 0.79
    -3 2 -6 136.29 8.75
    -3 2 -6 146.42 9.02
    3 -2 6 144.19 8.83
    3 -2 6 139.54 8.99
    -4 2 -6 215.06 13.07
    4 -2 6 221.74 13.14
    4 -2 6 197.52 13.3
    -5 2 -6 34.71 2.54
    5 -2 6 37.22 2.82
    5 -2 6 40.96 2.66
    -6 2 -6 26.27 1.98
    6 -2 6 26.47 2.24
    6 -2 6 30.84 2.22
    -7 2 -6 0.55 0.25
    7 -2 6 1.13 0.46
    -8 2 -6 26.11 1.93
    8 -2 6 26.06 2.22
    -9 2 -6 29.78 2.16
    9 -2 6 28.96 2.45
    -10 2 -6 2.06 0.43
    10 -2 6 1.34 0.53
    -11 2 -6 0.92 0.32
    11 -2 6 0.7 0.43
    -12 2 -6 11.35 1.06
    12 -2 6 10.55 1.46
    -12 -1 6 3.02 0.56
    -11 -1 6 8.27 0.87
    -10 -1 6 0.18 0.23
    -9 -1 6 0.39 0.25
    8 1 -6 8.1 0.85
    -8 -1 6 7.87 0.98
    -8 -1 6 8.98 1.08
    7 1 -6 0.71 0.28
    -7 -1 6 1.1 0.39
    -6 -1 6 22.65 1.95
    -6 -1 6 31.29 2.08
    5 1 -6 3.41 0.47
    5 1 -6 4.12 0.51
    -5 -1 6 4.22 0.64
    -5 -1 6 3.1 0.54
    4 1 -6 0.76 0.17
    4 1 -6 0.82 0.18
    -4 -1 6 0.84 0.29
    -4 -1 6 1.7 0.39
    -3 -1 6 2.31 0.42
    -3 -1 6 2.76 0.47
    -2 -1 6 152.65 9.7
    -2 -1 6 161.77 9.73
    -1 -1 6 13.74 0.99
    -1 -1 6 14.16 1.04
    0 1 -6 29.26 1.95
    0 1 -6 28.33 1.9
    0 -1 6 29.73 1.92
    0 -1 6 28.34 1.99
    -1 1 -6 32.36 2.18
    -1 1 -6 29.79 2.03
    1 -1 6 29.99 2.17
    1 -1 6 31.29 2.06
    -2 1 -6 66.56 4.28
    -2 1 -6 65.05 4.08
    2 -1 6 63.91 4.11
    2 -1 6 60.02 4.24
    -3 1 -6 341.77 19.71
    -3 1 -6 324.25 19.45
    3 -1 6 337.97 19.49
    3 -1 6 266.6 19.6
    -4 1 -6 2.9 0.45
    4 -1 6 3.32 0.65
    4 -1 6 3.18 0.5
    -5 1 -6 83.06 5.45
    5 -1 6 82.38 5.73
    5 -1 6 89.46 5.52
    -6 1 -6 3.72 0.53
    6 -1 6 2.24 0.62
    -7 1 -6 9.64 0.9
    7 -1 6 9.13 1.28
    -8 1 -6 7.81 0.82
    8 -1 6 9.04 1.25
    -9 1 -6 29.25 2.08
    9 -1 6 26.24 2.33
    -10 1 -6 5.49 0.73
    10 -1 6 5.54 0.99
    -11 1 -6 38.1 2.66
    11 -1 6 35.88 2.97
    -12 1 -6 3.34 0.58
    12 -1 6 3.06 0.76
    -12 0 6 4.28 0.7
    -11 0 6 0.25 0.24
    -10 0 6 32.45 2.43
    9 0 -6 1.58 0.49
    -9 0 6 0.62 0.29
    8 0 -6 22.85 1.81
    -8 0 6 21.27 1.82
    -8 0 6 24.12 1.89
    7 0 -6 10.48 1.02
    -7 0 6 9.91 1.05
    -7 0 6 12.82 1.16
    6 0 -6 11.62 1.06
    -6 0 6 13.14 1.17
    -6 0 6 11.13 1.12
    5 0 -6 38.81 2.6
    -5 0 6 38.32 2.77
    -5 0 6 38.32 2.79
    4 0 -6 14.54 1.15
    4 0 -6 15.82 1.1
    -4 0 6 13.52 1.26
    -4 0 6 13.56 1.25
    3 0 -6 65.78 3.95
    3 0 -6 61.51 4.04
    -3 0 6 60.79 4.11
    -3 0 6 60.77 4.1
    2 0 -6 55.27 3.93
    2 0 -6 60.7 3.8
    -2 0 6 61.24 3.88
    -2 0 6 62.81 3.94
    1 0 -6 231.46 13.57
    -1 0 6 212.55 13.63
    -1 0 6 218.64 13.56
    0 0 -6 0.71 0.24
    0 0 -6 0.71 0.19
    0 0 6 1.61 0.36
    0 0 6 0.81 0.21
    -1 0 -6 1.11 0.33
    -1 0 -6 1.38 0.26
    1 0 6 1.19 0.28
    1 0 6 1.43 0.35
    -2 0 -6 118.53 7.16
    -2 0 -6 109.3 6.95
    2 0 6 103.15 7.13
    2 0 6 112.92 6.98
    -3 0 -6 16.84 1.28
    3 0 6 17.18 1.32
    3 0 6 16.02 1.46
    -4 0 -6 45.02 3.11
    4 0 6 49.37 3.17
    4 0 6 44.81 3.34
    -5 0 -6 0.49 0.23
    5 0 6 1 0.39
    -6 0 -6 9.01 0.87
    6 0 6 10.1 1.26
    -7 0 -6 45.6 3.15
    7 0 6 47.27 3.45
    -8 0 -6 32.77 2.29
    8 0 6 29.69 2.52
    -9 0 -6 23.35 1.81
    9 0 6 24.72 2.11
    -10 0 -6 31.55 2.22
    10 0 6 27.89 2.47
    -11 0 -6 33.24 2.41
    11 0 6 33.89 2.74
    -13 1 6 0.21 0.25
    -12 1 6 1.26 0.39
    -11 1 6 21.84 1.81
    -10 1 6 7.91 1.03
    9 -1 -6 7.92 1.01
    -9 1 6 6.83 0.96
    8 -1 -6 16.51 1.53
    -8 1 6 20.02 1.64
    -8 1 6 17.33 1.57
    7 -1 -6 4.34 0.75
    -7 1 6 2.85 0.6
    -7 1 6 4.38 0.76
    6 -1 -6 0.17 0.23
    -6 1 6 0.58 0.31
    -6 1 6 0.19 0.19
    5 -1 -6 5.53 0.7
    5 -1 -6 4.46 0.76
    -5 1 6 6.53 0.89
    -5 1 6 5.06 0.82
    4 -1 -6 0.25 0.15
    4 -1 -6 0.18 0.22
    -4 1 6 -0.04 0.16
    -4 1 6 0.12 0.17
    3 -1 -6 22.3 1.54
    3 -1 -6 15.6 1.64
    -3 1 6 20.67 1.63
    -3 1 6 25.98 1.68
    2 -1 -6 228.93 15.46
    2 -1 -6 264.28 15.37
    -2 1 6 247.97 15.46
    -2 1 6 256.64 15.37
    1 -1 -6 150.11 9.29
    1 -1 -6 149 9.3
    -1 1 6 150.24 9.38
    -1 1 6 146.65 9.25
    0 -1 -6 17.74 1.32
    0 -1 -6 18.52 1.42
    0 1 6 17.57 1.31
    0 1 6 16.38 1.41
    -1 -1 -6 15.87 1.24
    -1 -1 -6 17.57 1.39
    1 1 6 14.36 1.34
    1 1 6 16.98 1.25
    -2 -1 -6 0.61 0.22
    2 1 6 1.17 0.3
    2 1 6 0.93 0.34
    -3 -1 -6 15.06 1.23
    3 1 6 17.01 1.29
    3 1 6 15.28 1.43
    -4 -1 -6 31.4 2.27
    4 1 6 34.68 2.42
    4 1 6 31.28 2.5
    -5 -1 -6 195.38 12.1
    5 1 6 193.4 12.37
    -6 -1 -6 0.39 0.22
    6 1 6 0.47 0.34
    -7 -1 -6 17.5 1.4
    7 1 6 16.97 1.64
    -8 -1 -6 14.45 1.23
    8 1 6 14.23 1.48
    -9 -1 -6 1.26 0.35
    9 1 6 1.2 0.47
    -10 -1 -6 16.89 1.37
    10 1 6 15.69 1.64
    -11 -1 -6 0.5 0.28
    11 1 6 -0.1 0.29
    -13 2 6 1.89 0.51
    -12 2 6 0.67 0.33
    -11 2 6 4.59 0.77
    -10 2 6 0.25 0.26
    9 -2 -6 0.98 0.4
    -9 2 6 1.28 0.45
    8 -2 -6 1.07 0.45
    -8 2 6 1.54 0.48
    -8 2 6 1.17 0.46
    7 -2 -6 54.56 4.06
    -7 2 6 56.36 4.03
    -7 2 6 61.36 4.06
    6 -2 -6 4.22 0.81
    -6 2 6 4.68 0.79
    -6 2 6 6.17 0.89
    5 -2 -6 -0.1 0.23
    -5 2 6 -0.01 0.19
    -5 2 6 -0.04 0.19
    4 -2 -6 31.22 2.66
    4 -2 -6 39.25 2.5
    -4 2 6 35.25 2.55
    -4 2 6 33.64 2.57
    3 -2 -6 9.03 0.85
    3 -2 -6 8.83 1.11
    -3 2 6 10.03 0.89
    -3 2 6 8.21 0.9
    2 -2 -6 77.19 4.73
    2 -2 -6 66.87 4.73
    -2 2 6 76.52 4.7
    -2 2 6 68.43 4.79
    1 -2 -6 34.98 2.62
    1 -2 -6 41.64 2.73
    -1 2 6 39.6 2.64
    -1 2 6 38.69 2.76
    0 -2 -6 1 0.26
    0 2 6 0.73 0.29
    0 2 6 1.68 0.34
    -1 -2 -6 51.82 3.46
    1 2 6 55.93 3.48
    1 2 6 47.88 3.59
    -2 -2 -6 0.19 0.17
    2 2 6 0.04 0.14
    2 2 6 0.31 0.23
    -3 -2 -6 22.77 1.72
    3 2 6 21.02 1.89
    3 2 6 25.78 1.79
    -4 -2 -6 327.42 20.07
    4 2 6 325.65 20.33
    -5 -2 -6 63.44 4.19
    5 2 6 63.28 4.45
    -6 -2 -6 0.05 0.15
    6 2 6 0.1 0.21
    -7 -2 -6 1.19 0.35
    7 2 6 1.34 0.5
    -8 -2 -6 1.43 0.37
    8 2 6 0.76 0.42
    -9 -2 -6 0.73 0.32
    9 2 6 1.01 0.46
    -10 -2 -6 5.19 0.7
    10 2 6 4.36 0.87
    -13 3 6 4.17 0.74
    -12 3 6 0.98 0.4
    -11 3 6 2.77 0.62
    -10 3 6 5.43 0.86
    9 -3 -6 0.6 0.39
    -9 3 6 0.04 0.2
    8 -3 -6 60.52 4.99
    -8 3 6 73.04 5
    -8 3 6 84.97 5.04
    7 -3 -6 0.27 0.29
    -7 3 6 1.37 0.45
    -7 3 6 0.45 0.31
    6 -3 -6 7.48 1.17
    -6 3 6 7.15 0.97
    -6 3 6 7.6 1.04
    5 -3 -6 0.73 0.39
    -5 3 6 0.68 0.31
    -5 3 6 0.82 0.37
    4 -3 -6 17.08 1.6
    -4 3 6 17.6 1.53
    -4 3 6 17.81 1.48
    3 -3 -6 5.65 0.88
    -3 3 6 6.17 0.89
    -3 3 6 6.91 0.72
    2 -3 -6 77.84 5.11
    -2 3 6 84.69 5.1
    -2 3 6 71.35 5.18
    1 -3 -6 115.54 7.58
    -1 3 6 129.97 7.61
    -1 3 6 113.61 7.72
    0 -3 -6 129.37 8.31
    0 3 6 143.29 8.34
    0 3 6 122.86 8.47
    -1 -3 -6 48.32 3.35
    1 3 6 47.08 3.52
    1 3 6 54.52 3.39
    -2 -3 -6 4.72 0.63
    2 3 6 4.71 0.77
    2 3 6 6.09 0.8
    -3 -3 -6 32.8 2.41
    3 3 6 36.9 2.68
    -4 -3 -6 49.42 3.27
    4 3 6 46.31 3.48
    -5 -3 -6 4.98 0.66
    5 3 6 4.05 0.78
    -6 -3 -6 1.29 0.33
    6 3 6 1.89 0.56
    -7 -3 -6 5.9 0.76
    7 3 6 4.94 0.88
    -8 -3 -6 10.19 0.97
    8 3 6 10.37 1.35
    -9 -3 -6 16.36 1.36
    9 3 6 15.39 1.57
    -13 4 6 1.1 0.42
    -12 4 6 2.4 0.6
    -11 4 6 1.09 0.42
    -10 4 6 2.23 0.55
    9 -4 -6 2.77 0.7
    -9 4 6 3.35 0.68
    8 -4 -6 0.84 0.41
    -8 4 6 0.74 0.36
    -8 4 6 0.84 0.4
    7 -4 -6 42.1 3.6
    -7 4 6 46.35 3.52
    -7 4 6 56.14 3.55
    6 -4 -6 8.07 1.22
    -6 4 6 6.81 1.02
    -6 4 6 9.53 1.14
    5 -4 -6 0.14 0.27
    -5 4 6 -0.12 0.19
    -5 4 6 0.07 0.2
    4 -4 -6 21.52 1.88
    -4 4 6 22.81 1.77
    -4 4 6 21.61 1.84
    3 -4 -6 118.98 7.95
    -3 4 6 130.63 7.92
    -3 4 6 122.26 8.04
    2 -4 -6 267.2 16.07
    -2 4 6 271.74 16.04
    -2 4 6 237.04 16.15
    1 -4 -6 15.2 1.31
    -1 4 6 16.43 1.47
    -1 4 6 17.34 1.34
    0 -4 -6 87.01 5.39
    0 4 6 85.4 5.38
    0 4 6 75.53 5.52
    1 4 6 1.63 0.45
    -2 -4 -6 11.2 1.01
    2 4 6 11.67 1.2
    -3 -4 -6 2.27 0.44
    3 4 6 2.24 0.58
    -4 -4 -6 30.72 2.2
    4 4 6 29.71 2.41
    -5 -4 -6 0.29 0.21
    5 4 6 0.09 0.26
    -6 -4 -6 55.81 3.64
    6 4 6 51.03 3.87
    -7 -4 -6 0.72 0.29
    7 4 6 1.28 0.48
    -8 -4 -6 1.02 0.35
    8 4 6 1.68 0.55
    -9 -4 -6 6.04 0.78
    9 4 6 4.83 0.88
    -12 5 6 3.82 0.74
    -11 5 6 4.07 0.75
    -10 5 6 5.23 0.85
    9 -5 -6 0.85 0.42
    -9 5 6 0.77 0.34
    8 -5 -6 28.46 2.42
    -8 5 6 25.82 2.21
    7 -5 -6 -0.04 0.25
    -7 5 6 0.53 0.35
    -7 5 6 -0.12 0.24
    6 -5 -6 125.44 8.42
    -6 5 6 120.36 8.33
    -6 5 6 136.88 8.29
    5 -5 -6 5.02 0.91
    -5 5 6 4.73 0.84
    -5 5 6 6.01 0.85
    4 -5 -6 5.32 0.87
    -4 5 6 4.68 0.73
    -4 5 6 5.31 0.86
    3 -5 -6 93.62 6.36
    -3 5 6 92.97 6.46
    -3 5 6 106.18 6.36
    2 -5 -6 -0.07 0.14
    -2 5 6 0.28 0.21
    -2 5 6 0.13 0.21
    1 -5 -6 66.07 4.37
    -1 5 6 65.56 4.54
    0 -5 -6 4.14 0.61
    0 5 6 2.36 0.57
    -1 -5 -6 0.96 0.29
    1 5 6 0.2 0.26
    -2 -5 -6 68.88 4.6
    2 5 6 71.37 4.84
    -3 -5 -6 42 2.9
    3 5 6 41.31 3.11
    -4 -5 -6 21.58 1.61
    4 5 6 18.78 1.78
    -5 -5 -6 47.63 3.26
    5 5 6 47.07 3.5
    -6 -5 -6 24.73 1.87
    6 5 6 24.26 2.1
    -7 -5 -6 2 0.45
    7 5 6 1.49 0.53
    -8 -5 -6 4.57 0.67
    8 5 6 4.74 0.87
    -13 6 6 13.58 1.36
    -12 6 6 -0.03 0.23
    -11 6 6 1.89 0.51
    -10 6 6 5.71 0.9
    9 -6 -6 12.41 1.59
    -9 6 6 9.73 1.26
    8 -6 -6 4.51 0.89
    -8 6 6 2.75 0.65
    7 -6 -6 112.28 7.07
    -7 6 6 95.93 6.88
    6 -6 -6 52.19 3.75
    -6 6 6 48.83 3.65
    5 -6 -6 0.23 0.29
    -5 6 6 0.33 0.27
    4 -6 -6 1.33 0.42
    -4 6 6 1.45 0.45
    3 -6 -6 0.61 0.29
    -3 6 6 0.21 0.27
    2 -6 -6 2.1 0.47
    -2 6 6 1.67 0.49
    1 -6 -6 49.97 3.25
    -1 6 6 42.93 3.36
    0 -6 -6 104.37 6.59
    0 6 6 100.21 6.78
    -1 -6 -6 10.27 0.98
    1 6 6 11.09 1.16
    -2 -6 -6 10.42 0.98
    2 6 6 11.2 1.19
    -3 -6 -6 7.18 0.87
    3 6 6 6.55 1.01
    -4 -6 -6 3.79 0.61
    4 6 6 4.29 0.8
    -5 -6 -6 28.58 2.14
    5 6 6 29.87 2.39
    -6 -6 -6 2.24 0.47
    6 6 6 2.26 0.59
    -7 -6 -6 12.17 1.13
    7 6 6 12.81 1.52
    -12 7 6 16.28 1.52
    -11 7 6 1.24 0.46
    -10 7 6 0.85 0.39
    9 -7 -6 10.59 1.45
    -9 7 6 9.9 1.26
    8 -7 -6 23.27 1.96
    -8 7 6 16.64 1.72
    7 -7 -6 21.5 1.95
    -7 7 6 21.24 1.9
    6 -7 -6 5.1 0.9
    -6 7 6 5.68 0.93
    5 -7 -6 6.82 1.01
    -5 7 6 5.32 0.89
    4 -7 -6 20.18 1.77
    -4 7 6 23.15 1.92
    3 -7 -6 0.25 0.25
    -3 7 6 0.05 0.24
    2 -7 -6 34.13 2.42
    -2 7 6 30.65 2.52
    1 -7 -6 204.74 12.7
    -1 7 6 201.54 12.89
    0 -7 -6 13.57 1.18
    0 7 6 12.9 1.33
    -1 -7 -6 0.4 0.24
    1 7 6 0.4 0.28
    -2 -7 -6 0.11 0.18
    2 7 6 0.25 0.3
    -3 -7 -6 2.29 0.47
    3 7 6 3.69 0.75
    -4 -7 -6 0.37 0.26
    4 7 6 0.8 0.4
    -5 -7 -6 6.49 0.81
    5 7 6 4.95 0.9
    -6 -7 -6 1.54 0.4
    6 7 6 3.17 0.71
    -12 8 6 0.04 0.25
    -11 8 6 4.02 0.74
    -10 8 6 7.54 1.11
    9 -8 -6 8.22 1.27
    -9 8 6 8.38 1.19
    8 -8 -6 2.95 0.72
    -8 8 6 2.18 0.6
    7 -8 -6 51.19 3.77
    -7 8 6 50.78 3.75
    6 -8 -6 28.14 2.36
    -6 8 6 29.45 2.37
    5 -8 -6 43.65 3.17
    -5 8 6 42.18 3.23
    4 -8 -6 3.74 0.68
    -4 8 6 3.77 0.75
    3 -8 -6 -0.04 0.16
    -3 8 6 0.75 0.38
    2 -8 -6 58.79 3.72
    -2 8 6 47.59 3.78
    1 -8 -6 24.83 1.93
    -1 8 6 25.39 2.1
    0 -8 -6 0.72 0.28
    0 8 6 0.49 0.33
    -1 -8 -6 3.81 0.61
    1 8 6 2.77 0.64
    -2 -8 -6 0.94 0.31
    2 8 6 0.99 0.42
    -3 -8 -6 15.07 1.28
    3 8 6 14.69 1.48
    -4 -8 -6 12.01 1.06
    4 8 6 9.04 1.27
    -5 -8 -6 22.84 1.83
    5 8 6 25.31 2.1
    -12 9 6 10.25 1.27
    -11 9 6 -0.12 0.26
    -10 9 6 0.08 0.3
    -9 9 6 9.78 1.31
    8 -9 -6 43.93 3.25
    -8 9 6 40.22 3.19
    7 -9 -6 53.41 3.92
    -7 9 6 54.29 3.94
    6 -9 -6 28.73 2.3
    -6 9 6 26.32 2.26
    5 -9 -6 35.8 2.74
    -5 9 6 37.34 2.86
    4 -9 -6 8.32 1.09
    -4 9 6 10.45 1.31
    3 -9 -6 15.37 1.33
    -3 9 6 13.07 1.39
    2 -9 -6 4.17 0.66
    -2 9 6 3.32 0.7
    1 -9 -6 10.11 0.98
    -1 9 6 8.59 1.17
    0 -9 -6 0.5 0.27
    0 9 6 0.33 0.33
    -1 -9 -6 26.54 1.96
    1 9 6 24.51 2.13
    -2 -9 -6 1.84 0.44
    2 9 6 2.24 0.58
    -3 -9 -6 1.43 0.38
    3 9 6 1.32 0.46
    -4 -9 -6 5.41 0.76
    4 9 6 6.21 0.96
    -11 10 6 23.72 2.02
    -10 10 6 0.34 0.32
    -9 10 6 4.12 0.81
    8 -10 -6 39.05 3.03
    -8 10 6 32.71 2.77
    7 -10 -6 2.16 0.58
    -7 10 6 1.45 0.54
    6 -10 -6 17.69 1.57
    -6 10 6 13.99 1.5
    5 -10 -6 0.27 0.26
    -5 10 6 0.8 0.4
    4 -10 -6 7.05 0.98
    -4 10 6 9.33 1.21
    3 -10 -6 26.03 2.01
    -3 10 6 24.72 2.12
    2 -10 -6 14.52 1.26
    -2 10 6 10.84 1.39
    1 -10 -6 4.91 0.73
    -1 10 6 3.62 0.73
    0 -10 -6 38.53 2.73
    0 10 6 37.64 2.91
    -1 -10 -6 12.36 1.11
    1 10 6 10.63 1.36
    -2 -10 -6 4.86 0.69
    2 10 6 5.24 0.91
    -3 -10 -6 5.54 0.73
    3 10 6 4.32 0.84
    -10 11 6 0.77 0.45
    -9 11 6 0.65 0.41
    -8 11 6 -0.03 0.27
    7 -11 -6 0.78 0.5
    -7 11 6 0.98 0.45
    6 -11 -6 17.7 1.62
    -6 11 6 15.92 1.61
    5 -11 -6 17.25 1.56
    -5 11 6 16.82 1.63
    4 -11 -6 11.54 1.19
    -4 11 6 12.77 1.32
    3 -11 -6 6.93 0.91
    -3 11 6 4.04 0.8
    2 -11 -6 5.95 0.82
    -2 11 6 4.48 0.83
    1 -11 -6 4.97 0.76
    -1 11 6 5.06 0.87
    0 -11 -6 11.42 1.1
    0 11 6 11.36 1.39
    -1 -11 -6 0.92 0.33
    1 11 6 0.63 0.43
    -9 12 6 2.91 0.82
    -8 12 6 0.73 0.43
    -7 12 6 22.24 1.98
    -6 12 6 71.71 5
    5 -12 -6 2.83 0.76
    -5 12 6 2.98 0.71
    4 -12 -6 0.23 0.28
    -4 12 6 -0.05 0.29
    3 -12 -6 0.15 0.26
    -3 12 6 0.79 0.42
    2 -12 -6 0.79 0.33
    -2 12 6 1.75 0.56
    1 -12 -6 0.16 0.25
    -1 12 6 -0.17 0.35
    1 -16 7 1.2 0.35
    2 -16 7 6.72 0.86
    3 -16 7 0.05 0.2
    4 -16 7 4.3 0.73
    5 -16 7 4.06 0.73
    6 -16 7 0.84 0.4
    7 -16 7 20.65 1.85
    8 -16 7 2.79 0.65
    9 -16 7 18.33 1.77
    -1 -15 7 11.84 1.06
    0 -15 7 0.55 0.27
    1 -15 7 6.43 0.82
    2 -15 7 1.85 0.44
    3 -15 7 1.27 0.38
    4 -15 7 2.92 0.59
    5 -15 7 0.04 0.21
    6 -15 7 17.6 1.63
    7 -15 7 2.4 0.64
    8 -15 7 27.17 2.27
    9 -15 7 8.01 1.17
    10 -15 7 4.57 0.88
    -3 -14 7 1.41 0.39
    -2 -14 7 1.07 0.3
    -1 -14 7 0.76 0.26
    0 -14 7 3.97 0.6
    1 -14 7 0.65 0.27
    2 -14 7 43.51 3.04
    3 -14 7 13.1 1.19
    4 -14 7 3.75 0.64
    5 -14 7 2.87 0.6
    6 -14 7 9.29 1.2
    7 -14 7 6.15 1.01
    8 -14 7 0.5 0.39
    9 -14 7 14.31 1.51
    10 -14 7 3.54 0.79
    11 -14 7 5.72 1.05
    -4 -13 7 1 0.33
    -3 -13 7 2.47 0.45
    -2 -13 7 0.31 0.19
    -1 -13 7 9.08 0.86
    0 -13 7 1.42 0.37
    1 -13 7 6.87 0.83
    2 -13 7 18.3 1.48
    3 -13 7 0.55 0.28
    4 -13 7 3.68 0.65
    5 -13 7 10.71 1.15
    6 -13 7 5.45 0.87
    7 -13 7 8.14 1.15
    8 -13 7 135.79 8.95
    9 -13 7 14.28 1.53
    10 -13 7 3.37 0.83
    11 -13 7 13.35 1.65
    12 -13 7 4.51 0.96
    -5 -12 7 -0.06 0.13
    -4 -12 7 7.99 0.78
    -3 -12 7 2.56 0.45
    -2 -12 7 0.29 0.19
    -1 -12 7 2.97 0.47
    0 -12 7 9.74 0.88
    1 -12 7 1.06 0.31
    2 -12 7 5.57 0.75
    3 -12 7 13.65 1.21
    -4 12 -7 7.45 0.93
    4 -12 7 6.97 0.92
    -5 12 -7 1.18 0.33
    5 -12 7 1.59 0.49
    -6 12 -7 0.47 0.24
    6 -12 7 1.14 0.43
    7 -12 7 73.29 5.14
    8 -12 7 55.32 4.08
    9 -12 7 5.2 0.95
    10 -12 7 5.88 1.04
    11 -12 7 4.67 0.98
    12 -12 7 4.78 1
    -6 -11 7 4.92 0.64
    -5 -11 7 0.01 0.15
    -4 -11 7 2.15 0.41
    -3 -11 7 15.06 1.2
    -2 -11 7 4.54 0.61
    -1 -11 7 22.35 1.64
    0 -11 7 9.07 0.83
    -1 11 -7 17.76 1.32
    1 -11 7 17.56 1.51
    1 -11 7 17.72 1.38
    2 -11 7 103.7 6.4
    2 -11 7 90.73 6.18
    -3 11 -7 32.85 2.37
    3 -11 7 35.21 2.5
    3 -11 7 36.79 2.68
    -4 11 -7 54.58 3.6
    4 -11 7 51.85 3.77
    4 -11 7 56.66 3.92
    -5 11 -7 17.53 1.38
    5 -11 7 18.33 1.68
    5 -11 7 16.8 1.59
    6 -11 7 2.8 0.66
    6 -11 7 3.53 0.79
    -7 11 -7 18.64 1.53
    7 -11 7 21.97 1.91
    -8 11 -7 5.69 0.75
    8 -11 7 6.31 1.08
    -9 11 -7 0.28 0.21
    9 -11 7 0.05 0.28
    10 -11 7 29.24 2.55
    11 -11 7 0.09 0.34
    12 -11 7 3.11 0.82
    13 -11 7 26.85 2.72
    -7 -10 7 1.59 0.36
    -6 -10 7 6 0.73
    -5 -10 7 0.29 0.2
    -4 -10 7 8.87 0.8
    -3 -10 7 0.29 0.16
    -2 -10 7 8 0.73
    1 10 -7 1.97 0.36
    -1 -10 7 2.04 0.36
    -1 -10 7 2.96 0.53
    0 10 -7 1.21 0.24
    0 -10 7 0.93 0.32
    0 -10 7 0.73 0.23
    -1 10 -7 53.85 3.48
    1 -10 7 56.15 3.71
    1 -10 7 52.54 3.55
    -2 10 -7 1.06 0.24
    2 -10 7 1.82 0.49
    2 -10 7 1.92 0.37
    3 -10 7 113.14 7.5
    3 -10 7 122.49 7.69
    -4 10 -7 21.9 1.67
    4 -10 7 23.2 1.91
    4 -10 7 25.75 2.02
    5 -10 7 28.1 2.14
    5 -10 7 21.91 2.02
    -6 10 -7 7.32 0.76
    6 -10 7 8.5 1.24
    6 -10 7 9.88 1.28
    -7 10 -7 9.87 0.93
    7 -10 7 11.11 1.37
    7 -10 7 9.23 1.34
    -8 10 -7 7.96 0.84
    8 -10 7 8.79 1.35
    -9 10 -7 79.65 5.23
    9 -10 7 80.49 5.68
    -10 10 -7 50.54 3.42
    10 -10 7 48.2 3.83
    11 -10 7 -0.02 0.3
    12 -10 7 2.69 0.76
    13 -10 7 6.39 1.19
    -8 -9 7 0 0.15
    -7 -9 7 4.38 0.6
    -6 -9 7 0.31 0.19
    -5 -9 7 0.02 0.1
    -4 -9 7 0.59 0.21
    -3 -9 7 75.45 4.82
    2 9 -7 15.53 1.09
    -2 -9 7 15.65 1.29
    -2 -9 7 15.13 1.17
    1 9 -7 2.68 0.24
    1 9 -7 2.31 0.28
    -1 -9 7 3.5 0.55
    -1 -9 7 2.18 0.37
    0 9 -7 14.5 0.99
    0 9 -7 15.4 0.96
    0 -9 7 13.23 1.1
    0 -9 7 15.48 1.24
    -1 9 -7 26.99 1.62
    -1 9 -7 24.45 1.66
    1 -9 7 25.59 1.92
    1 -9 7 23.6 1.77
    -2 9 -7 20.78 1.46
    -2 9 -7 21.82 1.41
    2 -9 7 22.28 1.75
    2 -9 7 21.31 1.61
    3 -9 7 7.94 1.03
    3 -9 7 6.49 0.86
    -4 9 -7 32.81 2.28
    4 -9 7 37.15 2.64
    4 -9 7 32.42 2.57
    -5 9 -7 17.44 1.36
    5 -9 7 18.85 1.71
    5 -9 7 18.74 1.65
    -6 9 -7 16.28 1.28
    6 -9 7 16.58 1.53
    6 -9 7 15.29 1.57
    -7 9 -7 19.48 1.55
    7 -9 7 23.14 1.86
    7 -9 7 18.77 1.89
    -8 9 -7 58 3.8
    8 -9 7 54.23 4.19
    -9 9 -7 115.46 7.23
    9 -9 7 109.68 7.68
    -10 9 -7 9.17 0.9
    10 -9 7 8.14 1.32
    -11 9 -7 7.15 1.21
    11 -9 7 6.26 1.17
    12 -9 7 1.24 0.53
    13 -9 7 0.61 0.49
    -9 -8 7 3.76 0.57
    -8 -8 7 1.48 0.34
    -7 -8 7 0.28 0.2
    -6 -8 7 7.29 0.7
    -5 -8 7 3.91 0.53
    -4 -8 7 41.07 2.74
    3 8 -7 55.6 3.41
    3 8 -7 52.38 3.41
    -3 -8 7 53.79 3.54
    -3 -8 7 58.77 3.68
    -2 -8 7 0.96 0.27
    -2 -8 7 0.25 0.15
    -1 -8 7 0.4 0.16
    -1 -8 7 0.2 0.18
    0 -8 7 17.9 1.31
    0 -8 7 19.25 1.43
    1 -8 7 1.04 0.32
    1 -8 7 0.96 0.23
    -2 8 -7 47.32 2.88
    -2 8 -7 46.4 2.9
    2 -8 7 45.3 3.24
    2 -8 7 45.25 3.12
    -3 8 -7 369.6 21.52
    -3 8 -7 361.62 21.52
    3 -8 7 318.74 21.81
    3 -8 7 362.34 21.9
    -4 8 -7 2.39 0.37
    4 -8 7 1.94 0.52
    4 -8 7 3.26 0.63
    -5 8 -7 25.19 1.78
    5 -8 7 21.81 2.07
    5 -8 7 27.86 2.05
    -6 8 -7 48.02 3.27
    6 -8 7 44.31 3.62
    6 -8 7 55.17 3.56
    -7 8 -7 3.02 0.49
    7 -8 7 3.37 0.68
    7 -8 7 2.47 0.66
    -8 8 -7 21.91 1.68
    8 -8 7 23.48 2.11
    -9 8 -7 2.4 0.45
    9 -8 7 1.37 0.53
    -10 8 -7 1.4 0.38
    10 -8 7 1.2 0.54
    -11 8 -7 16.31 1.38
    11 -8 7 17.68 1.81
    12 -8 7 -0.15 0.29
    13 -8 7 0.27 0.44
    -9 -7 7 7.47 0.74
    -8 -7 7 1.44 0.32
    -7 -7 7 1.58 0.34
    -6 -7 7 14.99 1.17
    -5 -7 7 6.67 0.64
    4 7 -7 5.52 0.44
    4 7 -7 5.42 0.43
    -4 -7 7 6.39 0.66
    -4 -7 7 5.95 0.56
    -3 -7 7 41.67 2.71
    -3 -7 7 37.94 2.59
    -2 -7 7 22.35 1.55
    -2 -7 7 23.44 1.65
    -1 -7 7 17.61 1.29
    -1 -7 7 20.48 1.4
    0 -7 7 0.17 0.1
    0 -7 7 0.16 0.13
    1 -7 7 12.02 1.05
    1 -7 7 12.15 0.94
    -2 7 -7 353.99 20.9
    -2 7 -7 358.55 20.91
    2 -7 7 341.29 21.24
    2 -7 7 325.31 21.27
    -3 7 -7 149.09 8.8
    -3 7 -7 144.99 8.78
    3 -7 7 145.98 9.07
    3 -7 7 129.46 9.1
    -4 7 -7 24.76 1.7
    -4 7 -7 25.2 1.92
    4 -7 7 20.12 1.96
    4 -7 7 29.04 1.96
    -5 7 -7 9.52 0.82
    5 -7 7 11.15 1.02
    5 -7 7 8.2 1.19
    -6 7 -7 20.62 1.53
    6 -7 7 20.81 1.71
    6 -7 7 19.97 1.86
    -7 7 -7 17.42 1.38
    7 -7 7 16.62 1.69
    7 -7 7 18.93 1.58
    -8 7 -7 30.8 2.22
    8 -7 7 31.3 2.61
    -9 7 -7 57.87 3.71
    9 -7 7 50.65 4.08
    -10 7 -7 12.76 1.09
    10 -7 7 10.47 1.5
    -11 7 -7 15.32 1.3
    11 -7 7 15.46 1.88
    12 -7 7 2.79 0.77
    13 -7 7 0.65 0.5
    -10 -6 7 2.71 0.46
    -9 -6 7 0.58 0.22
    -8 -6 7 12.1 1.02
    -7 -6 7 5.56 0.59
    -6 -6 7 11.55 0.95
    5 6 -7 4.77 0.41
    5 6 -7 4.5 0.43
    -5 -6 7 4.72 0.5
    -5 -6 7 3.99 0.59
    -4 -6 7 48.1 3.09
    -4 -6 7 43.94 2.97
    -3 -6 7 95.98 5.86
    -3 -6 7 89.42 5.76
    -2 -6 7 176.4 10.74
    -2 -6 7 172.04 10.65
    -1 -6 7 135.11 8.18
    -1 -6 7 131.98 8.25
    0 -6 7 52.33 3.39
    0 -6 7 52.88 3.3
    1 -6 7 17.55 1.28
    1 -6 7 15.9 1.21
    2 -6 7 34.76 2.28
    2 -6 7 30.57 2.34
    -3 6 -7 31.35 2.09
    -3 6 -7 30.64 2.02
    3 -6 7 30.33 2.34
    3 -6 7 32.76 2.23
    -4 6 -7 0.03 0.09
    -4 6 -7 0.32 0.26
    4 -6 7 0.38 0.19
    4 -6 7 0.25 0.25
    -5 6 -7 80.98 5.33
    5 -6 7 92.67 5.56
    5 -6 7 79.35 5.67
    -6 6 -7 8.24 0.78
    6 -6 7 9.66 1.29
    6 -6 7 9.37 0.94
    -7 6 -7 26.71 1.93
    7 -6 7 22.21 2.18
    7 -6 7 30.67 2.14
    -8 6 -7 100.73 6.49
    8 -6 7 103.16 6.94
    -9 6 -7 0.25 0.19
    9 -6 7 0.49 0.37
    -10 6 -7 26.66 2
    10 -6 7 27.38 2.39
    -11 6 -7 6.82 0.85
    11 -6 7 5.31 1.03
    12 -6 7 9.35 1.43
    13 -6 7 6.16 1.15
    -10 -5 7 0.06 0.18
    -9 -5 7 13.28 1.11
    -8 -5 7 0.13 0.14
    -7 -5 7 2.45 0.43
    6 5 -7 12.04 0.88
    -6 -5 7 11.48 1.03
    -6 -5 7 9.55 0.89
    -5 -5 7 11.07 0.93
    -5 -5 7 9.03 0.8
    -4 -5 7 121.91 7.86
    -4 -5 7 132.43 7.96
    -3 -5 7 27.34 1.82
    -3 -5 7 25.69 1.75
    -2 -5 7 218.74 13.54
    -2 -5 7 224.75 13.5
    -1 -5 7 38.32 2.35
    -1 -5 7 37.3 2.39
    0 -5 7 38.02 2.43
    0 -5 7 38.45 2.39
    1 -5 7 0.41 0.14
    1 -5 7 0.67 0.22
    2 -5 7 19.62 1.45
    2 -5 7 21.52 1.59
    -3 5 -7 4.11 0.58
    3 -5 7 4.31 0.67
    3 -5 7 3.48 0.52
    -4 5 -7 495.46 30.42
    -4 5 -7 535.16 30.78
    4 -5 7 447.45 30.68
    4 -5 7 525.79 30.72
    -5 5 -7 136.29 8.81
    5 -5 7 130.41 9.1
    5 -5 7 158.91 9.05
    -6 5 -7 3.7 0.55
    6 -5 7 4.61 0.69
    6 -5 7 3.02 0.68
    -7 5 -7 9.2 0.87
    7 -5 7 10.66 1.04
    7 -5 7 8.96 1.24
    -8 5 -7 3.07 0.52
    8 -5 7 3.77 0.77
    -9 5 -7 21.58 1.68
    9 -5 7 22.57 2.02
    -10 5 -7 0.68 0.26
    10 -5 7 0.76 0.44
    -11 5 -7 0.01 0.2
    11 -5 7 -0.02 0.3
    12 -5 7 9.5 1.37
    -11 -4 7 0.41 0.23
    -10 -4 7 0.29 0.2
    -9 -4 7 0.59 0.24
    -8 -4 7 74.3 4.82
    -7 -4 7 14.53 1.17
    6 4 -7 0.71 0.18
    -6 -4 7 0.75 0.28
    -6 -4 7 0.15 0.13
    -5 -4 7 33.58 2.42
    -5 -4 7 39.78 2.54
    -4 -4 7 7.16 0.63
    -4 -4 7 7.63 0.69
    -3 -4 7 55.42 3.63
    -3 -4 7 60.1 3.68
    -2 -4 7 10.32 0.72
    0 -4 7 128.57 7.59
    0 -4 7 120.84 7.64
    1 -4 7 60.15 4.16
    1 -4 7 70.25 4.09
    -2 4 -7 47.91 2.99
    -2 4 -7 45.91 3.08
    2 -4 7 44.94 3.21
    2 -4 7 53.84 3.14
    -3 4 -7 267.98 16.93
    -3 4 -7 284.35 17.23
    3 -4 7 258.29 17.19
    3 -4 7 301.08 17.08
    -4 4 -7 269.11 16.67
    4 -4 7 259.07 16.96
    4 -4 7 288.99 16.81
    -5 4 -7 6.62 0.63
    5 -4 7 6.05 0.92
    5 -4 7 6.98 0.74
    -6 4 -7 18.82 1.38
    6 -4 7 16.5 1.61
    -7 4 -7 0.37 0.2
    7 -4 7 0.26 0.27
    -8 4 -7 3.89 0.58
    8 -4 7 3.78 0.78
    -9 4 -7 3.67 0.58
    9 -4 7 3.95 0.82
    -10 4 -7 36.8 2.53
    10 -4 7 33.35 2.85
    -11 4 -7 0.34 0.19
    11 -4 7 0.34 0.35
    12 -4 7 0.4 0.43
    -11 -3 7 0.18 0.18
    -10 -3 7 2.53 0.48
    -9 -3 7 47.18 3.22
    -8 -3 7 20.43 1.56
    7 3 -7 0.14 0.14
    -7 -3 7 0.04 0.13
    -7 -3 7 -0.04 0.17
    6 3 -7 0.7 0.19
    6 3 -7 0.63 0.17
    -6 -3 7 0.94 0.27
    -6 -3 7 0.48 0.25
    -5 -3 7 15.29 1.19
    -5 -3 7 15.62 1.25
    -4 -3 7 12.36 0.97
    -4 -3 7 11.25 0.93
    -3 -3 7 146.25 8.78
    -3 -3 7 138.58 8.81
    -2 -3 7 456.17 27.72
    -2 -3 7 458.17 27.7
    -1 -3 7 4.78 0.34
    -1 -3 7 4.42 0.33
    0 -3 7 21.31 1.46
    0 -3 7 22.57 1.42
    1 -3 7 45.17 2.8
    1 -3 7 42.5 2.89
    -2 3 -7 0.51 0.13
    -2 3 -7 0.92 0.29
    2 -3 7 0.55 0.17
    2 -3 7 0.55 0.22
    -3 3 -7 66.06 4.23
    -3 3 -7 72.45 4.51
    3 -3 7 70.32 4.32
    3 -3 7 59.03 4.42
    -4 3 -7 2.6 0.39
    4 -3 7 2.73 0.57
    4 -3 7 1.97 0.39
    -5 3 -7 1.03 0.27
    5 -3 7 1.8 0.41
    5 -3 7 1.38 0.42
    -6 3 -7 38.4 2.66
    6 -3 7 35.3 2.9
    6 -3 7 43.14 2.8
    -7 3 -7 4.07 0.59
    7 -3 7 3.42 0.72
    -8 3 -7 1.07 0.29
    8 -3 7 1.79 0.55
    -9 3 -7 38.44 2.63
    9 -3 7 36.25 2.94
    -10 3 -7 10.64 0.97
    10 -3 7 9.67 1.38
    -11 3 -7 0.05 0.17
    11 -3 7 -0.25 0.3
    12 -3 7 1.58 0.54
    -12 -2 7 0.99 0.33
    -11 -2 7 8.28 0.86
    -10 -2 7 0.18 0.17
    -9 -2 7 6.7 0.84
    -8 -2 7 12.87 1.13
    7 2 -7 2.52 0.4
    -7 -2 7 3.38 0.6
    -7 -2 7 3 0.51
    6 2 -7 32.41 2.08
    6 2 -7 29.5 2.06
    -6 -2 7 32.41 2.29
    -5 -2 7 0.32 0.19
    -5 -2 7 0.82 0.27
    -4 -2 7 23.21 1.57
    -4 -2 7 18.75 1.53
    -3 -2 7 425.98 26.81
    -3 -2 7 452.68 26.77
    -2 -2 7 54.69 3.39
    -2 -2 7 51.87 3.4
    -1 -2 7 69.67 4.4
    -1 -2 7 72.46 4.45
    0 -2 7 10.53 0.85
    0 -2 7 11.13 0.79
    -1 2 -7 84.09 5.13
    -1 2 -7 85.92 5.26
    1 -2 7 83.05 5.18
    1 -2 7 77.74 5.28
    -2 2 -7 24.81 1.73
    -2 2 -7 27.23 1.93
    2 -2 7 24.2 1.9
    2 -2 7 27.24 1.8
    -3 2 -7 108.61 6.67
    -3 2 -7 104.05 6.89
    3 -2 7 109.29 6.73
    3 -2 7 103.49 6.88
    -4 2 -7 94.26 6.06
    4 -2 7 99.86 6.13
    4 -2 7 93.48 6.31
    -5 2 -7 49.36 3.2
    5 -2 7 49.31 3.27
    5 -2 7 44.34 3.42
    -6 2 -7 3.8 0.55
    6 -2 7 4.29 0.81
    -7 2 -7 0.97 0.29
    7 -2 7 0.25 0.29
    -8 2 -7 0.15 0.17
    8 -2 7 0.08 0.27
    -9 2 -7 8.37 0.82
    9 -2 7 7.17 1.11
    -10 2 -7 0.86 0.32
    10 -2 7 0.36 0.37
    -11 2 -7 -0.03 0.19
    11 -2 7 0.44 0.32
    12 -2 7 1.93 0.65
    -12 -1 7 5.8 0.8
    -11 -1 7 8.37 0.89
    -10 -1 7 4.71 0.7
    -9 -1 7 39.11 2.79
    -8 -1 7 22.43 1.76
    7 1 -7 73.25 5.28
    -7 -1 7 98.92 5.56
    -7 -1 7 81.81 5.48
    6 1 -7 84.59 4.81
    6 1 -7 73.81 4.75
    -6 -1 7 66.22 4.93
    -6 -1 7 74.55 4.95
    5 1 -7 15.82 1.03
    5 1 -7 15.39 1.04
    -5 -1 7 15.22 1.26
    -5 -1 7 11.23 1.19
    -4 -1 7 64.92 4.3
    -4 -1 7 65.29 4.33
    -3 -1 7 53.87 3.66
    -3 -1 7 58.14 3.69
    -2 -1 7 19.65 1.42
    -2 -1 7 19.56 1.38
    -1 -1 7 6.89 0.57
    -1 -1 7 6.73 0.63
    0 1 -7 61.78 3.99
    0 1 -7 62.66 3.95
    0 -1 7 62.15 4.06
    0 -1 7 63.41 3.97
    -1 1 -7 52.5 3.44
    -1 1 -7 55.74 3.59
    1 -1 7 54.83 3.48
    1 -1 7 52.57 3.59
    -2 1 -7 53 3.53
    -2 1 -7 49.46 3.33
    2 -1 7 50.17 3.52
    2 -1 7 54.02 3.38
    -3 1 -7 98.74 6.44
    3 -1 7 93.7 6.64
    3 -1 7 114.59 6.52
    -4 1 -7 9.16 0.86
    4 -1 7 11.49 0.95
    4 -1 7 10.64 1.09
    -5 1 -7 60.1 3.92
    5 -1 7 66.71 4.01
    5 -1 7 51.2 4.11
    -6 1 -7 16.09 1.26
    6 -1 7 14.78 1.47
    -7 1 -7 48.98 3.2
    7 -1 7 44.23 3.44
    -8 1 -7 12.08 1.04
    8 -1 7 10.47 1.37
    -9 1 -7 0.39 0.24
    9 -1 7 0.55 0.39
    -10 1 -7 5.88 0.75
    10 -1 7 6.39 1.04
    -11 1 -7 0.05 0.2
    11 -1 7 0.3 0.32
    -12 0 7 0.4 0.25
    -11 0 7 1.6 0.45
    -10 0 7 10.63 1.08
    8 0 -7 49.37 3.29
    -8 0 7 42.86 3.36
    -8 0 7 53.21 3.56
    -7 0 7 138.72 8.03
    -7 0 7 110.75 7.96
    -6 0 7 42.06 2.85
    -6 0 7 36.53 2.81
    5 0 -7 25.02 1.62
    5 0 -7 21.66 1.64
    -5 0 7 22.76 1.82
    -5 0 7 22.39 1.83
    4 0 -7 1.96 0.34
    4 0 -7 2.71 0.34
    -4 0 7 1.92 0.42
    -4 0 7 1.96 0.43
    3 0 -7 42.46 3.01
    3 0 -7 48.47 2.94
    -3 0 7 46.27 3.12
    -3 0 7 47.11 3.1
    2 0 -7 5.11 0.67
    2 0 -7 6.29 0.53
    -2 0 7 6.29 0.57
    -2 0 7 4.49 0.64
    1 0 -7 444.38 25.8
    -1 0 7 405.65 25.87
    -1 0 7 419.18 25.78
    0 0 -7 27.61 1.94
    0 0 -7 30.3 2.03
    0 0 7 28.4 1.95
    0 0 7 27.74 2.05
    -1 0 -7 0.11 0.18
    -1 0 -7 0.18 0.13
    1 0 7 -0.09 0.11
    1 0 7 0.05 0.13
    -2 0 -7 11.35 0.93
    2 0 7 11.72 0.96
    2 0 7 10.99 1.09
    -3 0 -7 5.75 0.6
    3 0 7 5.47 0.84
    3 0 7 6.48 0.66
    -4 0 -7 30.1 2.19
    4 0 7 27 2.36
    4 0 7 37 2.29
    -5 0 -7 2.07 0.4
    5 0 7 2.76 0.62
    -6 0 -7 6.6 0.7
    6 0 7 7.26 1.05
    -7 0 -7 16.44 1.33
    7 0 7 16.27 1.56
    -8 0 -7 2.3 0.44
    8 0 7 2.02 0.57
    -9 0 -7 0.93 0.32
    9 0 7 1.54 0.54
    -10 0 -7 0.11 0.2
    10 0 7 -0.18 0.26
    11 0 7 -0.16 0.35
    -12 1 7 1.4 0.43
    -11 1 7 0.57 0.3
    -9 1 7 1.23 0.41
    8 -1 -7 29.34 2.37
    -8 1 7 34.36 2.51
    -8 1 7 35.07 2.52
    7 -1 -7 13.78 1.31
    -7 1 7 16.6 1.44
    -7 1 7 16.31 1.44
    6 -1 -7 3 0.54
    -6 1 7 2.87 0.63
    -6 1 7 3.46 0.65
    -5 1 7 39.52 2.73
    -5 1 7 35.77 2.75
    4 -1 -7 21.1 1.45
    -4 1 7 18.58 1.58
    -4 1 7 18.99 1.55
    3 -1 -7 1.74 0.33
    -3 1 7 1.41 0.32
    -3 1 7 1.6 0.38
    2 -1 -7 422.01 27.92
    2 -1 -7 468.15 27.83
    -2 1 7 472.4 27.84
    -2 1 7 461.66 27.96
    1 -1 -7 272.95 16.82
    1 -1 -7 277.05 16.84
    -1 1 7 283.15 16.81
    -1 1 7 260.72 16.91
    0 -1 -7 29.6 2.24
    0 -1 -7 33.94 2.45
    0 1 7 35.7 2.29
    0 1 7 33.99 2.41
    -1 -1 -7 37.1 2.62
    1 1 7 40.29 2.66
    1 1 7 40.35 2.82
    -2 -1 -7 1.07 0.27
    2 1 7 1.2 0.31
    2 1 7 1.15 0.36
    -3 -1 -7 0.16 0.15
    3 1 7 0.27 0.23
    3 1 7 0.29 0.19
    -4 -1 -7 0.23 0.17
    4 1 7 0.19 0.23
    -5 -1 -7 28.39 2.07
    5 1 7 29.75 2.35
    -6 -1 -7 2.18 0.44
    6 1 7 1.37 0.49
    -7 -1 -7 8.11 0.8
    7 1 7 6.53 1.04
    -8 -1 -7 1.13 0.32
    8 1 7 1.4 0.49
    -9 -1 -7 0.84 0.3
    9 1 7 0.11 0.29
    -10 -1 -7 3.42 0.56
    10 1 7 0.97 0.46
    -12 2 7 -0.08 0.18
    -10 2 7 6.52 0.93
    -9 2 7 2.62 0.57
    8 -2 -7 60.5 4.49
    -8 2 7 73.7 4.58
    -8 2 7 63.96 4.54
    7 -2 -7 114.88 8.71
    -7 2 7 146.16 8.86
    -7 2 7 149.21 8.79
    6 -2 -7 12.05 1.32
    -6 2 7 15.41 1.41
    -6 2 7 17.22 1.4
    5 -2 -7 22.51 2.04
    -5 2 7 25.56 2.03
    -5 2 7 28.19 2.01
    4 -2 -7 48.16 3.65
    -4 2 7 56.92 3.55
    -4 2 7 49.36 3.57
    3 -2 -7 2.62 0.56
    -3 2 7 3.9 0.57
    -3 2 7 2.81 0.55
    2 -2 -7 48.68 3.38
    -2 2 7 50.69 3.46
    -2 2 7 49.88 3.32
    1 -2 -7 1.37 0.31
    -1 2 7 1.04 0.35
    -1 2 7 1.58 0.33
    0 -2 -7 4.18 0.55
    0 2 7 3.14 0.48
    0 2 7 2.56 0.53
    -1 -2 -7 13.54 1.08
    1 2 7 10.59 1.16
    1 2 7 14.12 1.1
    -2 -2 -7 27.18 2
    2 2 7 25.77 2.16
    2 2 7 31.09 2.05
    -3 -2 -7 3.4 0.52
    3 2 7 2.26 0.55
    -4 -2 -7 53.89 3.54
    4 2 7 51.35 3.76
    -5 -2 -7 10.61 0.94
    5 2 7 8.7 1.18
    -6 -2 -7 3.12 0.52
    6 2 7 3.2 0.7
    -7 -2 -7 8.28 0.88
    7 2 7 12.35 1.43
    -8 -2 -7 4.98 0.69
    8 2 7 5.55 0.91
    -9 -2 -7 0.63 0.28
    9 2 7 0.63 0.38
    10 2 7 4.07 0.92
    -13 3 7 5.02 1.17
    -11 3 7 1.96 0.51
    -10 3 7 0.83 0.37
    -9 3 7 29.31 2.33
    8 -3 -7 176.71 13.15
    -8 3 7 235.06 13.62
    -8 3 7 219.01 13.23
    7 -3 -7 3.34 0.74
    -7 3 7 3.25 0.7
    -7 3 7 4.7 0.76
    6 -3 -7 19.66 1.95
    -6 3 7 25.09 1.91
    -6 3 7 25.06 1.99
    5 -3 -7 11.17 1.38
    -5 3 7 10.82 1.12
    -5 3 7 10.79 1.06
    4 -3 -7 38.52 2.97
    -4 3 7 39.6 2.92
    -4 3 7 41.57 2.83
    3 -3 -7 9.81 1.04
    -3 3 7 12.22 1.01
    -3 3 7 10.25 1.08
    2 -3 -7 73.66 4.89
    -2 3 7 69.61 4.98
    -2 3 7 79.53 4.87
    1 -3 -7 18.59 1.49
    -1 3 7 20.04 1.5
    -1 3 7 19.29 1.63
    0 -3 -7 49.24 3.4
    0 3 7 52.39 3.6
    0 3 7 51.49 3.41
    -1 -3 -7 1.51 0.36
    1 3 7 1.43 0.35
    1 3 7 0.85 0.36
    -2 -3 -7 2.74 0.48
    2 3 7 2.44 0.57
    -3 -3 -7 0.42 0.23
    3 3 7 0.28 0.32
    -4 -3 -7 1.44 0.36
    4 3 7 0.63 0.38
    -5 -3 -7 5.3 0.71
    5 3 7 6.1 0.95
    -6 -3 -7 0.41 0.23
    6 3 7 1.06 0.44
    -7 -3 -7 13.65 1.17
    7 3 7 12.84 1.38
    -8 -3 -7 16.16 1.36
    8 3 7 16.96 1.62
    -9 -3 -7 3.46 0.64
    9 3 7 5.35 0.94
    -12 4 7 50.69 3.64
    -11 4 7 21.07 1.81
    -10 4 7 3.05 0.65
    -9 4 7 25.71 2.11
    8 -4 -7 6.85 1.11
    -8 4 7 8.74 1.14
    7 -4 -7 13.78 1.47
    -7 4 7 13.28 1.37
    -7 4 7 14.67 1.34
    6 -4 -7 6.32 1.04
    -6 4 7 9.21 1.17
    -6 4 7 6.81 0.93
    5 -4 -7 1.9 0.55
    -5 4 7 1.94 0.53
    -5 4 7 1.69 0.45
    4 -4 -7 50.5 3.84
    -4 4 7 52.52 3.84
    -4 4 7 60.85 3.77
    3 -4 -7 22.85 1.81
    -3 4 7 22.61 1.75
    -3 4 7 22.65 1.88
    2 -4 -7 75.61 5.1
    -2 4 7 83.96 5.11
    -2 4 7 73.99 5.23
    1 -4 -7 8.58 0.86
    -1 4 7 9.49 1.17
    -1 4 7 9.17 0.87
    0 -4 -7 11.26 0.97
    0 4 7 12.14 1.08
    0 4 7 7.65 1.11
    -1 -4 -7 9.75 0.9
    1 4 7 9.22 1.2
    -2 -4 -7 43.3 3
    2 4 7 44.27 3.21
    -3 -4 -7 0.84 0.29
    3 4 7 1.27 0.44
    -4 -4 -7 1.11 0.31
    4 4 7 0.46 0.34
    -5 -4 -7 7.88 0.83
    5 4 7 9.78 1.2
    -6 -4 -7 2.34 0.48
    6 4 7 4.23 0.79
    -7 -4 -7 12.78 1.17
    7 4 7 15.15 1.47
    -8 -4 -7 8.35 0.95
    8 4 7 6.64 1.08
    -12 5 7 35.44 2.71
    -11 5 7 8.48 1.11
    -10 5 7 5.56 0.9
    -9 5 7 -0.03 0.19
    8 -5 -7 1.68 0.58
    -8 5 7 2.02 0.54
    7 -5 -7 10.57 1.38
    -7 5 7 9.95 1.28
    6 -5 -7 98.25 6.46
    -6 5 7 88.86 6.35
    -6 5 7 99.71 6.3
    5 -5 -7 0.74 0.37
    -5 5 7 1.77 0.46
    -5 5 7 1.13 0.45
    4 -5 -7 3.04 0.62
    -4 5 7 5.42 0.74
    -4 5 7 3.15 0.65
    3 -5 -7 0.75 0.32
    -3 5 7 2.13 0.47
    -3 5 7 1.47 0.43
    2 -5 -7 0.08 0.16
    -2 5 7 0.07 0.22
    1 -5 -7 20.03 1.58
    -1 5 7 19.96 1.73
    0 -5 -7 4.16 0.61
    0 5 7 4.56 0.78
    -1 -5 -7 24.79 1.89
    1 5 7 27.03 2.12
    -2 -5 -7 16.38 1.33
    2 5 7 15.78 1.52
    -3 -5 -7 6.26 0.77
    3 5 7 5.04 0.88
    -4 -5 -7 2.71 0.49
    4 5 7 3.72 0.73
    -5 -5 -7 1.08 0.33
    5 5 7 0.79 0.39
    -6 -5 -7 1.34 0.38
    6 5 7 1.22 0.47
    -7 -5 -7 1.45 0.4
    7 5 7 1.57 0.53
    -12 6 7 1.01 0.4
    -11 6 7 3.72 0.73
    -10 6 7 13.86 1.37
    -9 6 7 5.27 0.91
    8 -6 -7 0.26 0.31
    -8 6 7 0.73 0.4
    7 -6 -7 120.49 7.45
    -7 6 7 102.11 7.31
    6 -6 -7 31.44 2.51
    -6 6 7 31.07 2.48
    5 -6 -7 8.26 1.13
    -5 6 7 9.53 1.22
    4 -6 -7 13.76 1.28
    -4 6 7 13.14 1.34
    -3 6 7 1.51 0.47
    2 -6 -7 0.09 0.18
    -2 6 7 0.27 0.24
    1 -6 -7 0.43 0.24
    -1 6 7 0.34 0.27
    0 -6 -7 3.51 0.57
    0 6 7 3.32 0.68
    -1 -6 -7 5.28 0.7
    1 6 7 2.91 0.64
    -2 -6 -7 25.64 1.95
    2 6 7 27.34 2.18
    -3 -6 -7 3.89 0.62
    3 6 7 3.29 0.7
    -4 -6 -7 0.13 0.2
    4 6 7 0.44 0.35
    -5 -6 -7 2.04 0.44
    5 6 7 2.55 0.65
    -6 -6 -7 1.68 0.42
    6 6 7 1.34 0.52
    -12 7 7 34.3 2.65
    -11 7 7 5.25 0.85
    -10 7 7 0.86 0.42
    -9 7 7 4.25 0.79
    8 -7 -7 7.33 1.24
    -8 7 7 7.09 1.07
    7 -7 -7 17.77 1.66
    -7 7 7 16.56 1.62
    6 -7 -7 -0.13 0.22
    -6 7 7 -0.02 0.28
    5 -7 -7 14.78 1.38
    -5 7 7 12.04 1.31
    4 -7 -7 0.85 0.36
    -4 7 7 0.69 0.37
    3 -7 -7 15.61 1.34
    -3 7 7 13.81 1.41
    2 -7 -7 0.79 0.33
    -2 7 7 -0.14 0.19
    1 -7 -7 12.76 1.14
    -1 7 7 12.18 1.27
    0 -7 -7 0.77 0.28
    0 7 7 0.5 0.32
    -1 -7 -7 9.64 0.95
    1 7 7 11.11 1.33
    -2 -7 -7 4.87 0.67
    2 7 7 4.97 0.82
    -3 -7 -7 12.55 1.14
    3 7 7 14.09 1.38
    -4 -7 -7 -0.11 0.17
    4 7 7 0.36 0.36
    -5 -7 -7 2.81 0.55
    5 7 7 2.85 0.69
    -11 8 7 4.52 0.81
    -10 8 7 7.09 1.04
    -9 8 7 14.72 1.48
    -8 8 7 6.32 0.99
    7 -8 -7 15.88 1.51
    -7 8 7 13.24 1.43
    6 -8 -7 5.01 0.9
    -6 8 7 7.28 1.09
    5 -8 -7 5.84 0.88
    -5 8 7 6.87 1.01
    4 -8 -7 9.56 1.02
    -4 8 7 9.64 1.26
    3 -8 -7 1.01 0.37
    -3 8 7 1.32 0.47
    2 -8 -7 0 0.21
    -2 8 7 0.1 0.24
    1 -8 -7 0.28 0.26
    -1 8 7 0.81 0.39
    0 -8 -7 0.13 0.2
    0 8 7 0.24 0.28
    -1 -8 -7 0.09 0.18
    1 8 7 0.12 0.28
    -2 -8 -7 12.93 1.17
    2 8 7 14.28 1.39
    -3 -8 -7 7.89 0.83
    3 8 7 7.42 1.06
    -4 -8 -7 9.37 0.94
    4 8 7 9.41 1.21
    -11 9 7 1.79 0.54
    -10 9 7 2.85 0.66
    -9 9 7 10.67 1.36
    -8 9 7 3.05 0.74
    -7 9 7 9.7 1.27
    6 -9 -7 10.86 1.3
    -6 9 7 7.84 1.15
    5 -9 -7 2.93 0.63
    -5 9 7 1.94 0.58
    4 -9 -7 7.04 0.99
    -4 9 7 9.37 1.23
    3 -9 -7 30.08 2.2
    -3 9 7 25.86 2.26
    2 -9 -7 0.31 0.25
    -2 9 7 0.39 0.33
    1 -9 -7 4.39 0.65
    -1 9 7 2.73 0.67
    0 -9 -7 10.08 0.98
    0 9 7 9.04 1.21
    -1 -9 -7 9.06 0.94
    1 9 7 10.68 1.29
    -2 -9 -7 13.08 1.17
    2 9 7 13.07 1.53
    3 9 7 9.95 1.27
    -10 10 7 0.51 0.4
    -9 10 7 0.48 0.34
    -8 10 7 2 0.58
    -7 10 7 0.09 0.29
    -6 10 7 4.29 0.87
    5 -10 -7 0.62 0.48
    -5 10 7 0.47 0.34
    4 -10 -7 15.59 1.4
    -4 10 7 13.95 1.44
    3 -10 -7 0.68 0.33
    -3 10 7 0.41 0.34
    2 -10 -7 9.55 0.95
    -2 10 7 6.45 1.03
    1 -10 -7 3.73 0.64
    -1 10 7 4.02 0.77
    0 -10 -7 1.01 0.38
    0 10 7 1.11 0.48
    1 10 7 1.24 0.48
    -9 11 7 3.88 1.03
    -8 11 7 1.42 0.51
    -7 11 7 0.12 0.27
    -6 11 7 0.27 0.39
    -5 11 7 0.25 0.35
    -4 11 7 0.11 0.32
    -3 11 7 19.59 1.78
    -2 11 7 0.26 0.31
    -1 11 7 0.48 0.4
    1 -16 8 15.78 1.34
    2 -16 8 10.36 1
    3 -16 8 7.85 0.98
    4 -16 8 3.53 0.64
    5 -16 8 3.33 0.66
    6 -16 8 3.47 0.71
    7 -16 8 20.16 1.8
    8 -16 8 12.72 1.34
    -1 -15 8 0.11 0.18
    0 -15 8 11.43 1.04
    1 -15 8 2.34 0.44
    2 -15 8 0.09 0.2
    3 -15 8 25.84 1.99
    4 -15 8 0.07 0.2
    5 -15 8 1.24 0.42
    6 -15 8 30.9 2.45
    7 -15 8 0.08 0.22
    8 -15 8 40.01 3.08
    9 -15 8 6.51 1.06
    10 -15 8 3.2 0.78
    -3 -14 8 1.42 0.34
    -2 -14 8 0.37 0.23
    -1 -14 8 0.75 0.26
    0 -14 8 0.09 0.16
    1 -14 8 0.1 0.17
    2 -14 8 133.57 8.46
    3 -14 8 55.27 3.77
    4 -14 8 1 0.34
    5 -14 8 6.04 0.91
    6 -14 8 9.24 1.22
    7 -14 8 3.25 0.66
    8 -14 8 0.28 0.28
    9 -14 8 8.28 1.2
    10 -14 8 4.04 0.83
    11 -14 8 -0.15 0.29
    -4 -13 8 3.32 0.52
    -3 -13 8 15.7 1.26
    -2 -13 8 4.25 0.58
    -1 -13 8 8.95 0.83
    0 -13 8 15.16 1.23
    1 -13 8 31.02 2.21
    2 -13 8 66.08 4.37
    3 -13 8 0.01 0.17
    4 -13 8 1.06 0.38
    5 -13 8 1.1 0.39
    6 -13 8 8.64 1.16
    7 -13 8 8.06 1.15
    8 -13 8 62.38 4.48
    9 -13 8 1.09 0.47
    10 -13 8 1.28 0.5
    11 -13 8 0.03 0.34
    -5 -12 8 7.71 0.76
    -4 -12 8 71.7 4.65
    -3 -12 8 1.32 0.32
    -2 -12 8 33.13 2.3
    -1 -12 8 32.84 2.28
    0 -12 8 11.7 0.99
    1 -12 8 13.61 1.13
    2 -12 8 5.7 0.73
    3 -12 8 2.62 0.5
    4 -12 8 35.19 2.63
    5 -12 8 0.95 0.38
    6 -12 8 1.32 0.44
    7 -12 8 19.11 1.77
    8 -12 8 7.35 1.16
    9 -12 8 14.15 1.52
    10 -12 8 1.35 0.53
    11 -12 8 8.84 1.35
    12 -12 8 9.21 1.39
    -6 -11 8 0.27 0.18
    -5 -11 8 46.08 3.1
    -4 -11 8 7.16 0.7
    -3 -11 8 25.5 1.82
    -2 -11 8 13.12 1.06
    -1 -11 8 14.56 1.14
    0 -11 8 8.88 0.79
    1 -11 8 9.71 0.87
    2 -11 8 55.63 3.79
    2 -11 8 53.6 3.64
    3 -11 8 57.02 4.02
    3 -11 8 63.59 4.19
    4 -11 8 59.08 4.29
    4 -11 8 66.72 4.42
    -5 11 -8 15.95 1.19
    5 -11 8 14.52 1.44
    -6 11 -8 3.66 0.58
    6 -11 8 5.13 0.9
    7 -11 8 1.31 0.49
    8 -11 8 6.26 1.07
    9 -11 8 0.56 0.41
    10 -11 8 1.28 0.54
    11 -11 8 8.8 1.33
    12 -11 8 1.89 0.65
    -7 -10 8 10.18 0.91
    -6 -10 8 2.66 0.43
    -5 -10 8 21.57 1.58
    -4 -10 8 3.81 0.51
    -3 -10 8 4.49 0.56
    -2 -10 8 32.22 2.2
    -1 -10 8 1.03 0.34
    -1 -10 8 1.31 0.28
    0 -10 8 2.3 0.37
    0 -10 8 2.63 0.48
    1 -10 8 51.57 3.51
    1 -10 8 51.26 3.38
    -2 10 -8 7.77 0.52
    -2 10 -8 7.49 0.54
    2 -10 8 7.22 0.74
    2 -10 8 7.26 0.94
    -3 10 -8 124.61 7.53
    3 -10 8 124.25 7.93
    3 -10 8 117.45 7.82
    4 -10 8 11.58 1.18
    4 -10 8 11.86 1.21
    -5 10 -8 30.01 2.01
    5 -10 8 27.83 2.33
    5 -10 8 29.1 2.33
    -6 10 -8 6.85 0.66
    6 -10 8 6.48 1
    6 -10 8 5.97 1.02
    -7 10 -8 0.04 0.14
    7 -10 8 0.23 0.31
    -8 10 -8 1.8 0.36
    8 -10 8 0.94 0.44
    9 -10 8 6.21 1.11
    10 -10 8 0.24 0.35
    11 -10 8 3.25 0.84
    12 -10 8 13.07 1.71
    -8 -9 8 2.68 0.46
    -7 -9 8 1.48 0.33
    -6 -9 8 0.32 0.17
    -5 -9 8 1.02 0.26
    -4 -9 8 3.1 0.43
    -3 -9 8 188.22 11.6
    -2 -9 8 34.61 2.31
    -2 -9 8 31.06 2.18
    -1 -9 8 0.04 0.17
    -1 -9 8 0.1 0.11
    0 -9 8 14.91 1.1
    0 -9 8 14.48 1.19
    1 -9 8 22.71 1.64
    1 -9 8 23.68 1.76
    2 -9 8 12.83 1.11
    2 -9 8 14.25 1.23
    -3 9 -8 2.06 0.24
    -3 9 -8 2.14 0.25
    3 -9 8 1.65 0.47
    3 -9 8 1.67 0.45
    -4 9 -8 8.24 0.67
    4 -9 8 8.08 1.07
    4 -9 8 9.68 1.16
    -5 9 -8 12.11 0.95
    5 -9 8 13.36 1.26
    5 -9 8 11.53 1.27
    -6 9 -8 14.54 1.11
    6 -9 8 16.48 1.41
    6 -9 8 10.99 1.48
    -7 9 -8 0.53 0.2
    7 -9 8 0.21 0.28
    7 -9 8 0.19 0.27
    -8 9 -8 6.31 0.67
    8 -9 8 6.22 1.06
    -9 9 -8 12.25 1.05
    9 -9 8 9.87 1.43
    10 -9 8 0.5 0.38
    11 -9 8 11.3 1.59
    12 -9 8 0.32 0.45
    -9 -8 8 7.69 0.81
    -8 -8 8 7.73 0.74
    -7 -8 8 4.5 0.57
    -6 -8 8 5.47 0.56
    -5 -8 8 4.84 0.52
    -4 -8 8 93.03 5.85
    -3 -8 8 90.39 6.17
    -3 -8 8 109.23 6.32
    -2 -8 8 0.25 0.13
    -2 -8 8 0.14 0.15
    -1 -8 8 0.1 0.11
    -1 -8 8 0.18 0.14
    0 -8 8 5.47 0.49
    0 -8 8 4.87 0.61
    1 -8 8 14.14 1.15
    1 -8 8 13.38 1.04
    2 -8 8 10.8 1.02
    2 -8 8 10.59 0.97
    -3 8 -8 115.63 6.9
    -3 8 -8 115.32 6.91
    3 -8 8 113.44 7.28
    3 -8 8 105.02 7.27
    -4 8 -8 2.04 0.29
    4 -8 8 1.66 0.48
    4 -8 8 2.34 0.47
    -5 8 -8 0.08 0.11
    5 -8 8 0.85 0.36
    5 -8 8 0.18 0.25
    -6 8 -8 0.51 0.18
    6 -8 8 0.69 0.31
    6 -8 8 0.52 0.33
    -7 8 -8 13.91 1.07
    7 -8 8 10.36 1.42
    -8 8 -8 0.33 0.19
    8 -8 8 0.18 0.28
    -9 8 -8 0.55 0.22
    9 -8 8 0.56 0.38
    10 -8 8 4 0.91
    11 -8 8 3.36 0.8
    12 -8 8 42.78 3.41
    -9 -7 8 38.3 2.63
    -8 -7 8 6.73 0.67
    -7 -7 8 33.4 2.3
    -6 -7 8 51.35 3.36
    -5 -7 8 4.62 0.49
    -4 -7 8 12.86 1
    -4 -7 8 10.41 0.87
    -3 -7 8 20.71 1.5
    -3 -7 8 24.27 1.62
    -2 -7 8 2.27 0.35
    -2 -7 8 2.16 0.29
    -1 -7 8 31.08 1.99
    -1 -7 8 30.2 2.05
    0 -7 8 3.25 0.44
    0 -7 8 2.73 0.3
    1 -7 8 1.02 0.28
    1 -7 8 0.8 0.22
    2 -7 8 49.68 3.56
    2 -7 8 56.43 3.56
    -3 7 -8 4.3 0.34
    -3 7 -8 4.58 0.36
    3 -7 8 3.57 0.63
    3 -7 8 3.81 0.59
    4 -7 8 23.34 1.75
    4 -7 8 21.98 1.86
    -5 7 -8 0.36 0.16
    5 -7 8 0.5 0.25
    5 -7 8 0.48 0.27
    -6 7 -8 28.38 1.96
    6 -7 8 30.55 2.19
    6 -7 8 25.39 2.26
    -7 7 -8 19.16 1.48
    7 -7 8 19.75 1.82
    7 -7 8 21.8 1.71
    -8 7 -8 0.92 0.3
    8 -7 8 0.79 0.47
    -9 7 -8 7.92 0.79
    9 -7 8 9.44 1.36
    -10 7 -8 4.17 0.61
    10 -7 8 3.45 0.79
    11 -7 8 24.94 2.26
    12 -7 8 4.48 0.93
    -10 -6 8 41.94 2.85
    -9 -6 8 0.2 0.17
    -8 -6 8 26.02 1.86
    -7 -6 8 10.91 0.92
    -6 -6 8 10.04 0.85
    -5 -6 8 4.11 0.5
    -5 -6 8 4.29 0.58
    -4 -6 8 13.71 1.04
    -4 -6 8 12.5 0.96
    -3 -6 8 20.67 1.42
    -3 -6 8 19.47 1.35
    -2 -6 8 323.12 19.03
    -2 -6 8 302.15 18.97
    -1 -6 8 56.18 3.57
    -1 -6 8 57.5 3.52
    0 -6 8 49.98 3
    0 -6 8 45.15 3.06
    1 -6 8 22.77 1.52
    1 -6 8 20.55 1.55
    2 -6 8 1.64 0.38
    2 -6 8 2.55 0.39
    -3 6 -8 24.22 1.59
    -3 6 -8 25.55 1.65
    3 -6 8 25.77 1.81
    3 -6 8 24.43 1.9
    4 -6 8 8.48 0.8
    4 -6 8 6.53 0.93
    -5 6 -8 0.92 0.23
    5 -6 8 0.6 0.32
    5 -6 8 0.53 0.25
    -6 6 -8 56.74 3.78
    6 -6 8 63.79 4.02
    6 -6 8 54.92 4.11
    -7 6 -8 30.54 2.2
    7 -6 8 37.07 2.46
    7 -6 8 28.12 2.49
    -8 6 -8 1.3 0.33
    8 -6 8 1.93 0.56
    -9 6 -8 0.06 0.15
    9 -6 8 -0.13 0.27
    -10 6 -8 1.58 0.36
    10 -6 8 1.97 0.61
    11 -6 8 0.78 0.47
    12 -6 8 5.58 1.02
    -10 -5 8 6.2 0.67
    -9 -5 8 5.17 0.65
    -8 -5 8 2.27 0.4
    -7 -5 8 12.01 0.99
    -6 -5 8 1.41 0.29
    -5 -5 8 6.45 0.61
    -5 -5 8 7.66 0.72
    -4 -5 8 45.8 3.16
    -4 -5 8 53.93 3.26
    -3 -5 8 52.32 3.33
    -3 -5 8 53.57 3.37
    -2 -5 8 125.07 7.56
    -2 -5 8 122.11 7.53
    0 -5 8 45.02 2.85
    1 -5 8 0.63 0.19
    2 -5 8 5.09 0.67
    2 -5 8 6.03 0.54
    -3 5 -8 4.72 0.61
    -3 5 -8 5.42 0.44
    3 -5 8 6.14 0.78
    3 -5 8 5.42 0.57
    -4 5 -8 17.54 1.21
    4 -5 8 15.81 1.44
    -5 5 -8 0.38 0.17
    5 -5 8 0.46 0.28
    -6 5 -8 28.51 2.07
    6 -5 8 33.08 2.28
    6 -5 8 29.36 2.36
    -7 5 -8 56.84 3.67
    7 -5 8 54 3.99
    -8 5 -8 0.51 0.23
    8 -5 8 0.55 0.32
    -9 5 -8 4.84 0.66
    9 -5 8 5.05 0.91
    -10 5 -8 2.25 0.43
    10 -5 8 3.43 0.76
    11 -5 8 0.45 0.38
    12 -5 8 0.14 0.38
    -11 -4 8 1.11 0.32
    -10 -4 8 0.39 0.2
    -9 -4 8 10.26 0.92
    -8 -4 8 113.92 7.2
    -7 -4 8 9.52 0.84
    -6 -4 8 3.69 0.56
    -6 -4 8 2.93 0.44
    -5 -4 8 14.09 1.12
    -5 -4 8 13.56 1.05
    -4 -4 8 5.37 0.5
    -4 -4 8 3.78 0.42
    -3 -4 8 21.43 1.46
    -2 -4 8 0.35 0.1
    -2 -4 8 0.32 0.09
    0 -4 8 7.59 0.56
    0 -4 8 6.87 0.5
    1 -4 8 51.51 3.45
    1 -4 8 55.08 3.37
    -2 4 -8 2.13 0.19
    -2 4 -8 1.94 0.26
    2 -4 8 1.81 0.3
    2 -4 8 1.76 0.37
    -3 4 -8 5.94 0.79
    3 -4 8 5.73 0.57
    3 -4 8 4.55 0.69
    -4 4 -8 0.15 0.12
    4 -4 8 0.33 0.24
    4 -4 8 0.11 0.16
    -5 4 -8 -0.04 0.1
    5 -4 8 0.14 0.22
    5 -4 8 0.1 0.18
    -6 4 -8 15.48 1.26
    6 -4 8 17.13 1.53
    6 -4 8 17.99 1.42
    -7 4 -8 4.77 0.6
    7 -4 8 5.23 0.89
    -8 4 -8 9.47 0.85
    8 -4 8 8.03 1.15
    -9 4 -8 11.83 1.01
    9 -4 8 10.41 1.37
    -10 4 -8 2.55 0.48
    10 -4 8 2.58 0.68
    11 -4 8 -0.1 0.25
    12 -4 8 41.83 3.31
    -11 -3 8 1.96 0.42
    -10 -3 8 0.96 0.3
    -9 -3 8 57.48 3.82
    -8 -3 8 29.73 2.13
    -7 -3 8 2.04 0.4
    -6 -3 8 0.28 0.2
    -6 -3 8 0.12 0.13
    -5 -3 8 30.88 2.17
    -4 -3 8 14.83 1.11
    -4 -3 8 13.61 1.08
    -3 -3 8 23.68 1.84
    -3 -3 8 31.07 1.86
    -2 -3 8 97.77 6.19
    -2 -3 8 102.4 6.17
    -1 -3 8 7.15 0.52
    -1 -3 8 7.4 0.55
    0 -3 8 50.99 3.14
    0 -3 8 49.07 3.2
    1 -3 8 11.3 0.91
    1 -3 8 10.74 0.82
    -2 3 -8 16.04 1.29
    -2 3 -8 16.41 1.12
    2 -3 8 16.78 1.33
    2 -3 8 16.53 1.2
    -3 3 -8 0.89 0.2
    -3 3 -8 1.08 0.37
    3 -3 8 1.11 0.33
    3 -3 8 0.98 0.25
    -4 3 -8 3.79 0.48
    4 -3 8 4.42 0.58
    4 -3 8 3.38 0.63
    -5 3 -8 0.34 0.17
    5 -3 8 0.28 0.25
    5 -3 8 0.09 0.17
    -6 3 -8 24.94 1.78
    6 -3 8 22.65 2.01
    6 -3 8 25.7 1.89
    -7 3 -8 89.17 5.69
    7 -3 8 88.45 6
    -8 3 -8 9.9 0.9
    8 -3 8 9.3 1.26
    -9 3 -8 17.08 1.34
    9 -3 8 15.3 1.58
    -10 3 -8 1.13 0.34
    10 -3 8 1.65 0.57
    11 -3 8 3.48 0.81
    -11 -2 8 13.05 1.16
    -10 -2 8 0.03 0.18
    -9 -2 8 7.6 0.79
    -8 -2 8 7.04 0.76
    -7 -2 8 0.92 0.33
    -6 -2 8 1.99 0.42
    -6 -2 8 1.73 0.4
    -5 -2 8 8.95 0.87
    -5 -2 8 9.95 0.9
    -4 -2 8 0.89 0.25
    -4 -2 8 0.52 0.23
    -3 -2 8 10.47 0.87
    -3 -2 8 10.74 0.88
    -2 -2 8 0.24 0.12
    -2 -2 8 0.13 0.09
    -1 -2 8 19.9 1.44
    -1 -2 8 21.34 1.39
    0 -2 8 1.57 0.32
    0 -2 8 1.83 0.27
    -1 2 -8 120.16 7.45
    -1 2 -8 117.92 7.34
    1 -2 8 125.21 7.41
    1 -2 8 113.74 7.5
    -2 2 -8 12.67 1.08
    -2 2 -8 11.83 0.91
    2 -2 8 11.41 1.07
    2 -2 8 13.3 0.99
    -3 2 -8 1.68 0.29
    3 -2 8 1.65 0.33
    3 -2 8 1.43 0.4
    -4 2 -8 21.67 1.58
    4 -2 8 21.5 1.8
    4 -2 8 23.09 1.67
    -5 2 -8 42.03 2.75
    5 -2 8 44.55 2.84
    5 -2 8 34.48 2.93
    -6 2 -8 108.31 6.71
    6 -2 8 102.66 6.99
    -7 2 -8 3.04 0.5
    7 -2 8 3.96 0.75
    -8 2 -8 30.86 2.13
    8 -2 8 27.48 2.36
    -9 2 -8 1.78 0.39
    9 -2 8 1.54 0.51
    10 -2 8 2.58 0.68
    11 -2 8 4.51 0.87
    -12 -1 8 5.49 0.77
    -11 -1 8 9.7 0.97
    -10 -1 8 3.61 0.63
    -9 -1 8 6.89 0.87
    7 1 -8 60.1 3.67
    -7 -1 8 51.67 3.89
    -7 -1 8 60.45 3.94
    6 1 -8 0.93 0.16
    6 1 -8 0.41 0.13
    -6 -1 8 0.26 0.21
    -6 -1 8 0.53 0.23
    -5 -1 8 24.72 1.89
    -5 -1 8 24.42 1.86
    -4 -1 8 19.08 1.43
    -4 -1 8 17.19 1.43
    -3 -1 8 0.14 0.12
    -3 -1 8 0.39 0.17
    -2 -1 8 28.47 1.94
    -2 -1 8 29.64 2.03
    -1 -1 8 3.8 0.4
    -1 -1 8 3.77 0.51
    0 1 -8 36.21 2.46
    0 1 -8 40.51 2.52
    0 -1 8 35 2.57
    0 -1 8 39.11 2.49
    -1 1 -8 55.4 3.5
    -1 1 -8 50.52 3.34
    1 -1 8 53.02 3.53
    1 -1 8 50.92 3.39
    -2 1 -8 95.65 6.12
    2 -1 8 105.35 6.18
    2 -1 8 91.18 6.3
    -3 1 -8 12.18 0.99
    3 -1 8 13.49 1.06
    3 -1 8 11.41 1.15
    -4 1 -8 0.04 0.13
    4 -1 8 0.12 0.15
    4 -1 8 0.53 0.32
    -5 1 -8 15.57 1.24
    5 -1 8 16.18 1.47
    -6 1 -8 3.06 0.49
    6 -1 8 2.84 0.64
    -7 1 -8 30.66 2.16
    7 -1 8 28.96 2.4
    -8 1 -8 0.03 0.16
    8 -1 8 -0.01 0.27
    -9 1 -8 2.1 0.44
    9 -1 8 1.35 0.48
    10 -1 8 23.63 2.09
    -12 0 8 1.14 0.37
    -11 0 8 1.19 0.39
    -10 0 8 -0.09 0.14
    -9 0 8 3.44 0.63
    -8 0 8 33.78 2.52
    7 0 -8 48.55 3.13
    -7 0 8 50.87 3.36
    -7 0 8 42.72 3.31
    6 0 -8 10.58 0.89
    -6 0 8 13.26 1.14
    -6 0 8 11.34 1.11
    5 0 -8 75.15 4.81
    5 0 -8 80.63 4.79
    -5 0 8 78.66 5.03
    -5 0 8 71.04 5.08
    4 0 -8 0.25 0.12
    4 0 -8 0.34 0.15
    -4 0 8 0.27 0.2
    -4 0 8 0.92 0.28
    3 0 -8 0.86 0.2
    3 0 -8 0.76 0.16
    -3 0 8 0.79 0.26
    -3 0 8 0.64 0.22
    2 0 -8 14.99 1.29
    2 0 -8 18.64 1.22
    -2 0 8 16.52 1.35
    -2 0 8 17.89 1.27
    1 0 -8 1.13 0.28
    1 0 -8 1.08 0.25
    -1 0 8 1.8 0.31
    -1 0 8 0.77 0.27
    0 0 -8 36.86 2.39
    0 0 -8 33.25 2.29
    0 0 8 31.87 2.4
    0 0 8 34.47 2.31
    -1 0 -8 89.42 5.7
    1 0 8 84.37 5.85
    1 0 8 97 5.75
    -2 0 -8 90.99 5.88
    2 0 8 89.23 6.08
    2 0 8 98.77 5.94
    -3 0 -8 0.18 0.16
    3 0 8 0.14 0.17
    3 0 8 0.05 0.18
    -4 0 -8 2.18 0.4
    4 0 8 2.32 0.55
    4 0 8 3.42 0.53
    -5 0 -8 0.23 0.18
    5 0 8 0.51 0.3
    -6 0 -8 2.31 0.43
    6 0 8 2.76 0.63
    -7 0 -8 8.57 0.82
    7 0 8 7.47 1.09
    -8 0 -8 92.7 5.79
    8 0 8 85.65 6.06
    -9 0 -8 -0.16 0.16
    9 0 8 0.02 0.28
    10 0 8 7.36 1.14
    -12 1 8 0.98 0.36
    -11 1 8 0.94 0.33
    -10 1 8 2.53 0.55
    -9 1 8 0.72 0.33
    -8 1 8 4.52 0.79
    -7 1 8 0.74 0.37
    -7 1 8 0.6 0.3
    6 -1 -8 0.64 0.25
    -6 1 8 1.11 0.38
    -6 1 8 0.5 0.28
    5 -1 -8 -0.01 0.16
    -5 1 8 0.14 0.23
    -5 1 8 0.19 0.21
    4 -1 -8 93.66 5.25
    4 -1 -8 73.2 5.33
    -4 1 8 77.26 5.39
    -4 1 8 84.26 5.34
    3 -1 -8 -0.02 0.13
    3 -1 -8 -0.04 0.14
    -3 1 8 0.07 0.15
    -3 1 8 0.07 0.14
    2 -1 -8 2.84 0.53
    2 -1 -8 3.29 0.47
    -2 1 8 2.49 0.5
    -2 1 8 2.94 0.45
    1 -1 -8 6.45 0.66
    -1 1 8 7.33 0.66
    -1 1 8 5.66 0.78
    0 -1 -8 11.91 1
    0 1 8 13.99 1.04
    0 1 8 11.06 1.1
    -1 -1 -8 54.82 3.77
    1 1 8 55.81 3.95
    1 1 8 63.67 3.84
    -2 -1 -8 7.25 0.71
    2 1 8 6.99 0.72
    2 1 8 8.37 1.03
    -3 -1 -8 2.73 0.44
    3 1 8 1.41 0.44
    3 1 8 1.62 0.38
    -4 -1 -8 43.24 2.85
    4 1 8 39.41 3.04
    -5 -1 -8 3.18 0.53
    5 1 8 2.97 0.64
    -6 -1 -8 2.88 0.5
    6 1 8 3.32 0.68
    -7 -1 -8 117.07 7.12
    7 1 8 104.93 7.37
    -8 -1 -8 28.58 2.08
    8 1 8 28.22 2.35
    9 1 8 0.2 0.37
    -12 2 8 -0.02 0.21
    -11 2 8 -0.06 0.21
    -10 2 8 10.78 1.12
    -9 2 8 7.43 1
    -8 2 8 5.2 0.85
    7 -2 -8 11.15 1.14
    -7 2 8 12.56 1.17
    -7 2 8 12.23 1.22
    6 -2 -8 2.29 0.53
    -6 2 8 4.46 0.67
    -6 2 8 3.18 0.62
    5 -2 -8 52.07 4.03
    -5 2 8 59.48 4.06
    -5 2 8 65.29 4.01
    4 -2 -8 1.63 0.48
    -4 2 8 1.68 0.4
    -4 2 8 1.09 0.36
    3 -2 -8 23.73 1.91
    -3 2 8 23.82 1.9
    -3 2 8 24.69 1.78
    2 -2 -8 13.73 1.2
    -2 2 8 14.11 1.29
    -2 2 8 15.01 1.17
    1 -2 -8 12.14 1.06
    -1 2 8 12.28 1.17
    -1 2 8 13.59 1.07
    0 -2 -8 6.05 0.63
    0 2 8 6.23 0.74
    0 2 8 6.59 0.88
    -1 -2 -8 67.05 4.52
    1 2 8 67.69 4.71
    1 2 8 74.76 4.57
    -2 -2 -8 109.07 6.85
    2 2 8 113.37 6.87
    2 2 8 100.42 7.02
    -3 -2 -8 28.51 2.06
    3 2 8 29.38 2.28
    -4 -2 -8 11.86 1.04
    4 2 8 11.92 1.23
    -5 -2 -8 2.42 0.45
    5 2 8 2.78 0.63
    -6 -2 -8 15.69 1.27
    6 2 8 14.78 1.49
    -7 -2 -8 19.75 1.54
    7 2 8 19.1 1.77
    -8 -2 -8 0.42 0.35
    8 2 8 0.21 0.3
    9 2 8 0.71 0.44
    -12 3 8 0.1 0.23
    -11 3 8 1.59 0.5
    -10 3 8 15.32 1.42
    -9 3 8 0.25 0.23
    -8 3 8 8.7 1.12
    7 -3 -8 0.29 0.28
    -7 3 8 0.22 0.23
    6 -3 -8 0.3 0.32
    -6 3 8 0.72 0.33
    -6 3 8 0.19 0.25
    5 -3 -8 2.16 0.56
    -5 3 8 1.17 0.36
    -5 3 8 1.38 0.42
    4 -3 -8 48.48 3.41
    -4 3 8 48.69 3.25
    -4 3 8 44.84 3.35
    3 -3 -8 5.72 0.79
    -3 3 8 5.43 0.83
    -3 3 8 5.84 0.74
    2 -3 -8 0.11 0.18
    -2 3 8 0.5 0.24
    -2 3 8 0.57 0.29
    1 -3 -8 35.11 2.54
    -1 3 8 39.7 2.56
    -1 3 8 34.49 2.68
    0 -3 -8 33.37 2.38
    0 3 8 33.16 2.55
    0 3 8 35.65 2.41
    -1 -3 -8 138.25 8.53
    1 3 8 132.54 8.72
    -2 -3 -8 3.09 0.49
    2 3 8 2.73 0.59
    -3 -3 -8 52.37 3.46
    3 3 8 50.12 3.66
    -4 -3 -8 9.24 0.85
    4 3 8 7.3 1.08
    -5 -3 -8 16.03 1.31
    5 3 8 15.83 1.52
    -6 -3 -8 6.16 0.78
    6 3 8 6.51 1.02
    -7 -3 -8 13.08 1.15
    7 3 8 13.03 1.36
    8 3 8 1.3 0.49
    -12 4 8 8.37 1.08
    -11 4 8 0.06 0.18
    -10 4 8 14.79 1.42
    -9 4 8 8.61 1.11
    -8 4 8 2.37 0.58
    7 -4 -8 8.68 1.18
    -7 4 8 8.14 1.11
    6 -4 -8 5.87 0.96
    -6 4 8 4.17 0.71
    -6 4 8 5.66 0.86
    5 -4 -8 33.23 2.54
    -5 4 8 31.03 2.49
    -5 4 8 32.95 2.39
    4 -4 -8 15.28 1.44
    -4 4 8 16.91 1.36
    -4 4 8 15.43 1.45
    3 -4 -8 68.73 4.62
    -3 4 8 63.73 4.69
    -3 4 8 74.58 4.58
    2 -4 -8 3.82 0.61
    -2 4 8 4.41 0.77
    -2 4 8 4.29 0.62
    1 -4 -8 8.08 0.81
    -1 4 8 7.57 0.79
    -1 4 8 8.76 1.08
    0 -4 -8 36.48 2.55
    0 4 8 36.39 2.73
    -1 -4 -8 3.35 0.51
    1 4 8 1.85 0.52
    -2 -4 -8 26.38 1.87
    2 4 8 23.47 2.03
    -3 -4 -8 0.51 0.22
    3 4 8 0.33 0.31
    -4 -4 -8 0.31 0.21
    4 4 8 -0.05 0.26
    -5 -4 -8 31.54 2.17
    5 4 8 26.58 2.34
    -6 -4 -8 18.78 1.52
    6 4 8 20.12 1.78
    7 4 8 8.23 1.15
    -12 5 8 1.8 0.49
    -11 5 8 3.42 0.68
    -10 5 8 23.51 1.96
    -9 5 8 0.53 0.3
    -8 5 8 0.08 0.2
    7 -5 -8 6.77 1.11
    -7 5 8 4.8 0.85
    6 -5 -8 6.92 1
    -6 5 8 4.91 0.86
    5 -5 -8 5.72 0.92
    -5 5 8 7.15 1.02
    -5 5 8 9.48 0.92
    4 -5 -8 112.2 7.55
    -4 5 8 108.16 7.59
    -4 5 8 130.09 7.67
    3 -5 -8 60.28 4.14
    -3 5 8 62.16 4.28
    2 -5 -8 0.08 0.16
    -2 5 8 0.09 0.22
    1 -5 -8 6.04 0.76
    -1 5 8 4.43 0.79
    0 -5 -8 2.81 0.5
    0 5 8 2.05 0.52
    -1 -5 -8 4.11 0.61
    1 5 8 4.72 0.82
    -2 -5 -8 13.68 1.2
    2 5 8 15.54 1.42
    -3 -5 -8 53.96 3.81
    3 5 8 61.78 4.11
    -4 -5 -8 4.47 0.64
    4 5 8 4.54 0.82
    -5 -5 -8 8.78 0.87
    5 5 8 8.5 1.18
    6 5 8 5.97 0.96
    -12 6 8 0.22 0.26
    -11 6 8 4.03 0.74
    -10 6 8 0.53 0.33
    -9 6 8 24.28 2.06
    -8 6 8 5.1 0.92
    -7 6 8 2.92 0.66
    6 -6 -8 5.76 0.93
    -6 6 8 7.07 1.05
    5 -6 -8 7.88 1.09
    -5 6 8 7.74 1.07
    4 -6 -8 25.9 2.09
    -4 6 8 28.2 2.22
    3 -6 -8 10.08 0.98
    -3 6 8 7.91 1.11
    2 -6 -8 1.1 0.35
    -2 6 8 0.17 0.23
    1 -6 -8 21.82 1.62
    -1 6 8 18.12 1.72
    0 -6 -8 0.04 0.18
    0 6 8 -0.06 0.23
    -1 -6 -8 12.58 1.11
    1 6 8 12.52 1.28
    -2 -6 -8 121.68 8.06
    2 6 8 134.47 8.34
    -3 -6 -8 19.34 1.57
    3 6 8 21.61 1.82
    -4 -6 -8 0.52 0.22
    4 6 8 0.01 0.26
    5 6 8 1.57 0.54
    -11 7 8 2 0.56
    -10 7 8 33.84 2.63
    -9 7 8 0.05 0.26
    -8 7 8 6.01 0.99
    -7 7 8 0.6 0.4
    -6 7 8 0.55 0.34
    5 -7 -8 0.93 0.41
    -5 7 8 0.84 0.38
    4 -7 -8 49.33 3.36
    -4 7 8 44.78 3.43
    3 -7 -8 27.07 2.02
    -3 7 8 24.04 2.09
    2 -7 -8 30.14 2.21
    -2 7 8 28.38 2.33
    1 -7 -8 10.17 0.98
    -1 7 8 9.43 1.22
    0 -7 -8 0 0.17
    0 7 8 0.15 0.23
    -1 -7 -8 23 1.75
    1 7 8 22.47 1.94
    -2 -7 -8 14.89 1.22
    2 7 8 12.79 1.37
    3 7 8 1.09 0.44
    4 7 8 3.59 0.73
    -11 8 8 1.36 0.52
    -10 8 8 -0.01 0.24
    -9 8 8 22.01 1.94
    -8 8 8 0.89 0.46
    -7 8 8 0.65 0.39
    -6 8 8 17.39 1.63
    -5 8 8 42.38 3.19
    4 -8 -8 79.91 5.23
    -4 8 8 73.53 5.25
    3 -8 -8 4.34 0.69
    -3 8 8 5.05 0.88
    2 -8 -8 18.11 1.5
    -2 8 8 17.38 1.63
    1 -8 -8 2.85 0.54
    -1 8 8 2.83 0.62
    0 -8 -8 4.99 0.71
    0 8 8 4.64 0.83
    1 8 8 2.3 0.59
    2 8 8 4.86 0.84
    3 8 8 0.13 0.32
    -10 9 8 10.46 1.32
    -9 9 8 0.33 0.33
    -8 9 8 35.69 2.82
    -7 9 8 0.18 0.28
    -6 9 8 2.41 0.62
    -5 9 8 13.01 1.36
    -4 9 8 0.1 0.29
    -3 9 8 12.26 1.29
    -2 9 8 0.13 0.34
    -1 9 8 4.92 0.84
    0 9 8 30.8 2.46
    1 9 8 15.05 1.49
    -8 10 8 13.02 1.56
    -7 10 8 0.18 0.28
    -6 10 8 0.37 0.37
    -5 10 8 -0.07 0.28
    -4 10 8 0.27 0.33
    -3 10 8 14.24 1.43
    -2 10 8 27.14 2.24
    -1 10 8 3.36 0.72
    1 -16 9 0.5 0.26
    2 -16 9 15.53 1.33
    3 -16 9 0.03 0.2
    4 -16 9 1.72 0.45
    5 -16 9 2.88 0.62
    6 -16 9 3.08 0.62
    7 -16 9 0.07 0.24
    8 -16 9 1.97 0.58
    -1 -15 9 3.62 0.55
    0 -15 9 2.44 0.47
    1 -15 9 2.31 0.45
    2 -15 9 0.36 0.23
    3 -15 9 4.56 0.69
    4 -15 9 1.29 0.38
    5 -15 9 15.33 1.44
    6 -15 9 7.89 1.05
    7 -15 9 -0.03 0.21
    8 -15 9 0.26 0.33
    9 -15 9 1.22 0.44
    -3 -14 9 0.07 0.16
    -2 -14 9 0.47 0.23
    -1 -14 9 0.58 0.24
    0 -14 9 5.99 0.73
    1 -14 9 0.15 0.18
    2 -14 9 18.75 1.5
    3 -14 9 0.09 0.16
    4 -14 9 3.15 0.6
    5 -14 9 20.97 1.79
    6 -14 9 -0.07 0.2
    7 -14 9 0.59 0.34
    8 -14 9 0.14 0.31
    9 -14 9 0.96 0.47
    10 -14 9 1.95 0.6
    -4 -13 9 2.88 0.46
    -3 -13 9 4.23 0.56
    -2 -13 9 3.48 0.49
    -1 -13 9 3.76 0.52
    0 -13 9 2.72 0.45
    1 -13 9 0.43 0.21
    2 -13 9 0.52 0.26
    3 -13 9 16.45 1.38
    4 -13 9 0.54 0.31
    5 -13 9 6.13 0.91
    6 -13 9 26.55 2.17
    7 -13 9 3.5 0.74
    8 -13 9 0.12 0.25
    9 -13 9 0.15 0.29
    10 -13 9 29.43 2.5
    11 -13 9 34.95 2.87
    -5 -12 9 0.48 0.22
    -4 -12 9 18.29 1.39
    -3 -12 9 7.29 0.71
    -2 -12 9 2.63 0.42
    -1 -12 9 1.84 0.35
    0 -12 9 14.69 1.16
    1 -12 9 2.57 0.44
    2 -12 9 11.23 1.01
    3 -12 9 10.54 1.01
    4 -12 9 2.77 0.58
    5 -12 9 53.37 3.79
    6 -12 9 11.46 1.41
    7 -12 9 39.12 3.02
    8 -12 9 13.51 1.43
    9 -12 9 0.62 0.35
    10 -12 9 2.46 0.67
    11 -12 9 2.7 0.73
    -6 -11 9 3.78 0.53
    -5 -11 9 3.05 0.46
    -4 -11 9 3.58 0.51
    -3 -11 9 17.99 1.34
    -2 -11 9 0.23 0.14
    -1 -11 9 13.45 1.05
    0 -11 9 5.45 0.56
    1 -11 9 6.39 0.64
    2 -11 9 1.23 0.31
    3 -11 9 0.07 0.19
    4 -11 9 35.96 2.67
    5 -11 9 0.17 0.24
    6 -11 9 49.61 3.63
    7 -11 9 10.42 1.4
    8 -11 9 3.08 0.72
    9 -11 9 5.14 0.94
    10 -11 9 5.28 0.99
    11 -11 9 5.52 1.04
    12 -11 9 38.23 3.83
    -7 -10 9 3.49 0.51
    -6 -10 9 1.77 0.34
    -5 -10 9 2.68 0.42
    -4 -10 9 3.17 0.44
    -3 -10 9 0.18 0.15
    -2 -10 9 2.41 0.36
    -1 -10 9 1.66 0.3
    0 -10 9 84.48 5.27
    0 -10 9 82.45 5.37
    1 -10 9 23.84 1.78
    1 -10 9 23.3 1.68
    2 -10 9 3.56 0.59
    2 -10 9 2.46 0.46
    3 -10 9 0.34 0.25
    3 -10 9 0.26 0.22
    -4 10 -9 5.88 0.48
    4 -10 9 6.91 0.93
    4 -10 9 6.31 0.92
    -5 10 -9 10.67 0.89
    5 -10 9 11.7 1.44
    5 -10 9 11.33 1.18
    6 -10 9 0.97 0.42
    7 -10 9 23.62 2.06
    8 -10 9 7.22 1.14
    9 -10 9 10.38 1.41
    10 -10 9 10.99 1.46
    11 -10 9 15.32 1.65
    12 -10 9 46.34 3.64
    -8 -9 9 0 0.14
    -7 -9 9 0.9 0.26
    -6 -9 9 1.24 0.28
    -5 -9 9 2.44 0.39
    -4 -9 9 1.93 0.33
    -3 -9 9 9.75 0.78
    -2 -9 9 8.41 0.74
    -2 -9 9 7.02 0.62
    -1 -9 9 17.32 1.27
    -1 -9 9 15.92 1.17
    0 -9 9 44.94 2.97
    0 -9 9 44.08 2.88
    1 -9 9 1.85 0.34
    1 -9 9 2.15 0.41
    2 -9 9 0.54 0.23
    2 -9 9 0.65 0.28
    3 -9 9 0.24 0.23
    3 -9 9 0.09 0.21
    -4 9 -9 4.16 0.35
    4 -9 9 4.46 0.71
    4 -9 9 2.43 0.57
    5 -9 9 18.17 1.7
    5 -9 9 21.12 1.68
    -6 9 -9 221.16 13.57
    6 -9 9 198.13 13.94
    6 -9 9 246.99 14.22
    7 -9 9 15.53 1.53
    8 -9 9 12.95 1.58
    9 -9 9 5.94 1.02
    10 -9 9 0.28 0.33
    11 -9 9 7.33 1.21
    12 -9 9 0.18 0.37
    -9 -8 9 5.01 0.7
    -8 -8 9 2.08 0.38
    -7 -8 9 0.16 0.15
    -6 -8 9 16.7 1.25
    -5 -8 9 0.51 0.18
    -4 -8 9 0.51 0.17
    -3 -8 9 8.94 0.73
    -3 -8 9 10.17 0.83
    -2 -8 9 7.29 0.57
    -2 -8 9 6.04 0.61
    -1 -8 9 9.47 0.78
    -1 -8 9 9.75 0.72
    0 -8 9 33.53 2.18
    0 -8 9 30.87 2.09
    1 -8 9 21.34 1.51
    1 -8 9 20.66 1.57
    2 -8 9 30.33 2.14
    2 -8 9 27.87 2.1
    3 -8 9 1.79 0.44
    3 -8 9 2.63 0.48
    -4 8 -9 1 0.3
    -4 8 -9 1.35 0.19
    4 -8 9 1.65 0.45
    4 -8 9 1.39 0.36
    5 -8 9 154.03 10.45
    5 -8 9 174.37 10.42
    -6 8 -9 67.63 4.27
    6 -8 9 70.51 4.55
    6 -8 9 62.21 4.62
    -7 8 -9 11.89 0.95
    7 -8 9 10.27 1.39
    8 -8 9 3.84 0.79
    9 -8 9 2.06 0.63
    10 -8 9 11.83 1.51
    11 -8 9 20.98 1.99
    12 -8 9 31.02 2.64
    -9 -7 9 2.52 0.42
    -8 -7 9 9.54 0.83
    -7 -7 9 0.2 0.14
    -6 -7 9 1.2 0.26
    -5 -7 9 33.12 2.21
    -4 -7 9 7.6 0.63
    -4 -7 9 7.72 0.7
    -3 -7 9 36.73 2.3
    -3 -7 9 32.35 2.21
    -2 -7 9 20.64 1.42
    -2 -7 9 20.7 1.36
    -1 -7 9 36.26 2.39
    -1 -7 9 37.86 2.34
    0 -7 9 138.92 8.48
    0 -7 9 135.6 8.42
    1 -7 9 38.89 2.69
    1 -7 9 42.16 2.72
    2 -7 9 54.68 3.7
    2 -7 9 56.99 3.66
    3 -7 9 22.86 1.58
    3 -7 9 18.19 1.59
    -4 7 -9 0.1 0.09
    4 -7 9 0.32 0.24
    4 -7 9 0.26 0.2
    -5 7 -9 37.86 2.48
    5 -7 9 34.66 2.79
    5 -7 9 41.54 2.73
    -6 7 -9 9.03 0.75
    6 -7 9 8.91 1.19
    6 -7 9 8.66 0.92
    -7 7 -9 -0.04 0.1
    7 -7 9 -0.13 0.19
    -8 7 -9 29.03 2.04
    8 -7 9 28.4 2.38
    9 -7 9 4.27 0.87
    10 -7 9 10.92 1.42
    11 -7 9 31.62 2.62
    12 -7 9 1.36 0.57
    -10 -6 9 0.18 0.14
    -9 -6 9 5.91 0.62
    -8 -6 9 3.57 0.5
    -7 -6 9 0.01 0.11
    -6 -6 9 15.07 1.14
    -5 -6 9 0.24 0.14
    -5 -6 9 0.26 0.18
    -4 -6 9 21.25 1.46
    -4 -6 9 21.79 1.53
    -3 -6 9 1.99 0.25
    -3 -6 9 2.05 0.3
    -2 -6 9 1.82 0.18
    -2 -6 9 1.42 0.21
    -1 -6 9 89.1 5.46
    -1 -6 9 90.05 5.49
    0 -6 9 7.84 0.61
    0 -6 9 8 0.62
    1 -6 9 158.06 10.15
    1 -6 9 171.54 10.16
    2 -6 9 39.09 2.52
    2 -6 9 36.45 2.57
    3 -6 9 27.21 1.82
    3 -6 9 23.06 1.87
    -4 6 -9 19.23 1.32
    4 -6 9 22.58 1.55
    4 -6 9 17.29 1.57
    -5 6 -9 27.73 1.88
    5 -6 9 25.5 2.16
    5 -6 9 30.38 2.1
    -6 6 -9 7.14 0.62
    6 -6 9 4.46 0.82
    6 -6 9 8.01 0.95
    -7 6 -9 145.02 8.85
    7 -6 9 137.93 9.18
    -8 6 -9 36.81 2.59
    8 -6 9 40.73 2.99
    9 -6 9 -0.07 0.26
    10 -6 9 1.63 0.53
    -10 -5 9 -0.02 0.12
    -9 -5 9 2.31 0.4
    -8 -5 9 0.09 0.12
    -7 -5 9 0.78 0.22
    -6 -5 9 0.15 0.14
    -5 -5 9 98.02 6.37
    -5 -5 9 106.71 6.46
    -4 -5 9 21.36 1.51
    -4 -5 9 21.37 1.45
    -3 -5 9 0.05 0.08
    -3 -5 9 0.26 0.1
    -2 -5 9 40.91 2.46
    -2 -5 9 38.35 2.44
    0 -5 9 28.55 1.78
    0 -5 9 27.63 1.81
    1 -5 9 8.04 0.6
    1 -5 9 6.76 0.63
    2 -5 9 59.93 4.12
    2 -5 9 66.39 4.05
    -3 5 -9 19.83 1.44
    -3 5 -9 20.75 1.35
    3 -5 9 22.68 1.53
    3 -5 9 19.27 1.59
    4 -5 9 31.53 2.49
    4 -5 9 37.27 2.43
    -5 5 -9 23.17 1.66
    5 -5 9 26.35 1.84
    5 -5 9 22.86 1.91
    -6 5 -9 107.39 6.6
    6 -5 9 101.7 6.89
    -7 5 -9 123.62 7.64
    7 -5 9 119.06 7.94
    -8 5 -9 10.66 0.9
    8 -5 9 8.54 1.2
    9 -5 9 8.67 1.19
    10 -5 9 1.95 0.59
    11 -5 9 0.07 0.3
    -11 -4 9 2.65 0.47
    -10 -4 9 4.47 0.6
    -9 -4 9 0.37 0.19
    -8 -4 9 1.4 0.32
    -7 -4 9 2.87 0.44
    -6 -4 9 47.35 3.35
    -6 -4 9 57.66 3.58
    -5 -4 9 67.81 4.5
    -5 -4 9 74.56 4.58
    -4 -4 9 2.46 0.37
    -3 -4 9 0 0.08
    -3 -4 9 0.01 0.08
    -2 -4 9 3.74 0.32
    -2 -4 9 3.64 0.33
    -1 -4 9 3.86 0.31
    -1 -4 9 3.56 0.28
    0 -4 9 49.53 3.14
    0 -4 9 49.53 3.09
    1 -4 9 378.06 23.54
    1 -4 9 393.8 23.46
    2 -4 9 0.11 0.14
    2 -4 9 0.2 0.12
    -3 4 -9 53.2 3.27
    -3 4 -9 51.88 3.48
    3 -4 9 53.48 3.4
    3 -4 9 47.42 3.48
    -4 4 -9 34.57 2.25
    4 -4 9 36.61 2.39
    4 -4 9 29.86 2.44
    -5 4 -9 8.43 0.71
    5 -4 9 6.98 0.98
    5 -4 9 8.31 0.82
    -6 4 -9 24.41 1.73
    6 -4 9 26.11 1.88
    6 -4 9 22.06 1.96
    -7 4 -9 1.32 0.32
    7 -4 9 1.46 0.45
    -8 4 -9 0.13 0.17
    8 -4 9 0.16 0.25
    9 -4 9 11.3 1.4
    10 -4 9 0.59 0.39
    11 -4 9 0.18 0.31
    -11 -3 9 11.69 1.05
    -10 -3 9 1.67 0.37
    -9 -3 9 4.98 0.67
    -8 -3 9 12.46 1.06
    -7 -3 9 0.99 0.27
    -6 -3 9 5.54 0.71
    -5 -3 9 30.36 2.09
    -5 -3 9 28.83 2.06
    -4 -3 9 11.46 0.98
    -4 -3 9 13.9 1.02
    -3 -3 9 34.27 2.34
    -3 -3 9 35.55 2.32
    -2 -3 9 0.21 0.11
    -2 -3 9 0.13 0.08
    -1 -3 9 20.85 1.39
    -1 -3 9 19.91 1.33
    0 -3 9 384.86 22.41
    0 -3 9 352.54 22.47
    1 -3 9 99.43 5.99
    1 -3 9 92.39 6.07
    -2 3 -9 24.6 1.68
    -2 3 -9 27.04 1.85
    2 -3 9 28.26 1.79
    2 -3 9 23.16 1.87
    -3 3 -9 4.11 0.43
    3 -3 9 5.32 0.54
    3 -3 9 4.07 0.65
    -4 3 -9 7.36 0.64
    4 -3 9 7.34 0.71
    4 -3 9 5.52 0.83
    -5 3 -9 15.27 1.2
    5 -3 9 14.18 1.4
    5 -3 9 18.61 1.35
    -6 3 -9 24.1 1.74
    6 -3 9 24.29 2
    -7 3 -9 44.89 3.03
    7 -3 9 45.24 3.33
    -8 3 -9 20.67 1.55
    8 -3 9 19.95 1.81
    9 -3 9 6.56 1.03
    10 -3 9 0.62 0.37
    11 -3 9 0.46 0.39
    -11 -2 9 0.85 0.3
    -10 -2 9 11.46 1.04
    -9 -2 9 3.06 0.53
    -8 -2 9 16.57 1.35
    -7 -2 9 5.16 0.71
    -6 -2 9 43.49 2.76
    -6 -2 9 35.38 2.7
    -5 -2 9 41.24 3.03
    -5 -2 9 48.6 3.06
    -4 -2 9 77.14 4.73
    -4 -2 9 69.26 4.75
    -3 -2 9 87.27 5.24
    -3 -2 9 78.87 5.27
    -2 -2 9 29.49 1.91
    -2 -2 9 28.31 1.97
    -1 -2 9 14.11 1.06
    -1 -2 9 13.25 0.97
    0 -2 9 35.78 2.52
    0 -2 9 38.86 2.44
    -1 2 -9 29.75 1.9
    -1 2 -9 27.88 1.98
    1 -2 9 28.22 2.07
    1 -2 9 30.13 1.97
    -2 2 -9 0.05 0.08
    2 -2 9 0.07 0.12
    2 -2 9 0.27 0.22
    -3 2 -9 8.18 0.69
    3 -2 9 7.84 0.74
    3 -2 9 7.98 0.85
    -4 2 -9 35.1 2.42
    4 -2 9 36.98 2.52
    4 -2 9 36.33 2.66
    -5 2 -9 33.3 2.21
    5 -2 9 27.93 2.39
    5 -2 9 33.57 2.3
    -6 2 -9 69.64 4.38
    6 -2 9 64.49 4.63
    -7 2 -9 0.09 0.17
    7 -2 9 0.01 0.19
    -8 2 -9 16.14 1.34
    8 -2 9 15.5 1.51
    9 -2 9 1.98 0.57
    10 -2 9 16.78 1.63
    -11 -1 9 11.59 1.09
    -10 -1 9 0.08 0.2
    -8 -1 9 5.08 0.74
    -7 -1 9 14.62 1.28
    -6 -1 9 101.37 6.09
    -6 -1 9 86.84 6.08
    -5 -1 9 14.63 1.33
    -5 -1 9 17.5 1.32
    -4 -1 9 123.68 8
    -4 -1 9 129.27 7.94
    -3 -1 9 11.25 1
    -3 -1 9 12.88 0.96
    -2 -1 9 17.17 1.38
    -2 -1 9 19.17 1.31
    -1 -1 9 19.96 1.48
    -1 -1 9 19.32 1.38
    0 1 -9 14.03 1.01
    0 1 -9 11.27 0.94
    0 -1 9 13.21 0.99
    0 -1 9 13.26 1.09
    1 -1 9 1.6 0.4
    1 -1 9 2.63 0.4
    -2 1 -9 210.7 13.58
    2 -1 9 231.65 13.65
    2 -1 9 222.2 13.81
    -3 1 -9 10.57 0.89
    3 -1 9 10.38 1.07
    3 -1 9 11.7 0.96
    -4 1 -9 0.36 0.17
    4 -1 9 0.38 0.29
    4 -1 9 0.4 0.22
    -5 1 -9 0.87 0.25
    5 -1 9 0.34 0.27
    -6 1 -9 5.2 0.65
    6 -1 9 5.99 0.93
    -7 1 -9 10.66 0.92
    7 -1 9 8.5 1.18
    8 -1 9 0.76 0.4
    9 -1 9 5.51 0.94
    10 -1 9 20.92 1.93
    -12 0 9 0.58 0.28
    -11 0 9 1.55 0.41
    -9 0 9 9.04 0.96
    -8 0 9 0.44 0.25
    -7 0 9 25.15 1.97
    6 0 -9 1.56 0.22
    6 0 -9 1.7 0.24
    -6 0 9 1.76 0.43
    -6 0 9 1.88 0.45
    5 0 -9 23.66 1.43
    -5 0 9 20.66 1.69
    -5 0 9 21.77 1.77
    -4 0 9 4.58 0.6
    -4 0 9 4.31 0.64
    3 0 -9 11.94 0.8
    3 0 -9 11.37 0.83
    -3 0 9 10.76 1.01
    -3 0 9 12.09 0.95
    2 0 -9 48.08 3
    2 0 -9 42.33 3.06
    -2 0 9 44.76 3.18
    -2 0 9 51.78 3.09
    1 0 -9 23.62 1.67
    1 0 -9 25.26 1.71
    -1 0 9 22.17 1.77
    -1 0 9 23.44 1.66
    0 0 -9 8.84 0.75
    0 0 9 8.6 0.86
    0 0 9 8.02 0.74
    -1 0 -9 152.62 9.57
    1 0 9 149.5 9.75
    1 0 9 160.85 9.62
    -2 0 -9 102.52 6.48
    2 0 9 99.98 6.67
    2 0 9 106.09 6.53
    -3 0 -9 8.95 0.82
    3 0 9 10.53 0.91
    3 0 9 9.1 0.99
    -4 0 -9 10.57 0.92
    4 0 9 10.19 1.09
    -5 0 -9 0.12 0.17
    5 0 9 -0.01 0.2
    -6 0 -9 1.82 0.37
    6 0 9 1.46 0.48
    -7 0 -9 1.78 0.39
    7 0 9 1.98 0.56
    8 0 9 16.79 1.61
    9 0 9 1.63 0.53
    -12 1 9 0.81 0.32
    -10 1 9 17.86 1.56
    -9 1 9 3.17 0.62
    -8 1 9 2.77 0.56
    -7 1 9 10.9 1.1
    6 -1 -9 4.14 0.57
    -6 1 9 5.26 0.71
    -6 1 9 4.25 0.75
    5 -1 -9 73.83 4.61
    -5 1 9 66.15 4.76
    -5 1 9 74.07 4.7
    4 -1 -9 199.31 12.72
    -4 1 9 196.21 12.83
    -4 1 9 220.41 12.75
    3 -1 -9 0.72 0.3
    -3 1 9 0.22 0.19
    -3 1 9 0.21 0.16
    -2 1 9 25.33 1.73
    -2 1 9 22.1 1.82
    1 -1 -9 27.51 2
    -1 1 9 29.11 1.99
    -1 1 9 28.14 2.12
    0 -1 -9 0.4 0.19
    0 1 9 0.77 0.29
    0 1 9 1.26 0.3
    -1 -1 -9 39.84 2.72
    1 1 9 38.02 2.88
    1 1 9 43.63 2.78
    -2 -1 -9 0.48 0.21
    2 1 9 0.33 0.25
    2 1 9 1.63 0.38
    -3 -1 -9 6.32 0.64
    3 1 9 5.42 0.83
    -4 -1 -9 12.15 1.01
    4 1 9 10.97 1.17
    -5 -1 -9 2.6 0.45
    5 1 9 2.28 0.57
    -6 -1 -9 0.61 0.24
    6 1 9 0.85 0.39
    7 1 9 13.53 1.37
    8 1 9 4.78 0.85
    -11 2 9 4.67 0.76
    -10 2 9 13.74 1.31
    -9 2 9 4.51 0.77
    -8 2 9 13.04 1.26
    -7 2 9 1.02 0.38
    -6 2 9 11.52 1.18
    -6 2 9 12.89 1.29
    -5 2 9 217.94 13.27
    -5 2 9 208.35 13.37
    4 -2 -9 19.03 1.55
    -4 2 9 18.52 1.55
    -4 2 9 17.3 1.42
    3 -2 -9 37.42 2.54
    -3 2 9 35.26 2.4
    -3 2 9 30.06 2.48
    2 -2 -9 15.51 1.3
    -2 2 9 16.95 1.28
    -2 2 9 15.31 1.39
    1 -2 -9 29.05 2
    -1 2 9 25.38 2.09
    -1 2 9 28.36 1.98
    0 -2 -9 27.12 1.91
    0 2 9 23.3 2.01
    0 2 9 28.35 1.92
    -1 -2 -9 29.47 2.02
    1 2 9 25.52 2.15
    1 2 9 29.35 2.04
    -2 -2 -9 32.02 2.27
    2 2 9 33.22 2.48
    -3 -2 -9 27.51 1.9
    3 2 9 23.57 2.04
    -4 -2 -9 0.16 0.18
    4 2 9 0.16 0.26
    -5 -2 -9 0.42 0.23
    5 2 9 1.04 0.42
    6 2 9 0.85 0.39
    7 2 9 2.62 0.64
    8 2 9 0.18 0.32
    -12 3 9 2.94 0.59
    -11 3 9 25.56 2.07
    -10 3 9 15.7 1.44
    -9 3 9 44.3 3.21
    -8 3 9 19.49 1.7
    -7 3 9 2.7 0.64
    -6 3 9 18.21 1.6
    5 -3 -9 15.7 1.38
    -5 3 9 13.49 1.33
    -5 3 9 14.78 1.27
    4 -3 -9 9.74 1.03
    -4 3 9 10.14 0.93
    -4 3 9 8.69 1.12
    3 -3 -9 3.07 0.6
    -3 3 9 3.57 0.55
    -3 3 9 2.87 0.58
    2 -3 -9 1.46 0.37
    -2 3 9 2.23 0.44
    -2 3 9 1.34 0.42
    1 -3 -9 24.22 1.76
    -1 3 9 21.52 1.86
    -1 3 9 23.89 1.74
    0 -3 -9 19.75 1.55
    0 3 9 18.28 1.67
    0 3 9 22.87 1.59
    -1 -3 -9 41.82 2.71
    1 3 9 35.52 2.84
    -2 -3 -9 1.73 0.37
    2 3 9 2.57 0.55
    -3 -3 -9 14.58 1.21
    3 3 9 15.08 1.41
    -4 -3 -9 6.89 0.77
    4 3 9 3.77 0.76
    -5 -3 -9 32.18 2.64
    5 3 9 30.56 2.46
    6 3 9 1.98 0.54
    7 3 9 -0.24 0.24
    -12 4 9 10.03 1.32
    -11 4 9 23.03 1.92
    -10 4 9 32.23 2.49
    -9 4 9 55.45 3.92
    -8 4 9 8.95 1.15
    -7 4 9 21.36 1.85
    -6 4 9 2.98 0.62
    5 -4 -9 10.45 1.1
    -5 4 9 9.79 1.23
    4 -4 -9 6.49 0.88
    -4 4 9 4.49 0.79
    3 -4 -9 88.97 5.92
    -3 4 9 101.17 6.09
    -3 4 9 83.69 6.01
    2 -4 -9 2.8 0.52
    -2 4 9 2.49 0.57
    -2 4 9 2.41 0.5
    1 -4 -9 0.41 0.21
    -1 4 9 0.37 0.28
    0 -4 -9 4.76 0.65
    0 4 9 4.3 0.75
    -1 -4 -9 5.68 0.72
    1 4 9 4.11 0.77
    -2 -4 -9 6.66 0.68
    2 4 9 4.78 0.82
    -3 -4 -9 0.07 0.16
    3 4 9 0.13 0.22
    4 4 9 10.44 1.31
    5 4 9 6.08 0.92
    6 4 9 3.87 0.77
    -11 5 9 0.38 0.27
    -10 5 9 8.12 1.06
    -9 5 9 5.6 0.92
    -8 5 9 0.23 0.27
    -7 5 9 25.18 2.1
    -6 5 9 3.1 0.65
    -5 5 9 0.04 0.23
    4 -5 -9 110.45 7.07
    -4 5 9 105.62 7.1
    3 -5 -9 49.88 3.41
    -3 5 9 48.45 3.53
    2 -5 -9 8.28 0.86
    -2 5 9 8.03 1.08
    1 -5 -9 19.46 1.51
    -1 5 9 17.61 1.63
    0 -5 -9 -0.09 0.17
    0 5 9 0.59 0.31
    -1 -5 -9 1.25 0.34
    1 5 9 0.41 0.31
    -2 -5 -9 1.48 0.36
    2 5 9 0.99 0.39
    3 5 9 3.12 0.67
    4 5 9 4.45 0.82
    5 5 9 8.47 1.14
    -11 6 9 1.35 0.46
    -10 6 9 33.13 2.57
    -9 6 9 51.55 3.72
    -8 6 9 5 0.89
    -7 6 9 9.38 1.23
    -6 6 9 4.66 0.81
    -5 6 9 0.52 0.35
    -4 6 9 14.57 1.41
    -3 6 9 0.51 0.32
    2 -6 -9 5.1 0.78
    -2 6 9 7.41 0.99
    1 -6 -9 1.09 0.36
    -1 6 9 0.6 0.36
    0 -6 -9 10.24 1.4
    0 6 9 7.71 1.05
    1 6 9 1.3 0.43
    2 6 9 7.64 1.06
    3 6 9 3.45 0.7
    4 6 9 3.07 0.67
    -10 7 9 77.23 5.28
    -9 7 9 3.15 0.71
    -8 7 9 4.25 0.8
    -7 7 9 0.89 0.37
    -6 7 9 10.97 1.36
    -5 7 9 5.41 0.89
    -4 7 9 6.19 0.98
    -3 7 9 3.35 0.68
    -2 7 9 9.8 1.21
    -1 7 9 1.43 0.47
    0 7 9 2.48 0.61
    1 7 9 0.3 0.3
    2 7 9 1.48 0.46
    3 7 9 -0.01 0.3
    -9 8 9 5.04 0.89
    -8 8 9 0.32 0.36
    -7 8 9 0.44 0.3
    -6 8 9 21.17 1.88
    -5 8 9 5.53 0.94
    -4 8 9 17.67 1.65
    -3 8 9 2.33 0.58
    -2 8 9 3.23 0.66
    -1 8 9 3.27 0.69
    0 8 9 18.05 1.65
    1 8 9 -0.12 0.26
    -8 9 9 29.1 2.41
    -7 9 9 0.03 0.24
    -6 9 9 0.25 0.32
    -5 9 9 1.26 0.47
    -4 9 9 -0.13 0.25
    -3 9 9 4.1 0.8
    -2 9 9 2.24 0.57
    -1 9 9 12.06 1.43
    1 -16 10 9.7 0.92
    2 -16 10 2.66 0.5
    3 -16 10 8.35 0.88
    4 -16 10 0.05 0.2
    5 -16 10 0.07 0.24
    6 -16 10 26.71 2.16
    7 -16 10 1.38 0.47
    8 -16 10 0.36 0.4
    -1 -15 10 23.31 1.73
    0 -15 10 1.15 0.31
    1 -15 10 0.84 0.28
    2 -15 10 0.57 0.28
    3 -15 10 0.02 0.18
    4 -15 10 0.4 0.25
    5 -15 10 81.2 5.45
    6 -15 10 45.96 3.35
    7 -15 10 0.59 0.38
    8 -15 10 3.11 0.7
    9 -15 10 6.01 0.96
    -3 -14 10 15.15 1.2
    -2 -14 10 0.09 0.15
    -1 -14 10 5.35 0.64
    0 -14 10 32.19 2.25
    1 -14 10 3.71 0.55
    2 -14 10 6.38 0.78
    3 -14 10 11.16 1.05
    4 -14 10 19.51 1.64
    5 -14 10 66.35 4.55
    6 -14 10 1.08 0.42
    7 -14 10 0.21 0.31
    8 -14 10 0.31 0.29
    9 -14 10 2.37 0.6
    10 -14 10 1.42 0.5
    -4 -13 10 3.7 0.52
    -3 -13 10 3.18 0.46
    -2 -13 10 6.75 0.66
    -1 -13 10 85.08 5.42
    0 -13 10 0.18 0.16
    1 -13 10 42.23 2.86
    2 -13 10 40.12 2.78
    3 -13 10 17.17 1.44
    4 -13 10 2.29 0.52
    5 -13 10 4.2 0.76
    6 -13 10 8.79 1.13
    7 -13 10 27.43 2.26
    8 -13 10 2.53 0.63
    9 -13 10 -0.02 0.26
    10 -13 10 12.81 1.58
    -5 -12 10 11.88 0.98
    -4 -12 10 1.34 0.3
    -3 -12 10 0.27 0.17
    -2 -12 10 50.08 3.27
    -1 -12 10 15.25 1.16
    0 -12 10 21.16 1.53
    1 -12 10 8.4 0.78
    2 -12 10 6 0.74
    3 -12 10 11.78 1.11
    4 -12 10 10.72 1.08
    5 -12 10 33.39 2.56
    6 -12 10 39.38 2.96
    7 -12 10 53.5 3.88
    8 -12 10 17.04 1.64
    9 -12 10 4.47 0.86
    10 -12 10 0 0.3
    11 -12 10 1.97 0.64
    -6 -11 10 30.21 2.1
    -5 -11 10 46.86 3.1
    -4 -11 10 20.06 1.45
    -3 -11 10 0.35 0.16
    -2 -11 10 19.1 1.37
    -1 -11 10 2.54 0.37
    0 -11 10 0.05 0.12
    1 -11 10 52.65 3.45
    2 -11 10 0.12 0.17
    3 -11 10 6.72 0.87
    4 -11 10 45.55 3.24
    5 -11 10 0.31 0.29
    6 -11 10 56.35 4.01
    7 -11 10 4.4 0.8
    8 -11 10 7.24 1.09
    9 -11 10 8.46 1.24
    10 -11 10 0.15 0.27
    11 -11 10 0.59 0.45
    -7 -10 10 0.83 0.24
    -6 -10 10 28.66 1.99
    -5 -10 10 3.53 0.47
    -4 -10 10 1.77 0.31
    -3 -10 10 0.17 0.13
    -2 -10 10 0.16 0.12
    -1 -10 10 2.63 0.36
    0 -10 10 216.02 13.22
    0 -10 10 210.18 13.06
    1 -10 10 73.48 4.75
    1 -10 10 75.26 4.82
    2 -10 10 0.56 0.26
    2 -10 10 0.54 0.24
    3 -10 10 1.09 0.37
    3 -10 10 0.73 0.28
    4 -10 10 7.28 0.95
    5 -10 10 3.02 0.63
    6 -10 10 0.34 0.28
    7 -10 10 6.76 1.03
    8 -10 10 12.93 1.55
    9 -10 10 1.92 0.57
    10 -10 10 0 0.24
    11 -10 10 0.19 0.39
    -8 -9 10 8.6 0.78
    -7 -9 10 1.54 0.32
    -6 -9 10 8.67 0.75
    -5 -9 10 12.19 0.95
    -4 -9 10 12.11 0.92
    -3 -9 10 17 1.2
    -2 -9 10 18.49 1.34
    -2 -9 10 15.29 1.14
    -1 -9 10 59.5 3.89
    -1 -9 10 64.99 3.98
    0 -9 10 102.6 6.44
    0 -9 10 102.84 6.38
    1 -9 10 0.2 0.14
    1 -9 10 0.28 0.2
    2 -9 10 0.31 0.18
    2 -9 10 -0.02 0.14
    3 -9 10 8.69 0.89
    3 -9 10 7.54 0.82
    4 -9 10 14.26 1.37
    4 -9 10 17.56 1.39
    5 -9 10 14.28 1.34
    6 -9 10 67.27 4.65
    7 -9 10 0.91 0.39
    8 -9 10 -0.01 0.28
    9 -9 10 0.45 0.35
    10 -9 10 5.56 1
    11 -9 10 0.41 0.38
    -8 -8 10 3.6 0.49
    -7 -8 10 17.95 1.33
    -6 -8 10 92.43 5.81
    -5 -8 10 0.25 0.14
    -4 -8 10 42.89 2.76
    -3 -8 10 49.83 3.21
    -3 -8 10 51.94 3.29
    -2 -8 10 10.24 0.74
    -2 -8 10 8.34 0.66
    -1 -8 10 21.7 1.45
    -1 -8 10 20.81 1.39
    0 -8 10 4.23 0.44
    0 -8 10 4.25 0.4
    1 -8 10 4.74 0.57
    1 -8 10 4.55 0.6
    2 -8 10 29.77 1.99
    2 -8 10 25.06 1.95
    3 -8 10 0.38 0.22
    3 -8 10 0.27 0.22
    4 -8 10 0.22 0.18
    4 -8 10 0.41 0.25
    -5 8 -10 23.71 1.7
    5 -8 10 25.07 2.02
    5 -8 10 29.65 2
    6 -8 10 7.09 1.01
    7 -8 10 7.51 1.05
    8 -8 10 1.6 0.52
    9 -8 10 18.42 1.73
    10 -8 10 14.41 1.51
    11 -8 10 0.34 0.35
    -9 -7 10 0.96 0.25
    -8 -7 10 0.24 0.15
    -7 -7 10 49.08 3.2
    -6 -7 10 8.71 0.73
    -5 -7 10 41.25 2.67
    -4 -7 10 22.55 1.55
    -4 -7 10 24.26 1.69
    -3 -7 10 20.4 1.39
    -3 -7 10 22.18 1.45
    -2 -7 10 29.44 1.87
    -2 -7 10 28.25 1.82
    -1 -7 10 28.81 1.82
    -1 -7 10 29.16 1.85
    0 -7 10 28.34 1.9
    0 -7 10 28.94 1.89
    1 -7 10 58.15 3.76
    1 -7 10 59.14 3.75
    2 -7 10 36.09 2.55
    2 -7 10 39.32 2.54
    3 -7 10 10.78 0.9
    3 -7 10 9.95 0.94
    -4 7 -10 13.3 0.9
    -4 7 -10 13.72 0.93
    4 -7 10 12.66 1.19
    4 -7 10 14.83 1.16
    -5 7 -10 0.77 0.18
    5 -7 10 0.63 0.28
    5 -7 10 0.61 0.29
    6 -7 10 1.92 0.52
    7 -7 10 2.04 0.53
    8 -7 10 0.65 0.38
    9 -7 10 16.73 1.61
    10 -7 10 6.9 1.08
    11 -7 10 4.43 0.87
    -10 -6 10 20.56 1.57
    -9 -6 10 5.35 0.57
    -8 -6 10 4.56 0.56
    -7 -6 10 18.6 1.36
    -6 -6 10 4.61 0.47
    -5 -6 10 5 0.47
    -4 -6 10 48.45 3.04
    -4 -6 10 45.44 2.96
    -3 -6 10 2.44 0.3
    -3 -6 10 2.11 0.22
    -2 -6 10 4.93 0.38
    -2 -6 10 5.29 0.36
    0 -6 10 28.6 1.84
    0 -6 10 28.5 1.83
    1 -6 10 95.5 5.97
    2 -6 10 30.48 2.12
    3 -6 10 47.82 3.25
    -4 6 -10 15.04 0.98
    4 -6 10 12.24 1.21
    -5 6 -10 0.53 0.15
    5 -6 10 0.54 0.28
    5 -6 10 0.12 0.21
    -6 6 -10 6.25 0.58
    6 -6 10 4.47 0.77
    7 -6 10 3.28 0.66
    8 -6 10 3.17 0.7
    9 -6 10 5.14 0.92
    10 -6 10 16.51 1.61
    11 -6 10 -0.3 0.28
    -10 -5 10 1.01 0.28
    -9 -5 10 0.24 0.16
    -8 -5 10 0.39 0.18
    -7 -5 10 0.06 0.11
    -6 -5 10 5.08 0.51
    -5 -5 10 190.95 11.24
    -5 -5 10 173.4 11.16
    -4 -5 10 24.32 1.63
    -4 -5 10 24.91 1.68
    -3 -5 10 0.2 0.11
    -3 -5 10 0.31 0.1
    0 -5 10 1.44 0.22
    0 -5 10 1.42 0.19
    1 -5 10 2.01 0.28
    1 -5 10 1.94 0.31
    2 -5 10 6.64 0.68
    2 -5 10 7.49 0.63
    -3 5 -10 11.54 0.77
    -3 5 -10 11.25 0.81
    3 -5 10 10.93 1.02
    3 -5 10 13.17 0.98
    -4 5 -10 28.64 1.91
    4 -5 10 26.54 2.14
    4 -5 10 32.63 2.11
    -5 5 -10 0.19 0.14
    5 -5 10 0.42 0.26
    5 -5 10 0.31 0.22
    -6 5 -10 3.95 0.5
    6 -5 10 3.72 0.69
    7 -5 10 0.68 0.32
    8 -5 10 0.05 0.26
    9 -5 10 12.39 1.48
    10 -5 10 0.36 0.38
    -10 -4 10 3.87 0.55
    -9 -4 10 6.09 0.64
    -8 -4 10 2.38 0.4
    -7 -4 10 1.87 0.35
    -6 -4 10 63.27 4.07
    -5 -4 10 73 4.67
    -4 -4 10 0.64 0.19
    -4 -4 10 0.59 0.18
    -3 -4 10 0.81 0.19
    -3 -4 10 0.8 0.2
    -2 -4 10 11.24 0.74
    -2 -4 10 10.61 0.78
    -1 -4 10 17.91 1.16
    -1 -4 10 17.6 1.2
    0 -4 10 10.11 0.7
    0 -4 10 8.94 0.74
    1 -4 10 63.18 3.91
    1 -4 10 60.46 3.98
    2 -4 10 2.29 0.36
    2 -4 10 2.01 0.39
    -3 4 -10 4.21 0.38
    3 -4 10 4.2 0.62
    3 -4 10 4.01 0.53
    -4 4 -10 1.55 0.27
    4 -4 10 1.58 0.41
    4 -4 10 1.77 0.36
    -5 4 -10 15.53 1.2
    5 -4 10 18.84 1.38
    5 -4 10 15.06 1.41
    -6 4 -10 0.84 0.23
    6 -4 10 0.74 0.31
    7 -4 10 2.6 0.58
    8 -4 10 3.42 0.72
    9 -4 10 7.7 1.1
    10 -4 10 43.2 3.26
    -11 -3 10 32.12 2.3
    -10 -3 10 5.94 0.73
    -9 -3 10 18.75 1.45
    -8 -3 10 25.69 1.87
    -7 -3 10 1.28 0.31
    -6 -3 10 6.09 0.62
    -5 -3 10 6.51 0.66
    -5 -3 10 7.19 0.69
    -4 -3 10 0.25 0.16
    -4 -3 10 0.13 0.16
    -3 -3 10 10.17 0.77
    -3 -3 10 9.99 0.82
    -2 -3 10 16.99 1.2
    -2 -3 10 16.66 1.13
    -1 -3 10 -0.01 0.09
    -1 -3 10 0.24 0.1
    0 -3 10 42.42 2.69
    0 -3 10 41.54 2.77
    1 -3 10 0.56 0.18
    1 -3 10 0.17 0.15
    -2 3 -10 0.3 0.11
    -2 3 -10 0.28 0.2
    2 -3 10 0.8 0.27
    2 -3 10 0.42 0.17
    3 -3 10 1.07 0.28
    3 -3 10 0.74 0.29
    -4 3 -10 41.16 2.65
    4 -3 10 34.82 2.83
    4 -3 10 43.72 2.76
    -5 3 -10 9.44 0.8
    5 -3 10 8.82 1.12
    -6 3 -10 4.41 0.64
    6 -3 10 5.6 0.84
    7 -3 10 2.2 0.55
    8 -3 10 4.36 0.78
    9 -3 10 28.23 2.31
    10 -3 10 0.44 0.39
    -11 -2 10 1.4 0.36
    -10 -2 10 14.62 1.24
    -9 -2 10 3.95 0.59
    -7 -2 10 8.61 0.85
    -6 -2 10 5.13 0.69
    -5 -2 10 8.67 0.87
    -5 -2 10 10.04 0.86
    -4 -2 10 31.5 2.32
    -4 -2 10 34.67 2.26
    -3 -2 10 10.58 0.86
    -3 -2 10 9.27 0.76
    -2 -2 10 18.61 1.37
    -2 -2 10 18.63 1.29
    -1 -2 10 33.8 2.19
    -1 -2 10 32.74 2.27
    0 -2 10 0.73 0.19
    0 -2 10 0.84 0.26
    -1 2 -10 12.72 0.92
    -1 2 -10 11.84 0.84
    1 -2 10 11.53 1.02
    1 -2 10 10.19 0.89
    2 -2 10 6.13 0.61
    2 -2 10 5.91 0.77
    -3 2 -10 24.94 1.76
    3 -2 10 25.08 1.96
    3 -2 10 26.82 1.85
    -4 2 -10 33.83 2.33
    4 -2 10 35.91 2.44
    4 -2 10 34.29 2.56
    -5 2 -10 23.01 1.58
    5 -2 10 19.29 1.75
    6 -2 10 3.51 0.66
    7 -2 10 0.62 0.34
    8 -2 10 3.01 0.67
    9 -2 10 3.21 0.71
    -11 -1 10 2.52 0.51
    -10 -1 10 2.53 0.52
    -8 -1 10 7.17 0.89
    -7 -1 10 0.88 0.31
    -6 -1 10 15.83 1.34
    -5 -1 10 8.11 0.78
    -5 -1 10 8.24 0.86
    -4 -1 10 35.06 2.36
    -4 -1 10 34.49 2.45
    -3 -1 10 7.74 0.67
    -3 -1 10 7.71 0.75
    -2 -1 10 47.3 3.1
    -2 -1 10 44.87 2.97
    -1 -1 10 2.62 0.45
    -1 -1 10 2.69 0.38
    0 1 -10 2.73 0.38
    0 1 -10 3.3 0.44
    0 -1 10 3.24 0.43
    0 -1 10 2.96 0.51
    1 -1 10 2.06 0.45
    1 -1 10 3.04 0.45
    -2 1 -10 0.03 0.11
    2 -1 10 0.09 0.14
    2 -1 10 0.32 0.21
    -3 1 -10 13.36 1.05
    3 -1 10 12.3 1.21
    3 -1 10 14.2 1.12
    -4 1 -10 28.61 2
    4 -1 10 28.95 2.24
    -5 1 -10 51.96 3.39
    5 -1 10 49.65 3.61
    6 -1 10 -0.16 0.21
    7 -1 10 1.14 0.46
    8 -1 10 4.32 0.82
    9 -1 10 2.7 0.64
    -11 0 10 8.19 0.99
    -10 0 10 66.71 4.51
    -9 0 10 5.16 0.78
    -8 0 10 0.38 0.26
    -7 0 10 1.07 0.34
    -6 0 10 0.95 0.34
    -5 0 10 11.12 0.93
    -5 0 10 8.83 0.95
    -4 0 10 1.67 0.34
    -4 0 10 1.05 0.32
    -3 0 10 1.22 0.33
    -3 0 10 1.74 0.33
    2 0 -10 9.54 0.8
    2 0 -10 10.58 0.76
    -2 0 10 10.2 0.95
    -2 0 10 9.91 0.84
    1 0 -10 35.74 2.48
    -1 0 10 39.27 2.48
    -1 0 10 34.89 2.59
    0 0 -10 -0.06 0.08
    0 0 10 0.25 0.2
    0 0 10 0.31 0.16
    -1 0 -10 0.05 0.13
    1 0 10 0.12 0.19
    1 0 10 0.46 0.2
    -2 0 -10 2.58 0.4
    2 0 10 2.22 0.49
    2 0 10 3.01 0.46
    -3 0 -10 2.36 0.4
    3 0 10 1.87 0.46
    -4 0 -10 24.77 1.74
    4 0 10 22.77 1.93
    5 0 10 7.72 1.06
    6 0 10 6.74 1.01
    7 0 10 9.77 1.23
    8 0 10 0.3 0.3
    -11 1 10 25.88 2.06
    -10 1 10 16.52 1.46
    -9 1 10 1.38 0.42
    -8 1 10 0.23 0.23
    -7 1 10 13.61 1.27
    -6 1 10 12.11 1.18
    -5 1 10 4.33 0.71
    4 -1 -10 24.18 1.76
    -4 1 10 27.09 1.83
    -4 1 10 24.19 1.92
    3 -1 -10 0.15 0.19
    -3 1 10 0.18 0.16
    -3 1 10 -0.08 0.14
    2 -1 -10 26.27 1.95
    -2 1 10 25.71 2.01
    -2 1 10 27.64 1.89
    1 -1 -10 3.95 0.57
    -1 1 10 5.59 0.56
    -1 1 10 4.5 0.7
    0 -1 -10 22.55 1.67
    0 1 10 23.55 1.84
    0 1 10 23.98 1.7
    -1 -1 -10 0.28 0.16
    1 1 10 0.42 0.21
    1 1 10 0.17 0.2
    -2 -1 -10 0.8 0.24
    2 1 10 1.03 0.36
    -3 -1 -10 1.04 0.27
    3 1 10 1.59 0.44
    4 1 10 20.66 1.76
    5 1 10 54.84 3.88
    6 1 10 8.98 1.17
    7 1 10 9.14 1.22
    8 1 10 -0.13 0.39
    -11 2 10 1.29 0.4
    -10 2 10 1.94 0.49
    -9 2 10 0.31 0.26
    -8 2 10 3.38 0.65
    -7 2 10 10.5 1.11
    -6 2 10 0.87 0.36
    -5 2 10 5.8 0.83
    -4 2 10 2.15 0.49
    3 -2 -10 0.09 0.18
    -3 2 10 0.01 0.18
    -3 2 10 0.09 0.15
    2 -2 -10 0.71 0.27
    -2 2 10 0.67 0.29
    -2 2 10 0.49 0.21
    1 -2 -10 51.8 3.39
    -1 2 10 46.79 3.5
    -1 2 10 53.43 3.47
    0 -2 -10 10.69 0.91
    0 2 10 9.4 1.02
    -1 -2 -10 4.19 0.55
    1 2 10 3.16 0.6
    -2 -2 -10 12.44 1.04
    2 2 10 12.16 1.2
    3 2 10 13.77 1.31
    4 2 10 69.77 4.79
    5 2 10 -0.12 0.22
    6 2 10 16.79 1.57
    7 2 10 0.35 0.37
    -11 3 10 3.71 0.69
    -10 3 10 2.06 0.53
    -9 3 10 13.35 1.28
    -8 3 10 0.24 0.24
    -7 3 10 8.59 1.12
    -6 3 10 6.06 0.88
    -5 3 10 0.62 0.32
    -4 3 10 3.58 0.68
    -3 3 10 1.26 0.41
    2 -3 -10 15.91 1.35
    -2 3 10 14.25 1.35
    1 -3 -10 6.73 0.68
    -1 3 10 5 0.8
    0 -3 -10 54.89 3.67
    0 3 10 54.43 3.81
    1 3 10 3.2 0.62
    2 3 10 0.43 0.29
    3 3 10 7.49 1.02
    4 3 10 0.49 0.32
    5 3 10 15.46 1.48
    6 3 10 0.03 0.31
    -11 4 10 2.2 0.53
    -10 4 10 9.46 1.14
    -9 4 10 12.9 1.29
    -8 4 10 5.49 0.88
    -7 4 10 28.22 2.26
    -6 4 10 0.27 0.26
    -5 4 10 2.67 0.62
    -4 4 10 8.4 1.11
    -3 4 10 3.14 0.66
    -2 4 10 6.88 0.95
    -1 4 10 39.4 2.9
    0 4 10 34.08 2.58
    1 4 10 0.66 0.33
    2 4 10 2.41 0.58
    3 4 10 1.95 0.51
    4 4 10 -0.11 0.21
    5 4 10 4.96 0.84
    -11 5 10 0.58 0.36
    -10 5 10 0.84 0.35
    -9 5 10 0.61 0.33
    -8 5 10 1.25 0.44
    -7 5 10 0.05 0.22
    -6 5 10 36.45 2.77
    -5 5 10 0.26 0.25
    -4 5 10 0.35 0.31
    -3 5 10 0.46 0.33
    -2 5 10 6.45 0.96
    -1 5 10 15.41 1.43
    0 5 10 3.52 0.67
    1 5 10 -0.08 0.19
    2 5 10 20.43 1.78
    3 5 10 0.62 0.4
    4 5 10 0.91 0.42
    -10 6 10 0.45 0.32
    -9 6 10 2.04 0.57
    -8 6 10 0.22 0.25
    -7 6 10 21.96 1.91
    -6 6 10 0.07 0.24
    -5 6 10 10.66 1.29
    -4 6 10 0.33 0.29
    -3 6 10 1.37 0.47
    -2 6 10 2.87 0.62
    -1 6 10 34.54 2.64
    0 6 10 35.38 2.7
    1 6 10 12.77 1.29
    2 6 10 5.04 0.86
    3 6 10 0.55 0.52
    -9 7 10 0.08 0.31
    -8 7 10 2 0.56
    -7 7 10 0.02 0.23
    -6 7 10 17.65 1.63
    -5 7 10 0.16 0.29
    -4 7 10 6.9 0.99
    -3 7 10 6.92 1.02
    -2 7 10 21.8 1.87
    -1 7 10 54.51 3.88
    0 7 10 1.82 0.51
    1 7 10 19.7 1.76
    -8 8 10 2.13 0.65
    -7 8 10 15.74 1.53
    -6 8 10 0.42 0.34
    -5 8 10 30.75 2.45
    -4 8 10 0.17 0.26
    -3 8 10 2.69 0.62
    -2 8 10 10.18 1.28
    -1 8 10 -0.14 0.28
    1 -16 11 4.68 0.65
    2 -16 11 2.22 0.46
    3 -16 11 1.34 0.37
    4 -16 11 0.19 0.24
    5 -16 11 0.27 0.25
    6 -16 11 5.44 0.83
    7 -16 11 0.68 0.36
    -1 -15 11 21.16 1.57
    0 -15 11 0.67 0.26
    1 -15 11 0.96 0.3
    2 -15 11 0.34 0.24
    3 -15 11 4.45 0.7
    4 -15 11 0.02 0.22
    5 -15 11 12.31 1.22
    6 -15 11 1 0.41
    7 -15 11 0.09 0.25
    8 -15 11 7.19 1.06
    -3 -14 11 14.14 1.12
    -2 -14 11 0.46 0.2
    -1 -14 11 2.04 0.38
    0 -14 11 11.2 0.96
    1 -14 11 3.64 0.53
    2 -14 11 1.38 0.35
    3 -14 11 0.15 0.2
    4 -14 11 0.47 0.29
    5 -14 11 0.37 0.3
    6 -14 11 1.73 0.47
    7 -14 11 0.07 0.24
    8 -14 11 0.38 0.35
    9 -14 11 16.65 1.61
    -4 -13 11 1.95 0.35
    -3 -13 11 2.81 0.42
    -2 -13 11 0.43 0.18
    -1 -13 11 18.02 1.34
    0 -13 11 7.63 0.71
    1 -13 11 9.85 0.87
    2 -13 11 3.36 0.53
    3 -13 11 18.9 1.55
    4 -13 11 3.02 0.57
    5 -13 11 5.42 0.87
    6 -13 11 8.21 1.1
    7 -13 11 1.97 0.57
    8 -13 11 28.85 2.35
    9 -13 11 0.35 0.29
    10 -13 11 13.57 1.45
    -5 -12 11 16.01 1.21
    -4 -12 11 0.18 0.14
    -3 -12 11 2.24 0.35
    -2 -12 11 3.8 0.46
    -1 -12 11 -0.07 0.1
    0 -12 11 9.42 0.8
    1 -12 11 0.32 0.18
    2 -12 11 8.69 0.85
    3 -12 11 6.94 0.86
    4 -12 11 12.02 1.14
    5 -12 11 0.66 0.32
    6 -12 11 0.16 0.27
    7 -12 11 9.47 1.19
    8 -12 11 0.56 0.35
    9 -12 11 23.25 2.04
    10 -12 11 3.87 0.82
    -6 -11 11 35.12 2.37
    -5 -11 11 23.19 1.64
    -4 -11 11 6.94 0.62
    -3 -11 11 5.39 0.52
    -2 -11 11 1.3 0.25
    -1 -11 11 0.42 0.15
    0 -11 11 0.07 0.13
    1 -11 11 0.68 0.22
    2 -11 11 6.63 0.8
    3 -11 11 26.26 1.98
    4 -11 11 11.56 1.12
    5 -11 11 0.09 0.21
    6 -11 11 1.26 0.41
    7 -11 11 7.46 1.05
    8 -11 11 1.49 0.49
    9 -11 11 -0.08 0.2
    10 -11 11 23.81 2.1
    -7 -10 11 1.15 0.27
    -6 -10 11 16.75 1.24
    -5 -10 11 0.14 0.13
    -4 -10 11 1.82 0.3
    -3 -10 11 2.94 0.37
    -2 -10 11 11.37 0.85
    -1 -10 11 0.2 0.12
    0 -10 11 16.32 1.18
    1 -10 11 0.19 0.15
    2 -10 11 8.54 0.83
    3 -10 11 28.27 2.09
    4 -10 11 0.13 0.19
    5 -10 11 0.29 0.24
    6 -10 11 0.89 0.37
    7 -10 11 -0.04 0.23
    8 -10 11 2.3 0.58
    9 -10 11 81.77 5.63
    10 -10 11 9.3 1.28
    -8 -9 11 7.08 0.66
    -7 -9 11 0.28 0.16
    -6 -9 11 2.19 0.35
    -5 -9 11 5.51 0.51
    -4 -9 11 2.13 0.3
    -3 -9 11 15.25 1.07
    -2 -9 11 0.41 0.12
    -1 -9 11 3.22 0.39
    -1 -9 11 2.98 0.31
    0 -9 11 3.43 0.42
    0 -9 11 4.29 0.42
    1 -9 11 6.14 0.61
    1 -9 11 6.44 0.63
    2 -9 11 0.72 0.25
    2 -9 11 1.09 0.32
    3 -9 11 23.03 1.81
    3 -9 11 22.43 1.73
    4 -9 11 40.97 2.89
    5 -9 11 13.66 1.26
    6 -9 11 2.28 0.55
    7 -9 11 0.37 0.29
    8 -9 11 73.24 5.06
    9 -9 11 33.28 2.64
    10 -9 11 4.52 0.86
    -8 -8 11 4.39 0.54
    -7 -8 11 1.06 0.25
    -6 -8 11 10.12 0.8
    -5 -8 11 1.43 0.25
    -4 -8 11 0.17 0.1
    -3 -8 11 0.04 0.07
    -2 -8 11 32.26 2.1
    -2 -8 11 34.51 2.15
    -1 -8 11 3.25 0.32
    -1 -8 11 3.3 0.29
    0 -8 11 3.38 0.35
    0 -8 11 3.24 0.35
    1 -8 11 7 0.62
    1 -8 11 6.85 0.65
    2 -8 11 16.48 1.29
    2 -8 11 17.81 1.31
    3 -8 11 65.36 4.46
    3 -8 11 71.94 4.48
    4 -8 11 14.19 1.23
    5 -8 11 60.59 4.12
    6 -8 11 12.68 1.23
    7 -8 11 0.5 0.28
    8 -8 11 6.96 1
    9 -8 11 6.01 0.97
    10 -8 11 2.12 0.57
    -9 -7 11 0.37 0.17
    -8 -7 11 4.43 0.53
    -7 -7 11 0.06 0.12
    -6 -7 11 1.43 0.26
    -5 -7 11 10.4 0.78
    -4 -7 11 0.58 0.13
    -3 -7 11 33.61 2.16
    -3 -7 11 33.38 2.11
    -2 -7 11 8.65 0.6
    -2 -7 11 9.69 0.63
    0 -7 11 4.23 0.35
    0 -7 11 3.3 0.36
    1 -7 11 2.85 0.37
    1 -7 11 3.26 0.39
    2 -7 11 78.26 5.08
    2 -7 11 82.04 5.09
    3 -7 11 0.22 0.17
    3 -7 11 0.1 0.15
    4 -7 11 80.17 5.47
    4 -7 11 88.87 5.55
    5 -7 11 8.01 1.01
    6 -7 11 2.3 0.51
    7 -7 11 5.97 0.9
    8 -7 11 5.21 0.85
    9 -7 11 2.56 0.6
    10 -7 11 63.03 4.47
    -9 -6 11 2.96 0.43
    -8 -6 11 3.57 0.47
    -7 -6 11 0.61 0.18
    -6 -6 11 0.38 0.14
    -5 -6 11 0.12 0.09
    -4 -6 11 1.42 0.2
    -4 -6 11 1.21 0.24
    -3 -6 11 5.2 0.45
    -3 -6 11 5.84 0.41
    0 -6 11 0.91 0.16
    1 -6 11 15.11 1.07
    1 -6 11 15.29 1.11
    2 -6 11 12.16 0.91
    2 -6 11 10.99 0.94
    3 -6 11 22.33 1.54
    3 -6 11 19.46 1.57
    4 -6 11 1.41 0.37
    5 -6 11 35.79 2.6
    6 -6 11 15.08 1.36
    7 -6 11 12.83 1.27
    8 -6 11 13.85 1.37
    9 -6 11 16.14 1.54
    10 -6 11 47.62 3.52
    -10 -5 11 0 0.13
    -9 -5 11 1.81 0.34
    -8 -5 11 1.08 0.26
    -7 -5 11 8.82 0.75
    -6 -5 11 0.08 0.11
    -5 -5 11 2.39 0.32
    -4 -5 11 3.55 0.37
    -4 -5 11 3.3 0.33
    -3 -5 11 21.3 1.38
    -3 -5 11 20.62 1.37
    -2 -5 11 56.61 3.46
    -1 -5 11 3.34 0.27
    -1 -5 11 3.63 0.3
    0 -5 11 10.37 0.74
    0 -5 11 10.59 0.78
    1 -5 11 9.99 0.85
    1 -5 11 11.26 0.81
    2 -5 11 8.97 0.73
    2 -5 11 8.02 0.77
    3 -5 11 32.57 2.44
    3 -5 11 36.79 2.38
    4 -5 11 202.84 12.68
    5 -5 11 10.87 1.08
    6 -5 11 9.91 1.05
    7 -5 11 9.05 1.12
    8 -5 11 3.35 0.66
    9 -5 11 7.93 1.12
    10 -5 11 0.17 0.34
    -10 -4 11 0.59 0.23
    -9 -4 11 0.02 0.12
    -8 -4 11 21.51 1.56
    -7 -4 11 0.4 0.17
    -6 -4 11 1.43 0.28
    -5 -4 11 4.74 0.48
    -4 -4 11 0.88 0.21
    -4 -4 11 0.59 0.18
    -3 -4 11 6.52 0.61
    -3 -4 11 7.58 0.56
    -2 -4 11 21.65 1.36
    -2 -4 11 20.34 1.41
    -1 -4 11 24.79 1.55
    -1 -4 11 23.14 1.61
    0 -4 11 32.58 2.18
    0 -4 11 32.7 2.11
    1 -4 11 0.52 0.21
    1 -4 11 0.67 0.18
    2 -4 11 1.92 0.34
    2 -4 11 2.76 0.44
    -3 4 -11 150.56 9.66
    3 -4 11 152.27 9.93
    3 -4 11 172.74 9.85
    4 -4 11 38.75 2.77
    5 -4 11 10.92 1.09
    6 -4 11 3.96 0.69
    7 -4 11 9.71 1.22
    8 -4 11 14.69 1.41
    9 -4 11 13.84 1.39
    -10 -3 11 1.5 0.35
    -9 -3 11 1.02 0.28
    -8 -3 11 0.99 0.28
    -6 -3 11 4.64 0.59
    -5 -3 11 6.52 0.67
    -5 -3 11 7.46 0.72
    -4 -3 11 15.56 1.05
    -4 -3 11 12.18 1.09
    -3 -3 11 31.66 2.17
    -3 -3 11 32.58 2.09
    -2 -3 11 78.12 4.73
    -2 -3 11 73.68 4.8
    -1 -3 11 49.72 3.27
    -1 -3 11 51.02 3.19
    0 -3 11 89.62 5.82
    0 -3 11 94.66 5.75
    1 -3 11 10.5 0.81
    1 -3 11 9.47 0.88
    -2 3 -11 1.85 0.25
    2 -3 11 4.09 0.56
    2 -3 11 2.41 0.39
    3 -3 11 17.84 1.47
    4 -3 11 9.17 0.96
    5 -3 11 0.43 0.29
    6 -3 11 20.83 1.76
    7 -3 11 2.56 0.62
    8 -3 11 8.38 1.11
    9 -3 11 21.98 1.92
    -11 -2 11 0.14 0.17
    -10 -2 11 0.84 0.29
    -9 -2 11 0.25 0.19
    -8 -2 11 13.68 1.18
    -7 -2 11 0.45 0.23
    -6 -2 11 10.95 0.99
    -5 -2 11 2.1 0.42
    -4 -2 11 14.59 1.08
    -4 -2 11 14.46 1.18
    -3 -2 11 66.47 4.07
    -3 -2 11 61.88 4.16
    -2 -2 11 11.94 0.85
    -2 -2 11 9.97 0.91
    -1 -2 11 151.33 9.76
    -1 -2 11 162.2 9.67
    0 -2 11 14.4 1.07
    0 -2 11 14.59 1.17
    -1 2 -11 11.75 0.93
    -1 2 -11 11.1 0.79
    1 -2 11 9.85 0.95
    1 -2 11 11.07 0.89
    -2 2 -11 18.63 1.39
    2 -2 11 21.47 1.47
    2 -2 11 18.27 1.54
    3 -2 11 14.74 1.3
    4 -2 11 0.8 0.32
    5 -2 11 98.14 6.46
    6 -2 11 22.1 1.86
    7 -2 11 -0.11 0.22
    8 -2 11 0.22 0.31
    -11 -1 11 1.44 0.38
    -10 -1 11 0.16 0.21
    -9 -1 11 1.61 0.42
    -8 -1 11 0.61 0.26
    -7 -1 11 63.68 4.27
    -6 -1 11 6.64 0.85
    -5 -1 11 2.52 0.48
    -4 -1 11 15.88 1.3
    -4 -1 11 16.01 1.19
    -3 -1 11 4.33 0.61
    -3 -1 11 4.6 0.47
    -2 -1 11 15.27 1.27
    -2 -1 11 16.25 1.17
    -1 -1 11 18.35 1.27
    -1 -1 11 15.85 1.35
    0 1 -11 17.12 1.21
    0 -1 11 18.03 1.27
    0 -1 11 15.61 1.35
    1 -1 11 33.85 2.46
    1 -1 11 34.84 2.4
    2 -1 11 10.12 0.99
    3 -1 11 4.7 0.74
    4 -1 11 64.12 4.38
    5 -1 11 78.06 5.26
    6 -1 11 6.2 0.93
    7 -1 11 12.16 1.25
    8 -1 11 1.57 0.53
    -11 0 11 0.01 0.19
    -10 0 11 0.2 0.22
    -9 0 11 0.2 0.22
    -8 0 11 37.68 2.73
    -7 0 11 36.66 2.67
    -6 0 11 1.35 0.38
    -5 0 11 0 0.15
    -4 0 11 0.55 0.26
    -3 0 11 3.27 0.54
    -3 0 11 2.76 0.47
    2 0 -11 49.92 3.08
    -2 0 11 50.02 3.24
    -2 0 11 47.85 3.37
    -1 0 11 193.03 12.43
    -1 0 11 205.41 12.37
    0 0 11 0.82 0.31
    1 0 11 17.43 1.46
    2 0 11 9.09 1.09
    3 0 11 0.22 0.22
    4 0 11 12.64 1.23
    5 0 11 0.44 0.32
    6 0 11 0.21 0.25
    7 0 11 12.99 1.31
    -11 1 11 2.76 0.58
    -10 1 11 6.77 0.92
    -9 1 11 0.51 0.28
    -8 1 11 2.13 0.5
    -7 1 11 17.61 1.53
    -6 1 11 5.23 0.78
    -5 1 11 13.7 1.24
    -4 1 11 0.84 0.32
    -3 1 11 19.99 1.62
    -2 1 11 168.29 10.62
    -1 1 11 33.04 2.42
    0 1 11 7.2 0.92
    1 1 11 1.67 0.42
    2 1 11 7.63 0.98
    3 1 11 18.85 1.62
    4 1 11 17.5 1.56
    5 1 11 16.55 1.53
    6 1 11 11.72 1.23
    -11 2 11 1.17 0.39
    -10 2 11 3.97 0.7
    -9 2 11 2.94 0.6
    -8 2 11 21.21 1.77
    -7 2 11 20.62 1.75
    -6 2 11 58.51 4.05
    -5 2 11 36.65 2.7
    -4 2 11 6.56 0.88
    -3 2 11 4.06 0.66
    -2 2 11 8.14 1
    -1 2 11 11.87 1.15
    0 2 11 1.06 0.38
    1 2 11 8.4 1.07
    2 2 11 20.96 1.74
    3 2 11 17.73 1.57
    4 2 11 29.48 2.33
    5 2 11 0.19 0.27
    6 2 11 4.25 0.77
    -11 3 11 4.13 1
    -10 3 11 4.71 0.77
    -9 3 11 11.93 1.2
    -8 3 11 33.42 2.56
    -7 3 11 15.69 1.45
    -6 3 11 58.99 4.09
    -5 3 11 4.96 0.8
    -4 3 11 7.78 1.02
    -3 3 11 6.74 0.94
    -2 3 11 2.78 0.55
    -1 3 11 1.19 0.4
    0 3 11 102.02 6.68
    1 3 11 14.33 1.34
    2 3 11 0.4 0.28
    3 3 11 0.1 0.23
    4 3 11 2.68 0.58
    5 3 11 2.56 0.61
    -10 4 11 1.3 0.42
    -9 4 11 5.49 0.87
    -8 4 11 0.67 0.36
    -7 4 11 11.24 1.18
    -6 4 11 3.55 0.68
    -5 4 11 0.16 0.22
    -4 4 11 31.16 2.41
    -3 4 11 10.63 1.11
    -2 4 11 2.17 0.52
    -1 4 11 54.92 3.85
    0 4 11 47.66 3.41
    1 4 11 4.87 0.81
    2 4 11 8.82 1.11
    3 4 11 0.68 0.36
    4 4 11 2.4 0.66
    -10 5 11 0.17 0.3
    -9 5 11 2.15 0.54
    -8 5 11 1.07 0.43
    -7 5 11 36.29 2.77
    -6 5 11 79.8 5.41
    -5 5 11 3.77 0.71
    -4 5 11 7.42 1.03
    -3 5 11 4.46 0.77
    -2 5 11 1.67 0.48
    -1 5 11 12.14 1.23
    0 5 11 0.01 0.22
    1 5 11 6.44 0.95
    2 5 11 9.38 1.2
    -9 6 11 0.25 0.3
    -8 6 11 14.44 1.43
    -7 6 11 69.88 4.84
    -6 6 11 5.56 0.91
    -5 6 11 6.43 0.97
    -4 6 11 -0.03 0.23
    -3 6 11 12.96 1.28
    -2 6 11 10.29 1.24
    -1 6 11 8.65 1.12
    0 6 11 5.74 0.89
    1 6 11 3.93 0.76
    -7 7 11 5.85 0.94
    -6 7 11 2.28 0.58
    -5 7 11 3.48 0.7
    -4 7 11 0.08 0.29
    -3 7 11 14.43 1.41
    -2 7 11 5.82 0.92
    -1 7 11 9.16 1.44
    1 -16 12 1.45 0.35
    2 -16 12 12.63 1.12
    3 -16 12 0.61 0.29
    4 -16 12 -0.18 0.15
    5 -16 12 0.16 0.27
    6 -16 12 -0.11 0.2
    -1 -15 12 1.65 0.34
    0 -15 12 9.52 0.86
    1 -15 12 0.1 0.17
    2 -15 12 2.81 0.5
    3 -15 12 24.07 1.88
    4 -15 12 0.87 0.34
    5 -15 12 6.96 0.94
    6 -15 12 8.8 1.1
    7 -15 12 4.37 0.76
    8 -15 12 36.08 2.88
    -3 -14 12 4.42 0.54
    -2 -14 12 4.34 0.53
    -1 -14 12 1.2 0.28
    0 -14 12 3.96 0.52
    1 -14 12 5.95 0.71
    2 -14 12 76.33 4.99
    3 -14 12 4.05 0.63
    4 -14 12 17.74 1.51
    5 -14 12 19.91 1.67
    6 -14 12 9.21 1.13
    7 -14 12 0.4 0.28
    8 -14 12 0.28 0.28
    9 -14 12 7.67 1.5
    -4 -13 12 1.79 0.32
    -3 -13 12 4.17 0.5
    -2 -13 12 19.11 1.38
    -1 -13 12 9.01 0.77
    0 -13 12 1.72 0.33
    1 -13 12 25.73 1.83
    2 -13 12 21.89 1.67
    3 -13 12 16.29 1.37
    4 -13 12 9.5 0.99
    5 -13 12 3.48 0.62
    6 -13 12 8.01 1.04
    7 -13 12 8.03 1.07
    8 -13 12 28.1 2.28
    9 -13 12 8.1 1.13
    -5 -12 12 0.76 0.22
    -4 -12 12 13.38 1.02
    -3 -12 12 20.04 1.41
    -2 -12 12 47.9 3.09
    -1 -12 12 11.1 0.87
    0 -12 12 2.71 0.39
    1 -12 12 16.81 1.29
    2 -12 12 -0.01 0.13
    3 -12 12 0.18 0.19
    4 -12 12 50.95 3.52
    5 -12 12 2.67 0.56
    6 -12 12 1.72 0.45
    7 -12 12 19.17 1.68
    8 -12 12 0.18 0.26
    9 -12 12 29.55 2.38
    -6 -11 12 0.04 0.12
    -5 -11 12 12.63 0.97
    -4 -11 12 -0.05 0.1
    -3 -11 12 38.53 2.5
    -2 -11 12 4.96 0.46
    -1 -11 12 0.07 0.11
    0 -11 12 0.6 0.2
    1 -11 12 0.14 0.16
    2 -11 12 0.29 0.19
    3 -11 12 106.58 6.82
    4 -11 12 48.97 3.38
    5 -11 12 0.02 0.18
    6 -11 12 3.54 0.66
    7 -11 12 10.92 1.16
    8 -11 12 0.04 0.25
    9 -11 12 0.65 0.38
    10 -11 12 5 0.97
    -7 -10 12 1.79 0.32
    -6 -10 12 7.59 0.66
    -5 -10 12 19.46 1.36
    -4 -10 12 -0.09 0.08
    -3 -10 12 8.53 0.66
    -2 -10 12 39.25 2.51
    -1 -10 12 5.57 0.48
    0 -10 12 10.68 0.84
    1 -10 12 6.16 0.61
    2 -10 12 22.4 1.64
    3 -10 12 80.07 5.19
    4 -10 12 0.62 0.26
    5 -10 12 0.68 0.32
    6 -10 12 0.14 0.23
    7 -10 12 7.82 1.04
    8 -10 12 3.21 0.69
    9 -10 12 30.86 2.46
    10 -10 12 1.18 0.44
    -8 -9 12 3.29 0.44
    -7 -9 12 3.34 0.43
    -6 -9 12 0.77 0.2
    -5 -9 12 4.68 0.44
    -4 -9 12 13.35 0.94
    -3 -9 12 105.11 6.46
    -2 -9 12 0.17 0.08
    -1 -9 12 49.37 2.89
    -1 -9 12 42.22 2.87
    0 -9 12 38.84 2.34
    0 -9 12 33.4 2.34
    1 -9 12 10.52 0.86
    1 -9 12 11.65 0.91
    2 -9 12 0.37 0.18
    3 -9 12 3.24 0.5
    4 -9 12 8.38 0.84
    5 -9 12 14.8 1.29
    6 -9 12 0.51 0.29
    7 -9 12 1.14 0.4
    8 -9 12 14.15 1.36
    9 -9 12 10.9 1.36
    10 -9 12 0.54 0.35
    -8 -8 12 1.91 0.33
    -7 -8 12 14.01 1.05
    -6 -8 12 3.78 0.39
    -5 -8 12 0.09 0.1
    -4 -8 12 56.12 3.5
    -3 -8 12 29.65 1.87
    -2 -8 12 36.64 2.19
    -2 -8 12 36.74 2.19
    -2 -8 12 31.77 2.16
    0 -8 12 7.55 0.62
    0 -8 12 8.51 0.61
    1 -8 12 9.47 0.8
    1 -8 12 10.21 0.77
    2 -8 12 12.95 1.02
    2 -8 12 13.33 1.03
    3 -8 12 23.55 1.72
    4 -8 12 38.49 2.7
    5 -8 12 38.45 2.75
    6 -8 12 7.89 0.98
    7 -8 12 15.29 1.4
    8 -8 12 0.14 0.23
    9 -8 12 1.01 0.41
    10 -8 12 1.27 0.5
    -9 -7 12 5.12 0.53
    -8 -7 12 32.48 2.18
    -7 -7 12 44.34 2.87
    -6 -7 12 8.39 0.67
    -5 -7 12 1.39 0.22
    -4 -7 12 10.74 0.75
    -3 -7 12 3.43 0.31
    -3 -7 12 3.82 0.28
    0 -7 12 1.57 0.23
    0 -7 12 1.53 0.21
    1 -7 12 4.05 0.39
    1 -7 12 4.11 0.41
    2 -7 12 27.06 1.85
    2 -7 12 26.61 1.85
    3 -7 12 0.93 0.28
    4 -7 12 53.26 3.59
    5 -7 12 9.57 0.95
    6 -7 12 19 1.58
    7 -7 12 7.75 1.03
    8 -7 12 2.41 0.58
    9 -7 12 1.21 0.43
    -9 -6 12 2.07 0.35
    -8 -6 12 27.38 1.88
    -7 -6 12 0.63 0.17
    -6 -6 12 1.17 0.23
    -5 -6 12 0.03 0.07
    -4 -6 12 0.21 0.09
    0 -6 12 0.59 0.13
    0 -6 12 0.78 0.16
    1 -6 12 6.07 0.52
    1 -6 12 6.14 0.56
    2 -6 12 8.86 0.72
    2 -6 12 7.81 0.74
    3 -6 12 1.59 0.35
    4 -6 12 0.13 0.18
    5 -6 12 2.31 0.5
    6 -6 12 11.72 1.14
    7 -6 12 2.81 0.59
    8 -6 12 0.68 0.33
    9 -6 12 0.15 0.23
    -10 -5 12 6.85 0.66
    -9 -5 12 0.76 0.23
    -8 -5 12 7.16 0.65
    -7 -5 12 13.78 1.03
    -6 -5 12 8.65 0.7
    -5 -5 12 5.18 0.46
    -4 -5 12 5.23 0.46
    -3 -5 12 48.68 2.78
    -3 -5 12 40.63 2.81
    -2 -5 12 74.34 4.97
    -2 -5 12 86.58 4.93
    -1 -5 12 0.51 0.15
    0 -5 12 0.35 0.12
    0 -5 12 0.1 0.11
    1 -5 12 5.33 0.55
    1 -5 12 6.07 0.52
    2 -5 12 20.28 1.45
    2 -5 12 18.02 1.43
    3 -5 12 10.84 0.98
    4 -5 12 59.89 4.03
    5 -5 12 0.22 0.23
    6 -5 12 0.26 0.23
    7 -5 12 1.14 0.4
    8 -5 12 7.27 1.01
    9 -5 12 0.07 0.24
    -10 -4 12 2.49 0.42
    -9 -4 12 11.69 0.96
    -8 -4 12 55.9 3.64
    -7 -4 12 3.61 0.47
    -5 -4 12 16.08 1.18
    -4 -4 12 4.43 0.39
    -4 -4 12 2.65 0.4
    -3 -4 12 3.38 0.31
    -3 -4 12 3.59 0.43
    -2 -4 12 4.98 0.48
    -2 -4 12 5.54 0.42
    -1 -4 12 1 0.17
    -1 -4 12 0.68 0.19
    0 -4 12 44.05 2.84
    0 -4 12 45.1 2.92
    1 -4 12 4.47 0.57
    1 -4 12 4.41 0.44
    2 -4 12 0.19 0.18
    3 -4 12 13.65 1.17
    4 -4 12 3.11 0.55
    5 -4 12 2.74 0.56
    6 -4 12 -0.04 0.2
    7 -4 12 13.4 1.29
    8 -4 12 16.92 1.54
    -10 -3 12 0.64 0.24
    -9 -3 12 26.71 1.92
    -8 -3 12 1.27 0.32
    -7 -3 12 26.09 1.88
    -6 -3 12 8.05 0.75
    -5 -3 12 13.78 1.1
    -4 -3 12 16.81 1.3
    -3 -3 12 19.03 1.25
    -3 -3 12 17.31 1.33
    -2 -3 12 16.47 1.25
    -2 -3 12 17.41 1.17
    -1 -3 12 56.37 3.72
    -1 -3 12 58.36 3.63
    0 -3 12 27.19 1.99
    0 -3 12 29.6 1.91
    1 -3 12 11.24 0.97
    2 -3 12 12.86 1.12
    3 -3 12 0.56 0.25
    4 -3 12 0.74 0.32
    5 -3 12 1.79 0.47
    6 -3 12 1.4 0.42
    7 -3 12 12.11 1.21
    8 -3 12 6.18 0.93
    -10 -2 12 0.85 0.28
    -8 -2 12 1.16 0.33
    -7 -2 12 3.76 0.57
    -6 -2 12 15.02 1.24
    -5 -2 12 4.36 0.62
    -4 -2 12 0.15 0.15
    -3 -2 12 15.77 1.23
    -2 -2 12 13.94 1.08
    -2 -2 12 12.9 1.09
    -1 -2 12 60.81 3.99
    0 -2 12 11.66 1.01
    1 -2 12 44 3.02
    2 -2 12 6.04 0.79
    3 -2 12 2.41 0.52
    4 -2 12 3.36 0.63
    5 -2 12 2.52 0.55
    6 -2 12 1.18 0.42
    7 -2 12 6.27 0.96
    -9 -1 12 0.05 0.17
    -8 -1 12 6.12 0.8
    -7 -1 12 90.29 5.86
    -6 -1 12 11.3 1.06
    -5 -1 12 0.15 0.16
    -4 -1 12 1.34 0.35
    -3 -1 12 6.36 0.69
    -2 -1 12 2.63 0.47
    -1 -1 12 1.23 0.32
    0 -1 12 -0.02 0.14
    1 -1 12 6.56 0.83
    2 -1 12 24.89 1.92
    3 -1 12 1.29 0.39
    4 -1 12 0.11 0.23
    5 -1 12 2.04 0.5
    6 -1 12 3.1 0.63
    7 -1 12 9.99 1.24
    -10 0 12 0.79 0.31
    -9 0 12 0.29 0.21
    -8 0 12 44.76 3.14
    -7 0 12 36.51 2.65
    -6 0 12 0.1 0.21
    -5 0 12 2.18 0.46
    -4 0 12 4.27 0.64
    -3 0 12 13.6 1.19
    -2 0 12 3.49 0.59
    -1 0 12 19.57 1.57
    0 0 12 1.32 0.35
    1 0 12 6.15 0.82
    2 0 12 0.3 0.23
    3 0 12 14.09 1.3
    4 0 12 0.1 0.2
    5 0 12 0.23 0.23
    6 0 12 0.51 0.33
    -10 1 12 11.2 1.1
    -9 1 12 3.09 0.6
    -8 1 12 2.92 0.57
    -7 1 12 4.96 0.76
    -6 1 12 -0.14 0.13
    -5 1 12 5.26 0.75
    -4 1 12 20.4 1.65
    -3 1 12 0.2 0.19
    -2 1 12 11.64 1.11
    -1 1 12 1.37 0.39
    0 1 12 1.73 0.43
    1 1 12 0.64 0.31
    2 1 12 26.44 2.07
    3 1 12 7.78 1.03
    4 1 12 3.37 0.63
    5 1 12 3.76 0.72
    -10 2 12 9.5 1.01
    -9 2 12 4.48 0.73
    -8 2 12 4.2 0.71
    -7 2 12 1.09 0.42
    -6 2 12 34.58 2.58
    -5 2 12 5.63 0.83
    -4 2 12 9.06 1.09
    -3 2 12 14.32 1.3
    -2 2 12 0.32 0.24
    -1 2 12 5.73 0.84
    0 2 12 4.25 0.7
    1 2 12 8.06 1.02
    2 2 12 14.75 1.36
    3 2 12 16.05 1.45
    4 2 12 1.38 0.45
    -10 3 12 4.46 0.74
    -9 3 12 0.32 0.25
    -8 3 12 4.3 0.74
    -7 3 12 10.92 1.13
    -6 3 12 16.93 1.51
    -5 3 12 7.86 1.04
    -4 3 12 23.61 1.91
    -3 3 12 0.06 0.18
    -2 3 12 5.57 0.83
    -1 3 12 2.14 0.51
    0 3 12 0.6 0.31
    1 3 12 0.74 0.33
    2 3 12 23.8 1.95
    3 3 12 26.7 2.15
    -9 4 12 0.35 0.3
    -8 4 12 1.78 0.52
    -7 4 12 3.42 0.66
    -6 4 12 0.11 0.28
    -5 4 12 3.99 0.72
    -4 4 12 1.5 0.45
    -3 4 12 28.87 2.26
    -2 4 12 0.41 0.28
    -1 4 12 0.58 0.31
    0 4 12 0.29 0.29
    1 4 12 0.33 0.27
    2 4 12 6.98 0.96
    -8 5 12 7.71 1.09
    -7 5 12 0.73 0.35
    -6 5 12 5.19 0.84
    -5 5 12 0.24 0.28
    -4 5 12 15.98 1.49
    -3 5 12 1.45 0.46
    -2 5 12 5.65 0.86
    -1 5 12 0.43 0.26
    0 5 12 0.09 0.27
    -7 6 12 0.5 0.35
    -6 6 12 0.56 0.31
    -5 6 12 -0.01 0.25
    -4 6 12 0.13 0.31
    -3 6 12 20 1.74
    -2 6 12 2.25 0.57
    1 -16 13 0.73 0.28
    2 -16 13 12.12 1.1
    3 -16 13 0.32 0.25
    4 -16 13 -0.06 0.2
    5 -16 13 0.05 0.23
    -1 -15 13 5.37 0.63
    0 -15 13 12.28 1.02
    1 -15 13 0.34 0.2
    2 -15 13 0.83 0.3
    3 -15 13 7.09 0.86
    4 -15 13 0.51 0.26
    5 -15 13 0.33 0.28
    6 -15 13 0.48 0.3
    7 -15 13 0.35 0.26
    -2 -14 13 3.09 0.42
    -1 -14 13 0.55 0.2
    0 -14 13 6.54 0.65
    1 -14 13 3.08 0.49
    2 -14 13 22.34 1.7
    3 -14 13 0.32 0.26
    4 -14 13 6.09 0.8
    5 -14 13 0.67 0.32
    6 -14 13 9.98 1.04
    7 -14 13 1.97 0.49
    8 -14 13 0.68 0.35
    -4 -13 13 0.2 0.15
    -3 -13 13 0.1 0.13
    -2 -13 13 28.02 1.89
    -1 -13 13 4.69 0.48
    0 -13 13 2.45 0.39
    1 -13 13 0.84 0.25
    2 -13 13 0.11 0.16
    3 -13 13 9.85 0.95
    4 -13 13 2.83 0.52
    5 -13 13 5.5 0.79
    6 -13 13 11.01 1.1
    7 -13 13 2.24 0.54
    8 -13 13 0.34 0.31
    -5 -12 13 0.16 0.14
    -4 -12 13 3.74 0.4
    -3 -12 13 30.93 2.04
    -2 -12 13 32.2 2.11
    -1 -12 13 6.75 0.59
    0 -12 13 3.59 0.46
    1 -12 13 2.27 0.39
    2 -12 13 0.47 0.22
    3 -12 13 0.06 0.18
    4 -12 13 5.04 0.71
    5 -12 13 0.94 0.33
    6 -12 13 15.46 1.37
    7 -12 13 12.53 1.23
    8 -12 13 0.62 0.32
    9 -12 13 0.13 0.23
    -6 -11 13 0.49 0.18
    -5 -11 13 6.83 0.58
    -4 -11 13 0.16 0.12
    -3 -11 13 20.09 1.36
    -2 -11 13 0.81 0.18
    -1 -11 13 1.87 0.28
    0 -11 13 0.63 0.21
    1 -11 13 8.47 0.74
    2 -11 13 0.27 0.17
    3 -11 13 7.51 0.75
    4 -11 13 -0.04 0.15
    5 -11 13 1.17 0.36
    6 -11 13 17.75 1.51
    7 -11 13 0.5 0.27
    8 -11 13 2.65 0.59
    9 -11 13 0.08 0.22
    -6 -10 13 8.3 0.68
    -5 -10 13 15.24 1.08
    -4 -10 13 0.44 0.13
    -3 -10 13 3.25 0.31
    -2 -10 13 9.55 0.68
    -1 -10 13 1.1 0.2
    0 -10 13 6.23 0.54
    1 -10 13 -0.12 0.09
    2 -10 13 0.11 0.13
    3 -10 13 0.27 0.18
    4 -10 13 2.44 0.46
    5 -10 13 0.44 0.24
    6 -10 13 2.83 0.54
    7 -10 13 18.78 1.6
    8 -10 13 4.33 0.74
    9 -10 13 1.85 0.53
    -7 -9 13 0.31 0.15
    -6 -9 13 1.47 0.25
    -5 -9 13 7.03 0.56
    -4 -9 13 1 0.17
    -3 -9 13 15.71 1.03
    -2 -9 13 2.42 0.22
    0 -9 13 0.38 0.11
    1 -9 13 30.29 2
    2 -9 13 6.42 0.6
    3 -9 13 3.58 0.51
    4 -9 13 6.66 0.71
    5 -9 13 8.19 0.85
    6 -9 13 51.09 3.53
    7 -9 13 1.14 0.39
    8 -9 13 18.65 1.62
    9 -9 13 1.52 0.46
    -8 -8 13 -0.01 0.11
    -7 -8 13 12.72 0.94
    -6 -8 13 0.11 0.1
    -5 -8 13 2.24 0.27
    -4 -8 13 0.16 0.07
    0 -8 13 16.44 0.97
    0 -8 13 12.43 0.98
    1 -8 13 11.46 0.85
    2 -8 13 13.42 1.03
    3 -8 13 0.49 0.21
    4 -8 13 0.29 0.2
    5 -8 13 12.88 1.14
    6 -8 13 0.16 0.19
    7 -8 13 34.95 2.58
    8 -8 13 6.37 0.94
    9 -8 13 0.73 0.36
    -8 -7 13 24.46 1.67
    -7 -7 13 16.94 1.19
    -6 -7 13 6.92 0.56
    -5 -7 13 8.39 0.61
    -4 -7 13 0.8 0.12
    0 -7 13 6.3 0.49
    0 -7 13 6.48 0.49
    1 -7 13 36.91 2.4
    2 -7 13 21.96 1.56
    3 -7 13 0.04 0.15
    4 -7 13 0.02 0.15
    5 -7 13 0.96 0.3
    6 -7 13 6.85 0.88
    7 -7 13 0.68 0.32
    8 -7 13 19.46 1.68
    9 -7 13 2.13 0.61
    -9 -6 13 0.84 0.23
    -8 -6 13 7.64 0.65
    -7 -6 13 0.08 0.1
    -6 -6 13 2.06 0.28
    -5 -6 13 0.2 0.1
    -4 -6 13 18.43 1.19
    -1 -6 13 2.98 0.25
    -1 -6 13 3.09 0.28
    0 -6 13 20.08 1.36
    0 -6 13 20.32 1.34
    1 -6 13 50.48 3.25
    2 -6 13 3.85 0.51
    3 -6 13 1.08 0.3
    4 -6 13 3.38 0.56
    5 -6 13 0.54 0.26
    6 -6 13 6.27 0.85
    7 -6 13 89.17 5.9
    8 -6 13 6.93 0.97
    -9 -5 13 0.11 0.12
    -8 -5 13 1.3 0.27
    -7 -5 13 0.98 0.21
    -6 -5 13 3.14 0.38
    -5 -5 13 9.39 0.71
    -4 -5 13 0.62 0.15
    -3 -5 13 3.28 0.25
    -3 -5 13 2.02 0.3
    -2 -5 13 1.52 0.18
    -2 -5 13 1.71 0.24
    -1 -5 13 7.83 0.64
    -1 -5 13 8.4 0.6
    0 -5 13 2.79 0.38
    1 -5 13 17.28 1.28
    2 -5 13 30.87 2.16
    3 -5 13 15.01 1.24
    4 -5 13 0.26 0.21
    5 -5 13 2.86 0.56
    6 -5 13 44.17 3.14
    7 -5 13 31.98 2.43
    8 -5 13 2.43 0.57
    -10 -4 13 2.82 0.45
    -9 -4 13 0.96 0.26
    -8 -4 13 4.21 0.53
    -7 -4 13 4.1 0.5
    -5 -4 13 0.3 0.14
    -4 -4 13 15.56 1.16
    -3 -4 13 2.9 0.41
    -2 -4 13 1.87 0.3
    -1 -4 13 7.7 0.67
    0 -4 13 12.92 1.02
    1 -4 13 52.14 3.44
    2 -4 13 25.57 1.88
    3 -4 13 41.21 2.87
    4 -4 13 4.22 0.65
    5 -4 13 0.19 0.21
    6 -4 13 2.03 0.5
    7 -4 13 3.66 0.68
    -10 -3 13 2.44 0.42
    -9 -3 13 0.14 0.13
    -7 -3 13 3.82 0.53
    -6 -3 13 0.84 0.24
    -5 -3 13 16.45 1.28
    -4 -3 13 5.89 0.61
    -3 -3 13 13.85 1.08
    -2 -3 13 4.29 0.53
    -1 -3 13 4.75 0.59
    0 -3 13 46.58 3.11
    1 -3 13 0.48 0.22
    2 -3 13 59.57 3.97
    3 -3 13 3.86 0.62
    4 -3 13 2.93 0.56
    5 -3 13 14.34 1.31
    6 -3 13 7.12 0.99
    7 -3 13 2.33 0.58
    -10 -2 13 2.56 0.47
    -8 -2 13 0.37 0.23
    -7 -2 13 0.02 0.14
    -6 -2 13 0.42 0.23
    -5 -2 13 0.95 0.3
    -4 -2 13 65.04 4.25
    -3 -2 13 19.86 1.5
    -2 -2 13 0.72 0.25
    -1 -2 13 0.16 0.16
    0 -2 13 1.56 0.38
    1 -2 13 12.98 1.13
    2 -2 13 1.56 0.38
    3 -2 13 12.76 1.17
    4 -2 13 18.88 1.58
    5 -2 13 13.21 1.25
    6 -2 13 2.49 0.56
    -9 -1 13 4.21 0.65
    -8 -1 13 0.59 0.27
    -7 -1 13 0.31 0.23
    -6 -1 13 2.9 0.53
    -5 -1 13 29.03 2.13
    -4 -1 13 23.62 1.78
    -3 -1 13 5.16 0.68
    -2 -1 13 0.05 0.16
    -1 -1 13 1.48 0.37
    0 -1 13 1.6 0.38
    1 -1 13 23.22 1.8
    2 -1 13 138.78 8.83
    3 -1 13 3.56 0.62
    4 -1 13 12.79 1.23
    5 -1 13 2.42 0.57
    6 -1 13 0 0.25
    -10 0 13 12.06 1.13
    -9 0 13 1.12 0.34
    -8 0 13 2.94 0.55
    -7 0 13 2.04 0.46
    -6 0 13 1.79 0.45
    -5 0 13 3.89 0.63
    -4 0 13 15.06 1.29
    -3 0 13 5.18 0.72
    -2 0 13 23.71 1.83
    -1 0 13 0.4 0.19
    0 0 13 4.03 0.64
    1 0 13 75.66 5.02
    2 0 13 28.37 2.17
    3 0 13 11.15 1.12
    4 0 13 0.09 0.23
    5 0 13 1.28 0.42
    -10 1 13 0.7 0.38
    -9 1 13 16.66 1.43
    -8 1 13 3.2 0.6
    -7 1 13 4.58 0.72
    -6 1 13 5.83 0.8
    -5 1 13 27.39 2.09
    -4 1 13 39.02 2.8
    -3 1 13 31.01 2.31
    -2 1 13 27.92 2.12
    -1 1 13 0.18 0.21
    0 1 13 1.11 0.37
    1 1 13 8.95 0.95
    2 1 13 1.73 0.46
    3 1 13 0.53 0.32
    4 1 13 11.14 1.15
    -9 2 13 0.45 0.28
    -8 2 13 7.81 1
    -7 2 13 1.12 0.42
    -6 2 13 3.63 0.65
    -5 2 13 29.85 2.28
    -4 2 13 10.18 1.05
    -3 2 13 47.92 3.38
    -2 2 13 5.91 0.83
    -1 2 13 8.98 0.95
    0 2 13 12.96 1.23
    1 2 13 3.83 0.67
    2 2 13 0.59 0.3
    3 2 13 46.07 3.31
    -9 3 13 39.36 3.14
    -8 3 13 5.08 0.8
    -7 3 13 0.35 0.27
    -6 3 13 4.6 0.75
    -5 3 13 2.73 0.58
    -4 3 13 8.5 1.07
    -3 3 13 4 0.71
    -2 3 13 4.62 0.76
    -1 3 13 16.56 1.47
    0 3 13 4.97 0.8
    1 3 13 1.65 0.44
    2 3 13 18.76 1.89
    -8 4 13 0.63 0.4
    -7 4 13 0.07 0.25
    -6 4 13 0.29 0.27
    -5 4 13 2.34 0.55
    -4 4 13 16.94 1.53
    -3 4 13 70.61 4.8
    -2 4 13 0.83 0.36
    -1 4 13 9.77 1.05
    0 4 13 3.86 0.71
    -6 5 13 0.2 0.31
    -5 5 13 8.49 1.09
    -4 5 13 64.44 4.46
    -3 5 13 7.83 1.03
    3 -16 14 7.82 0.83
    4 -16 14 0.19 0.22
    0 -15 14 2.76 0.44
    1 -15 14 4.95 0.64
    2 -15 14 0.25 0.2
    3 -15 14 1.13 0.34
    4 -15 14 1.89 0.44
    5 -15 14 38.41 2.75
    6 -15 14 4.47 0.7
    -2 -14 14 0.13 0.15
    -1 -14 14 2.14 0.35
    0 -14 14 9.72 0.84
    1 -14 14 6.12 0.65
    2 -14 14 4.19 0.58
    3 -14 14 0.71 0.28
    4 -14 14 9.82 0.96
    5 -14 14 16.51 1.39
    6 -14 14 6.43 0.86
    7 -14 14 4.88 0.77
    -3 -13 14 0.96 0.23
    -2 -13 14 0.15 0.14
    -1 -13 14 8.15 0.69
    0 -13 14 13.52 1.05
    1 -13 14 41.25 2.76
    2 -13 14 9.32 0.84
    3 -13 14 0.85 0.27
    4 -13 14 3.34 0.54
    5 -13 14 0.59 0.27
    6 -13 14 0.05 0.19
    7 -13 14 27.56 2.13
    8 -13 14 0.93 0.54
    -3 -12 14 0.13 0.11
    -2 -12 14 9.22 0.71
    -1 -12 14 0.42 0.15
    0 -12 14 27.12 1.84
    1 -12 14 1.43 0.29
    2 -12 14 1.19 0.29
    3 -12 14 1.59 0.34
    4 -12 14 0.33 0.22
    5 -12 14 0.02 0.18
    6 -12 14 71.1 4.73
    7 -12 14 47.71 3.36
    8 -12 14 1.01 0.37
    -3 -11 14 5.88 0.61
    -2 -11 14 9.9 0.73
    -1 -11 14 0.05 0.12
    0 -11 14 2.97 0.36
    1 -11 14 34.95 2.3
    2 -11 14 4.07 0.5
    3 -11 14 12.96 1.05
    4 -11 14 11.71 1.01
    5 -11 14 7.64 0.8
    6 -11 14 39.37 2.81
    7 -11 14 0.59 0.3
    8 -11 14 -0.04 0.21
    -6 -10 14 5.33 0.56
    -5 -10 14 7.83 0.74
    0 -10 14 93.47 5.74
    1 -10 14 2.41 0.32
    2 -10 14 32.28 2.16
    3 -10 14 17.17 1.3
    4 -10 14 11.12 0.97
    5 -10 14 0.3 0.21
    6 -10 14 1.51 0.4
    7 -10 14 4.47 0.71
    8 -10 14 12.44 1.21
    -7 -9 14 0.28 0.13
    -6 -9 14 2.93 0.31
    -5 -9 14 5.96 0.52
    1 -9 14 23.54 1.57
    2 -9 14 8.98 0.74
    3 -9 14 1.9 0.34
    4 -9 14 21.58 1.62
    5 -9 14 10.16 0.95
    6 -9 14 23.71 1.82
    7 -9 14 7.64 0.94
    8 -9 14 27.35 2.14
    -7 -8 14 2 0.29
    -6 -8 14 11.61 0.82
    -5 -8 14 28.9 1.84
    0 -8 14 1.83 0.21
    1 -8 14 1.94 0.28
    2 -8 14 55.28 3.56
    3 -8 14 0.25 0.16
    4 -8 14 5.57 0.7
    5 -8 14 8.27 0.83
    6 -8 14 -0.06 0.16
    7 -8 14 22.73 1.83
    8 -8 14 4.92 0.78
    -8 -7 14 0.68 0.17
    -7 -7 14 9.46 0.72
    -6 -7 14 2.92 0.3
    -5 -7 14 41 2.56
    0 -7 14 1.13 0.19
    1 -7 14 124.82 7.72
    2 -7 14 52.21 3.39
    3 -7 14 0.02 0.14
    4 -7 14 0.15 0.17
    5 -7 14 4.44 0.67
    6 -7 14 0.14 0.17
    7 -7 14 0.36 0.28
    8 -7 14 3.33 0.64
    -8 -6 14 8.52 0.69
    -7 -6 14 7.72 0.62
    -6 -6 14 0.09 0.09
    -5 -6 14 8.31 0.6
    -4 -6 14 33.43 2.08
    -1 -6 14 5.59 0.46
    0 -6 14 36.97 2.4
    1 -6 14 81.3 5.13
    2 -6 14 1.54 0.33
    3 -6 14 0.12 0.17
    4 -6 14 1.13 0.32
    5 -6 14 12.15 1.11
    6 -6 14 4.16 0.68
    7 -6 14 24.36 1.93
    -9 -5 14 0.81 0.22
    -8 -5 14 0.8 0.21
    -7 -5 14 2 0.3
    -6 -5 14 10.09 0.76
    -4 -5 14 0.79 0.16
    -3 -5 14 26 1.73
    -2 -5 14 27.06 1.79
    -1 -5 14 12.39 0.93
    0 -5 14 1.08 0.25
    1 -5 14 4.83 0.52
    2 -5 14 2.62 0.45
    3 -5 14 20.98 1.61
    4 -5 14 0.02 0.15
    5 -5 14 0.79 0.31
    6 -5 14 5.45 0.78
    7 -5 14 5.84 0.84
    -9 -4 14 10.42 0.86
    -8 -4 14 0.44 0.17
    -7 -4 14 0.32 0.17
    -6 -4 14 33.64 2.25
    -5 -4 14 7.46 0.65
    -4 -4 14 15.13 1.15
    -3 -4 14 3.91 0.48
    -2 -4 14 5.99 0.56
    -1 -4 14 21.49 1.53
    0 -4 14 7.17 0.67
    1 -4 14 19.41 1.46
    2 -4 14 31.33 2.22
    3 -4 14 30.89 2.25
    4 -4 14 9.99 0.99
    5 -4 14 11.31 1.1
    6 -4 14 0.16 0.23
    -9 -3 14 16.87 1.3
    -7 -3 14 0.14 0.16
    -6 -3 14 4.23 0.57
    -5 -3 14 1.87 0.37
    -4 -3 14 1.46 0.32
    -3 -3 14 23.69 1.69
    -2 -3 14 10.2 0.87
    -1 -3 14 9.16 0.83
    0 -3 14 17.95 1.39
    1 -3 14 -0.08 0.13
    2 -3 14 27.02 2
    3 -3 14 3.75 0.59
    4 -3 14 13.97 1.25
    5 -3 14 7.54 0.96
    6 -3 14 3.8 0.68
    -8 -2 14 1.93 0.4
    -7 -2 14 0.19 0.18
    -6 -2 14 0.19 0.18
    -5 -2 14 5.7 0.73
    -4 -2 14 96.59 6.16
    -3 -2 14 23.04 1.7
    -2 -2 14 0.22 0.17
    -1 -2 14 0.1 0.16
    0 -2 14 6.47 0.79
    1 -2 14 1.12 0.34
    2 -2 14 0.09 0.17
    3 -2 14 0.29 0.21
    4 -2 14 7.48 0.95
    5 -2 14 3.06 0.59
    -9 -1 14 2.81 0.5
    -8 -1 14 10.99 1.02
    -7 -1 14 3.89 0.6
    -6 -1 14 1.02 0.33
    -5 -1 14 34.53 2.46
    -4 -1 14 37.46 2.63
    -3 -1 14 0.04 0.15
    -2 -1 14 3.32 0.53
    -1 -1 14 0.96 0.31
    0 -1 14 20.39 1.61
    1 -1 14 4.82 0.71
    2 -1 14 20.7 1.67
    3 -1 14 -0.02 0.18
    4 -1 14 2.98 0.59
    -9 0 14 0.71 0.31
    -8 0 14 14.95 1.29
    -7 0 14 6.37 0.84
    -6 0 14 3.66 0.61
    -5 0 14 2.76 0.53
    -4 0 14 1 0.34
    -3 0 14 0.4 0.25
    -2 0 14 9.51 0.94
    -1 0 14 5.35 0.75
    0 0 14 0.1 0.2
    1 0 14 2.06 0.47
    2 0 14 2.79 0.56
    3 0 14 0.33 0.24
    -9 1 14 8.92 1.15
    -8 1 14 3.36 0.6
    -7 1 14 12.38 1.17
    -6 1 14 9.45 0.98
    -5 1 14 2.94 0.56
    -4 1 14 5.49 0.78
    -3 1 14 18.82 1.56
    -2 1 14 3.06 0.57
    -1 1 14 4.45 0.69
    0 1 14 8.76 0.94
    1 1 14 1.06 0.38
    2 1 14 0.07 0.2
    -8 2 14 8.34 1.03
    -7 2 14 4.69 0.76
    -6 2 14 0.57 0.31
    -5 2 14 3.92 0.67
    -4 2 14 3.8 0.67
    -3 2 14 17.62 1.51
    -2 2 14 5.78 0.83
    -1 2 14 19.56 1.64
    0 2 14 3.34 0.6
    1 2 14 4.2 0.69
    -7 3 14 0.09 0.22
    -6 3 14 0.22 0.24
    -5 3 14 7.14 0.96
    -4 3 14 0.08 0.24
    -3 3 14 -0.01 0.19
    -2 3 14 0.1 0.24
    -1 3 14 1.54 0.45
    2 -15 15 -0.1 0.18
    3 -15 15 4.72 0.63
    4 -15 15 0.62 0.27
    5 -15 15 10.32 0.99
    1 -14 15 19.06 1.41
    2 -14 15 2.89 0.45
    3 -14 15 0.25 0.2
    4 -14 15 0.67 0.25
    5 -14 15 2.27 0.46
    6 -14 15 3.68 0.61
    1 -13 15 35.76 2.37
    2 -13 15 5.12 0.54
    3 -13 15 5.14 0.62
    4 -13 15 0.18 0.18
    5 -13 15 0.13 0.2
    6 -13 15 0.51 0.24
    7 -13 15 3.01 0.6
    1 -12 15 1.18 0.23
    2 -12 15 0.39 0.17
    3 -12 15 4.41 0.56
    4 -12 15 6.57 0.68
    5 -12 15 0.46 0.23
    6 -12 15 7.71 0.83
    7 -12 15 1.07 0.38
    1 -11 15 9.69 0.72
    2 -11 15 10.33 0.81
    3 -11 15 0.18 0.14
    4 -11 15 0.14 0.15
    5 -11 15 1.16 0.32
    6 -11 15 0.28 0.21
    7 -11 15 1.7 0.43
    1 -10 15 0.29 0.12
    2 -10 15 5.96 0.55
    3 -10 15 0.72 0.22
    4 -10 15 17.18 1.33
    5 -10 15 3.79 0.56
    6 -10 15 0.7 0.26
    7 -10 15 2.35 0.5
    1 -9 15 7.64 0.59
    2 -9 15 0.89 0.22
    3 -9 15 10.43 0.88
    4 -9 15 14.62 1.18
    5 -9 15 6.47 0.78
    6 -9 15 0.07 0.19
    7 -9 15 0.12 0.22
    0 -8 15 0.12 0.08
    1 -8 15 0.15 0.12
    2 -8 15 2.3 0.36
    3 -8 15 4.85 0.6
    4 -8 15 13.77 1.14
    5 -8 15 15.11 1.26
    6 -8 15 0.12 0.2
    7 -8 15 0.01 0.2
    0 -7 15 0.32 0.12
    1 -7 15 2.96 0.39
    2 -7 15 0.3 0.17
    3 -7 15 3.01 0.46
    4 -7 15 17.21 1.36
    5 -7 15 3.87 0.61
    6 -7 15 3.93 0.63
    7 -7 15 1.38 0.42
    -1 -6 15 0.22 0.11
    0 -6 15 2.15 0.32
    1 -6 15 0.21 0.15
    2 -6 15 0.83 0.26
    3 -6 15 1.32 0.34
    4 -6 15 7.73 0.79
    5 -6 15 16.42 1.38
    6 -6 15 4.25 0.67
    -8 -5 15 1.81 0.29
    -7 -5 15 5.68 0.5
    -6 -5 15 0.2 0.11
    -4 -5 15 3.69 0.36
    -3 -5 15 1.69 0.28
    -2 -5 15 0.76 0.19
    -1 -5 15 37.88 2.49
    0 -5 15 4.93 0.58
    1 -5 15 0.8 0.26
    2 -5 15 8.49 0.8
    3 -5 15 5.95 0.74
    4 -5 15 37.75 2.67
    5 -5 15 3.81 0.64
    6 -5 15 19.34 1.61
    -8 -4 15 0.33 0.16
    -6 -4 15 0.11 0.13
    -5 -4 15 0.1 0.12
    -4 -4 15 2.77 0.42
    -3 -4 15 0.26 0.18
    -2 -4 15 13.47 1.04
    -1 -4 15 8.37 0.74
    0 -4 15 20.38 1.51
    1 -4 15 0.17 0.17
    2 -4 15 1.03 0.3
    3 -4 15 11.4 1.04
    4 -4 15 0.16 0.19
    5 -4 15 34.32 2.52
    -7 -3 15 4.09 0.54
    -6 -3 15 1.28 0.31
    -5 -3 15 0.02 0.14
    -4 -3 15 0.17 0.17
    -3 -3 15 0.17 0.17
    -2 -3 15 5.59 0.66
    -1 -3 15 37.74 2.58
    0 -3 15 14.86 1.21
    1 -3 15 0.65 0.25
    2 -3 15 1.57 0.38
    3 -3 15 3.66 0.59
    4 -3 15 3.28 0.57
    5 -3 15 0.99 0.41
    -8 -2 15 2.72 0.47
    -7 -2 15 0.39 0.2
    -6 -2 15 14.17 1.18
    -5 -2 15 -0.17 0.15
    -4 -2 15 1.1 0.32
    -3 -2 15 0.23 0.18
    -2 -2 15 17.11 1.36
    -1 -2 15 29.33 2.12
    0 -2 15 2.32 0.46
    1 -2 15 -0.01 0.17
    2 -2 15 0.71 0.28
    3 -2 15 0.59 0.27
    4 -2 15 4.76 0.72
    -8 -1 15 0.3 0.22
    -7 -1 15 11.72 1.05
    -6 -1 15 0.28 0.2
    -5 -1 15 4.65 0.67
    -4 -1 15 1.03 0.32
    -3 -1 15 0.36 0.23
    -2 -1 15 0.58 0.27
    -1 -1 15 13.64 1.19
    0 -1 15 17.07 1.41
    1 -1 15 8.84 0.91
    2 -1 15 0.29 0.23
    3 -1 15 5.03 0.76
    -8 0 15 2.01 0.45
    -7 0 15 0.42 0.25
    -6 0 15 18.28 1.51
    -5 0 15 2.63 0.51
    -4 0 15 0.97 0.33
    -3 0 15 4.87 0.7
    -2 0 15 14.98 1.31
    -1 0 15 39.88 2.83
    0 0 15 12.9 1.19
    1 0 15 25.97 2.01
    2 0 15 2.16 0.49
    -7 1 15 13.65 1.25
    -6 1 15 2.09 0.48
    -5 1 15 7.1 0.9
    -4 1 15 2.36 0.51
    -3 1 15 7.81 0.97
    -2 1 15 19.7 1.62
    -1 1 15 1.37 0.41
    0 1 15 35.33 2.59
    -6 2 15 33.44 2.53
    -5 2 15 9.45 1
    -4 2 15 0.4 0.28
    -3 2 15 2.37 0.53
    -2 2 15 0.33 0.24
    3 -14 16 2.37 0.39
    4 -14 16 27.33 1.95
    5 -14 16 4.08 0.59
    3 -13 16 18.05 1.32
    4 -13 16 1.98 0.36
    5 -13 16 1.67 0.38
    6 -13 16 2.44 0.47
    3 -12 16 1.66 0.31
    4 -12 16 33.95 2.33
    5 -12 16 0.68 0.25
    6 -12 16 3.81 0.59
    3 -11 16 45.5 2.97
    4 -11 16 6.12 0.62
    5 -11 16 18.17 1.4
    6 -11 16 9.31 0.89
    2 -10 16 16.03 1.14
    3 -10 16 18.31 1.34
    4 -10 16 6.9 0.68
    5 -10 16 4.07 0.57
    6 -10 16 0.14 0.19
    1 -9 16 0.89 0.19
    2 -9 16 1.56 0.28
    3 -9 16 1.5 0.3
    4 -9 16 0.03 0.16
    5 -9 16 31.39 2.23
    6 -9 16 0.4 0.24
    1 -8 16 3.97 0.4
    2 -8 16 0.09 0.13
    3 -8 16 0.55 0.21
    4 -8 16 58.03 3.82
    5 -8 16 47.42 3.22
    6 -8 16 0.35 0.23
    0 -7 16 6.05 0.51
    1 -7 16 11.7 0.9
    2 -7 16 3.79 0.5
    3 -7 16 8.64 0.81
    4 -7 16 35.66 2.49
    5 -7 16 0.11 0.2
    6 -7 16 -0.14 0.26
    -1 -6 16 3.09 0.37
    0 -6 16 26.81 1.82
    1 -6 16 9.76 0.82
    2 -6 16 5.77 0.61
    3 -6 16 0.65 0.24
    4 -6 16 0.37 0.23
    5 -6 16 0.95 0.33
    -3 -5 16 17.94 1.3
    -2 -5 16 8.5 0.7
    -1 -5 16 16.84 1.23
    0 -5 16 6.45 0.62
    1 -5 16 3.65 0.51
    2 -5 16 19.43 1.48
    3 -5 16 9.7 0.92
    4 -5 16 12.4 1.11
    5 -5 16 6.95 0.99
    -6 -4 16 17.41 1.35
    -5 -4 16 1.74 0.3
    -4 -4 16 1 0.27
    -3 -4 16 4.94 0.53
    -2 -4 16 0.53 0.2
    -1 -4 16 1.08 0.26
    0 -4 16 29.89 2.1
    1 -4 16 0.4 0.22
    2 -4 16 1.71 0.4
    3 -4 16 8.5 0.86
    4 -4 16 0.11 0.19
    -7 -3 16 15.01 1.16
    -6 -3 16 0.65 0.22
    -5 -3 16 0.2 0.18
    -4 -3 16 1.21 0.3
    -3 -3 16 0.19 0.18
    -2 -3 16 1.6 0.35
    -1 -3 16 72.13 4.68
    0 -3 16 22.59 1.69
    1 -3 16 0.01 0.18
    2 -3 16 0.71 0.29
    3 -3 16 8.79 0.91
    -7 -2 16 3.76 0.56
    -6 -2 16 12.17 1.06
    -5 -2 16 5.67 0.71
    -4 -2 16 4.42 0.6
    -3 -2 16 -0.04 0.17
    -2 -2 16 19.82 1.53
    -1 -2 16 33.16 2.36
    0 -2 16 1.19 0.34
    1 -2 16 1.76 0.42
    2 -2 16 0.13 0.23
    -7 -1 16 33.48 2.38
    -6 -1 16 0.66 0.3
    -5 -1 16 16.9 1.38
    -4 -1 16 7.16 0.85
    -3 -1 16 6.15 0.78
    -2 -1 16 -0.08 0.15
    -1 -1 16 1.32 0.38
    0 -1 16 0.12 0.21
    1 -1 16 6.64 0.84
    -6 0 16 8.46 0.91
    -5 0 16 1.23 0.35
    -4 0 16 6.35 0.83
    -3 0 16 13.97 1.23
    -2 0 16 2.06 0.45
    -1 0 16 4.5 0.69
    -4 1 16 2.37 0.62
    4 -12 17 10.35 0.87
    3 -11 17 12.89 1
    4 -11 17 -0.03 0.14
    5 -11 17 3.8 0.55
    3 -10 17 4.4 0.52
    4 -10 17 2.5 0.42
    5 -10 17 0.39 0.23
    2 -9 17 0.16 0.14
    3 -9 17 1.41 0.29
    4 -9 17 0.03 0.15
    5 -9 17 0.93 0.3
    2 -8 17 13.4 1.03
    3 -8 17 1.15 0.29
    4 -8 17 4.88 0.64
    5 -8 17 0.6 0.24
    1 -7 17 6.33 0.59
    2 -7 17 0.14 0.15
    3 -7 17 3.71 0.52
    4 -7 17 0 0.15
    0 -6 17 0.25 0.17
    1 -6 17 0.17 0.17
    2 -6 17 15.05 1.2
    3 -6 17 4.01 0.58
    4 -6 17 0.04 0.15
    -1 -5 17 4.54 0.53
    0 -5 17 1.47 0.32
    1 -5 17 12.11 1.02
    2 -5 17 9.13 0.86
    3 -5 17 3.93 0.6
    -3 -4 17 0.91 0.26
    -2 -4 17 2.6 0.41
    -1 -4 17 0.24 0.17
    0 -4 17 0.31 0.21
    1 -4 17 3.58 0.54
    2 -4 17 20.52 1.59
    -5 -3 17 1.87 0.39
    -4 -3 17 0.03 0.17
    -3 -3 17 9.54 0.86
    -2 -3 17 0.01 0.18
    -1 -3 17 0.46 0.22
    0 -3 17 0.1 0.2
    1 -3 17 3.42 0.54
    -5 -2 17 0.06 0.22
    -4 -2 17 8.51 0.83
    -3 -2 17 0.13 0.21
    -2 -2 17 3.17 0.51
    -1 -2 17 0.3 0.2
    0 -2 17 0.14 0.21
    -4 -1 17 0.19 0.22
    -3 -1 17 18.71 1.5
    -2 -1 17 2.44 0.46
    3 -9 18 0.61 0.23
    2 -8 18 34.72 2.45
    3 -8 18 0.75 0.25
    2 -7 18 4.31 0.55
    1 -6 18 10.38 0.89
    2 -6 18 7.2 0.72
    0 -5 18 1.01 0.28
    1 -5 18 0.28 0.21
    -2 -4 18 0.26 0.23
    -1 -4 18 3.86 0.53
    0 -4 18 0.08 0.19
_refine_special_details
;
_olex2_refinement_description
1. Fixed Uiso
 At 1.5 times of:
  All O(H,H) groups
2. Restrained distances
 Na2-H31A
 2.8 with sigma of 0.05
 H34B-H25A
 2.2 with sigma of 0.02
 H34A-H25A
 2.2 with sigma of 0.03
 H34B_$2-H31B
 2.2 with sigma of 0.02
 H34A_$4-H31B_$3
 2.2 with sigma of 0.02
 Cu3-H25A
 2.7 with sigma of 0.05
 Cu3-H25B
 2.3 with sigma of 0.02
 H35A-O24
 1.8 with sigma of 0.06
 H35B-O19
 2 with sigma of 0.06
 Na1-H27B
 2.8 with sigma of 0.05
 Na1-H27C = Na1-H27A = Na1-H27D
 2.8 with sigma of 0.05
 H33B-Na1
 2.8 with sigma of 0.02
 H33B-O27
 2.4 with sigma of 0.05
 Na1-H28A
 2.7 with sigma of 0.04
 H33B-H28A
 2.4 with sigma of 0.04
 H32A_$3-O26
 1.8 with sigma of 0.04
 Na2-H31B = Na2-H32B
 2.8 with sigma of 0.075
 O32-H27B_$5
 2.3 with sigma of 0.04
 H29A_$1-H22A
 2.2 with sigma of 0.02
 O31-H31A = O31-H31B = O26-H26B = O26-H26A = O29-H29B = O29-H29A = O30-H30A =
 O30-H30B = O32-H32A = O32-H32B = O27-H27A = O27-H27B = O22-H22A = O22-H22B =
 O25-H25A = O25-H25B = O28-H28A = O28-H28B = O33-H33A = O33-H33B
 0.87 with sigma of 0.015
 Na1_$5-H29A_$5
 2.7 with sigma of 0.04
 H31A-H31B \\sim H32B-H32A \\sim H29A-H29B \\sim H30A-H30B \\sim H26B-H26A
\\sim H27A-H27B \\sim H22A-
 H22B \\sim H25A-H25B \\sim H28A-H28B \\sim H33A-H33B
 with sigma of 0.01
3. Uiso/Uaniso restraints and constraints
Uanis(O3) \\sim Ueq: with sigma of 0.01 and sigma for terminal atoms of 0.02
Uanis(O35) \\sim Ueq: with sigma of 0.01 and sigma for terminal atoms of 0.02
Uanis(O27) = Uanis(O27B) = Uanis(O33)
4. Others
 Fixed Sof: O27(0.5) H27A(0.5) H27B(0.5) O27B(0.5) H27C(0.5) H27D(0.5)
 O33(0.2) H33A(0.2) H33B(0.2) O34(0.8) H34A(0.8) H34B(0.8)
5.a Free rotating group:
 O27B(H27C,H27D), O35(H35A,H35B), O34(H34A,H34B)
5.b Rotating group:
 O26(H26A,H26B), O30(H30A,H30B)
_smtbx_masks_special_details       ?
loop_
  _smtbx_masks_void_nr
  _smtbx_masks_void_average_x
  _smtbx_masks_void_average_y
  _smtbx_masks_void_average_z
  _smtbx_masks_void_volume
  _smtbx_masks_void_count_electrons
  _smtbx_masks_void_content
 1 0.500 0.000 0.000 42.5 50.5 ?
;
_reflns_number_total     5321
_reflns_number_gt     4720
_reflns_threshold_expression     'I > 2\s(I)'
_refine_ls_structure_factor_coef     Fsqd
_refine_ls_matrix_type     full
_refine_ls_R_factor_all     0.0394
_refine_ls_R_factor_gt     0.0352
_refine_ls_wR_factor_gt     0.0948
_refine_ls_wR_factor_ref     0.0983
_refine_ls_goodness_of_fit_ref     1.050
_refine_ls_restrained_S_all     1.078
_refine_ls_number_reflns     5321
_refine_ls_number_parameters     463
_refine_ls_number_restraints     100
_refine_ls_hydrogen_treatment     mixed
_refine_ls_weighting_scheme     calc
_refine_ls_weighting_details
              'w=1/[\s^2^(Fo^2^)+(0.0463P)^2^+6.2838P] where P=(Fo^2^+2Fc^2^)/3'
_atom_sites_solution_hydrogens     difmap
_atom_sites_solution_primary     ?
_atom_sites_solution_secondary     ?
_refine_ls_shift/su_max     0.000
_refine_ls_shift/su_mean     0.000
_refine_diff_density_max     2.153
_refine_diff_density_min     -1.633
_refine_ls_extinction_method
;
SHELXL2014 (Sheldrick, 2015)
;
_refine_ls_extinction_coef     0.00022(6)
_refine_ls_extinction_expression
                                    Fc^*^=kFc[1+0.001xFc^2^\l^3^/sin(2\q)]^-1/4^
loop_
    _atom_type_symbol
    _atom_type_description
    _atom_type_scat_dispersion_real
    _atom_type_scat_dispersion_imag
    _atom_type_scat_source
    Cu Cu 0.3201 1.2651 'International Tables Vol C Tables 4.2.6.8 and 6.1.1.4'
    H H 0.0000 0.0000 'International Tables Vol C Tables 4.2.6.8 and 6.1.1.4'
    Na Na 0.0362 0.0249 'International Tables Vol C Tables 4.2.6.8 and 6.1.1.4'
    O O 0.0106 0.0060 'International Tables Vol C Tables 4.2.6.8 and 6.1.1.4'
    W W -0.8490 6.8722 'International Tables Vol C Tables 4.2.6.8 and 6.1.1.4'
_computing_data_collection     'APEX3'
_computing_cell_refinement
;
SAINT (Bruker, 2015)
;
_computing_data_reduction
;
SAINT (Bruker, 2015)
;
_computing_structure_solution
;
SHELXS97 (Sheldrick, 2008) and
shelXle (H\"ubschle <i>et al.</i>,  2011)
;
_computing_structure_refinement
;
SHELXL2014 (Sheldrick, 2015)
;
_computing_molecular_graphics
;
OLEX2 (Dolomanov <i>et al.</i>, 2009) and
DIAMOND (Brandenburg, 2006)
;
_computing_publication_material
;
OLEX2 (Dolomanov <i>et al.</i>, 2009)
;
loop_
    _atom_site_type_symbol
    _atom_site_label
    _atom_site_fract_x
    _atom_site_fract_y
    _atom_site_fract_z
    _atom_site_U_iso_or_equiv
    _atom_site_adp_type
    _atom_site_calc_flag
    _atom_site_occupancy
    _atom_site_disorder_assembly
    _atom_site_disorder_group
    W W1 0.40078(5) 0.59904(4) 0.70077(4) 0.02587(13) Uani d 1 . .
    W W2 0.29232(5) 0.29326(4) 0.70980(4) 0.02647(13) Uani d 1 . .
    W W3 0.11342(5) 0.30259(4) 0.50852(4) 0.02644(13) Uani d 1 . .
    W W4 0.36784(5) 0.55467(4) 0.25109(4) 0.02598(13) Uani d 1 . .
    W W5 0.25460(5) 0.24015(4) 0.24532(4) 0.02651(13) Uani d 1 . .
    W W6 0.44888(5) 0.25037(4) 0.45361(4) 0.02571(13) Uani d 1 . .
    Cu Cu1 0.5000 0.5000 0.0000 0.0295(4) Uani d 1 . .
    Cu Cu2 0.5000 0.0000 0.5000 0.0318(4) Uani d 1 . .
    Cu Cu3 0.0000 0.0000 0.5000 0.0292(4) Uani d 1 . .
    Na Na1 0.1011(5) 0.6455(5) 0.8881(4) 0.0388(11) Uani d 1 . .
    Na Na2 0.2217(6) -0.0459(5) 0.6480(4) 0.0453(12) Uani d 1 . .
    O O1 0.4360(8) 0.7354(7) 0.6568(6) 0.0307(17) Uani d 1 . .
    O O2 0.2961(8) 0.6304(7) 0.7964(6) 0.0321(18) Uani d 1 . .
    O O3 0.2806(8) 0.4797(7) 0.5682(6) 0.0274(16) Uani d 1 . .
    O O4 0.4464(8) 0.4809(7) 0.7296(6) 0.0287(17) Uani d 1 . .
    O O5 0.2953(7) 0.3510(7) 0.8548(6) 0.0278(16) Uani d 1 . .
    O O6 0.1920(8) 0.1290(7) 0.6530(7) 0.0311(17) Uani d 1 . .
    O O7 0.4689(7) 0.2862(7) 0.7099(6) 0.0265(16) Uani d 1 . .
    O O8 0.1595(8) 0.3407(7) 0.6693(6) 0.0280(17) Uani d 1 . .
    O O9 0.3000(7) 0.2617(7) 0.5253(6) 0.0256(16) Uani d 1 . .
    O O10 0.0060(8) 0.1394(7) 0.4742(6) 0.0283(17) Uani d 1 . .
    O O11 0.1443(7) 0.2788(7) 0.3603(6) 0.0273(16) Uani d 1 . .
    O O12 -0.0075(8) 0.3650(7) 0.5232(6) 0.0303(17) Uani d 1 . .
    O O13 0.3723(8) 0.5048(7) 0.1034(6) 0.0303(17) Uani d 1 . .
    O O14 0.2479(8) 0.6201(7) 0.2670(6) 0.0292(17) Uani d 1 . .
    O O15 0.2601(8) 0.3979(7) 0.2454(6) 0.0285(17) Uani d 1 . .
    O O16 0.4167(8) 0.2715(7) 0.1837(6) 0.0277(17) Uani d 1 . .
    O O17 0.1273(8) 0.1263(7) 0.1285(6) 0.0321(18) Uani d 1 . .
    O O18 0.4261(8) 0.3860(7) 0.3991(6) 0.0270(16) Uani d 1 . .
    O O19 0.2939(8) 0.1433(7) 0.3058(6) 0.0278(16) Uani d 1 . .
    O O20 0.4522(8) 0.1175(7) 0.4616(6) 0.0308(17) Uani d 1 . .
    O O21 0.5820(8) 0.3799(7) 0.5722(6) 0.0278(17) Uani d 1 . .
    O O22 0.5004(8) 0.6562(7) -0.0030(7) 0.0322(18) Uani d 1 . .
    H H22A 0.484(6) 0.641(10) -0.074(3) 0.048 Uiso d 1 . .
    H H22B 0.572(9) 0.722(8) 0.045(6) 0.048 Uiso d 1 . .
    O O23 0.2659(9) -0.1426(8) 0.4500(7) 0.039(2) Uani d 1 . .
    O O24 0.5333(8) -0.0689(7) 0.3444(7) 0.0329(18) Uani d 1 . .
    O O25 0.1090(9) -0.0398(7) 0.3744(7) 0.039(2) Uani d 1 . .
    H H25A 0.110(4) -0.105(2) 0.3192(19) 0.059 Uiso d 1 . .
    H H25B 0.166(10) 0.037(2) 0.392(8) 0.059 Uiso d 1 . .
    O O26 0.0069(9) 0.5944(8) 0.7000(7) 0.0376(19) Uani d 1 . .
    H H26A -0.0758 0.6059 0.6943 0.056 Uiso d 1 . .
    H H26B -0.0175 0.5090 0.6477 0.056 Uiso d 1 . .
    O O28 -0.0711(10) 0.6370(10) 1.0034(8) 0.053(3) Uani d 1 . .
    H H28A -0.148(3) 0.585(9) 0.954(3) 0.080 Uiso d 1 . .
    H H28B -0.056(11) 0.635(12) 1.068(7) 0.080 Uiso d 1 . .
    O O29 0.2535(9) 0.6809(10) 1.0510(8) 0.047(2) Uani d 1 . .
    H H29A 0.310(7) 0.654(10) 1.013(4) 0.070 Uiso d 1 . .
    H H29B 0.282(10) 0.757(6) 1.107(9) 0.070 Uiso d 1 . .
    O O30 0.0122(9) 0.4225(8) 0.8273(7) 0.039(2) Uani d 1 . .
    H H30A 0.0498 0.3733 0.7612 0.058 Uiso d 1 . .
    H H30B -0.0916 0.3696 0.7900 0.058 Uiso d 1 . .
    O O31 0.2749(14) 0.1008(11) 0.8572(10) 0.072(3) Uani d 1 . .
    H H31A 0.306(13) 0.060(8) 0.883(4) 0.107 Uiso d 1 . .
    H H31B 0.196(6) 0.105(11) 0.867(7) 0.107 Uiso d 1 . .
    O O32 0.2210(10) -0.1857(9) 0.7127(9) 0.051(2) Uani d 1 . .
    H H32A 0.150(6) -0.252(9) 0.712(13) 0.077 Uiso d 1 . .
    H H32B 0.305(4) -0.174(11) 0.736(14) 0.077 Uiso d 1 . .
    O O27 0.158(3) 0.860(3) 0.922(2) 0.057(5) Uani d 0.5 A 1
    H H27A 0.246(5) 0.904(6) 0.946(10) 0.086 Uiso d 0.5 B 1
    H H27B 0.113(6) 0.858(6) 0.865(4) 0.086 Uiso d 0.5 C 1
    O O27B 0.119(3) 0.853(3) 0.960(2) 0.057(5) Uani d 0.5 A 2
    H H27C 0.0694 0.8626 0.9158 0.086 Uiso d 0.5 A 2
    H H27D 0.2008 0.9067 0.9675 0.086 Uiso d 0.5 A 2
    O O35 0.3779(17) -0.0594(14) 0.1911(10) 0.097(5) Uani d 1 . .
    H H35A 0.4125 -0.0615 0.2488 0.145 Uiso d 1 . .
    H H35B 0.3375 -0.0105 0.2126 0.145 Uiso d 1 . .
    O O33 0.004(6) 0.884(4) 1.035(4) 0.057(5) Uani d 0.2 D 1
    H H33A 0.07(5) 0.951(12) 1.09(4) 0.086 Uiso d 0.2 E 1
    H H33B -0.012(17) 0.808(8) 1.027(16) 0.086 Uiso d 0.2 F 1
    O O34 -0.0162(12) -0.1184(11) 0.1541(9) 0.050(3) Uani d 0.8 G 2
    H H34A 0.0167 -0.0472 0.2126 0.075 Uiso d 0.8 G 2
    H H34B -0.0554 -0.1769 0.1746 0.075 Uiso d 0.8 G 2
loop_
    _atom_site_aniso_label
    _atom_site_aniso_U_11
    _atom_site_aniso_U_22
    _atom_site_aniso_U_33
    _atom_site_aniso_U_12
    _atom_site_aniso_U_13
    _atom_site_aniso_U_23
    W1 0.0266(2) 0.0247(2) 0.0263(2) 0.01145(19) 0.00481(18) 0.01057(19)
    W2 0.0264(2) 0.0259(2) 0.0273(2) 0.01121(19) 0.00467(18) 0.01163(19)
    W3 0.0264(2) 0.0253(2) 0.0273(2) 0.01089(19) 0.00448(18) 0.01138(19)
    W4 0.0262(2) 0.0257(2) 0.0260(2) 0.01136(19) 0.00429(18) 0.01098(19)
    W5 0.0270(2) 0.0250(2) 0.0265(2) 0.01085(19) 0.00361(18) 0.01049(19)
    W6 0.0266(2) 0.0245(2) 0.0259(2) 0.01144(19) 0.00433(18) 0.01039(19)
    Cu1 0.0326(10) 0.0310(10) 0.0286(10) 0.0162(9) 0.0076(8) 0.0138(8)
    Cu2 0.0351(11) 0.0298(10) 0.0326(10) 0.0152(9) 0.0068(8) 0.0142(9)
    Cu3 0.0302(10) 0.0274(10) 0.0319(10) 0.0130(8) 0.0059(8) 0.0140(8)
    Na1 0.037(3) 0.042(3) 0.039(3) 0.019(2) 0.008(2) 0.017(2)
    Na2 0.045(3) 0.037(3) 0.052(3) 0.015(2) 0.004(2) 0.021(2)
    O1 0.027(4) 0.029(4) 0.031(4) 0.009(3) 0.002(3) 0.011(3)
    O2 0.032(4) 0.038(4) 0.032(4) 0.017(4) 0.004(3) 0.019(4)
    O3 0.028(4) 0.028(4) 0.028(4) 0.009(3) 0.009(3) 0.016(3)
    O4 0.031(4) 0.025(4) 0.035(4) 0.015(3) 0.009(3) 0.014(3)
    O5 0.023(4) 0.030(4) 0.030(4) 0.010(3) 0.004(3) 0.014(3)
    O6 0.031(4) 0.029(4) 0.036(4) 0.015(3) 0.005(3) 0.015(4)
    O7 0.024(4) 0.028(4) 0.029(4) 0.012(3) 0.002(3) 0.012(3)
    O8 0.026(4) 0.033(4) 0.026(4) 0.011(3) 0.005(3) 0.015(3)
    O9 0.026(4) 0.028(4) 0.021(4) 0.009(3) 0.004(3) 0.012(3)
    O10 0.028(4) 0.023(4) 0.030(4) 0.007(3) 0.002(3) 0.011(3)
    O11 0.023(4) 0.031(4) 0.031(4) 0.013(3) 0.004(3) 0.016(3)
    O12 0.032(4) 0.037(4) 0.029(4) 0.017(4) 0.011(3) 0.018(4)
    O13 0.028(4) 0.035(4) 0.029(4) 0.013(3) 0.007(3) 0.014(3)
    O14 0.031(4) 0.026(4) 0.030(4) 0.011(3) 0.007(3) 0.013(3)
    O15 0.029(4) 0.025(4) 0.030(4) 0.009(3) 0.006(3) 0.013(3)
    O16 0.034(4) 0.030(4) 0.020(4) 0.015(3) 0.006(3) 0.010(3)
    O17 0.039(5) 0.032(4) 0.028(4) 0.017(4) 0.006(3) 0.014(3)
    O18 0.028(4) 0.021(4) 0.029(4) 0.008(3) 0.002(3) 0.010(3)
    O19 0.025(4) 0.028(4) 0.032(4) 0.012(3) 0.007(3) 0.013(3)
    O20 0.033(4) 0.033(4) 0.030(4) 0.016(4) 0.010(3) 0.015(4)
    O21 0.024(4) 0.030(4) 0.025(4) 0.008(3) 0.006(3) 0.011(3)
    O22 0.033(5) 0.032(4) 0.029(4) 0.017(4) 0.002(3) 0.008(4)
    O23 0.037(5) 0.034(4) 0.040(5) 0.016(4) 0.002(4) 0.009(4)
    O24 0.032(4) 0.029(4) 0.034(4) 0.013(4) 0.003(3) 0.010(3)
    O25 0.043(5) 0.024(4) 0.042(5) 0.010(4) 0.012(4) 0.011(4)
    O26 0.036(5) 0.042(5) 0.038(5) 0.020(4) 0.007(4) 0.017(4)
    O28 0.043(6) 0.082(7) 0.036(5) 0.032(5) 0.011(4) 0.023(5)
    O29 0.044(5) 0.062(6) 0.045(5) 0.031(5) 0.016(4) 0.026(5)
    O30 0.036(5) 0.051(5) 0.029(4) 0.021(4) 0.009(4) 0.014(4)
    O31 0.102(10) 0.065(7) 0.054(6) 0.043(7) 0.005(6) 0.025(6)
    O32 0.039(5) 0.052(6) 0.070(7) 0.021(5) 0.012(5) 0.033(5)
    O27 0.070(15) 0.047(7) 0.062(16) 0.028(10) 0.021(9) 0.027(10)
    O27B 0.070(15) 0.047(7) 0.062(16) 0.028(10) 0.021(9) 0.027(10)
    O35 0.126(11) 0.088(9) 0.065(7) 0.078(8) -0.027(7) -0.007(6)
    O33 0.070(15) 0.047(7) 0.062(16) 0.028(10) 0.021(9) 0.027(10)
    O34 0.047(7) 0.041(6) 0.030(6) -0.005(5) 0.010(5) 0.008(5)
_geom_special_details
;
 All esds (except the esd in the dihedral angle between two l.s. planes)
 are estimated using the full covariance matrix.  The cell esds are taken
 into account individually in the estimation of esds in distances, angles
 and torsion angles; correlations between esds in cell parameters are only
 used when they are defined by crystal symmetry.  An approximate (isotropic)
 treatment of cell esds is used for estimating esds involving l.s. planes.
;
loop_
    _geom_bond_atom_site_label_1
    _geom_bond_atom_site_label_2
    _geom_bond_site_symmetry_2
    _geom_bond_distance
    _geom_bond_publ_flag
    W1 O1 . 1.951(7) ?
    W1 O2 . 1.710(8) ?
    W1 O3 . 1.818(7) ?
    W1 O4 . 1.914(7) ?
    W1 O16 2_666 2.067(8) ?
    W1 O18 2_666 2.260(8) ?
    W2 O4 . 2.230(7) ?
    W2 O5 . 1.730(7) ?
    W2 O6 . 1.762(8) ?
    W2 O7 . 1.917(7) ?
    W2 O8 . 1.884(8) ?
    W2 O9 . 2.287(7) ?
    W3 Na2 2_556 3.632(5) ?
    W3 O3 . 2.088(7) ?
    W3 O8 . 1.968(7) ?
    W3 O9 . 2.268(8) ?
    W3 O10 . 1.805(7) ?
    W3 O11 . 1.888(7) ?
    W3 O12 . 1.730(8) ?
    W4 O4 2_666 2.226(8) ?
    W4 O7 2_666 1.963(7) ?
    W4 O13 . 1.780(7) ?
    W4 O14 . 1.747(8) ?
    W4 O15 . 1.855(7) ?
    W4 O21 2_666 2.098(7) ?
    W5 O11 . 1.938(7) ?
    W5 O15 . 1.990(7) ?
    W5 O16 . 1.882(8) ?
    W5 O17 . 1.718(8) ?
    W5 O18 . 2.273(7) ?
    W5 O19 . 1.872(7) ?
    W6 O1 2_666 1.920(8) ?
    W6 O9 . 1.872(7) ?
    W6 O18 . 2.207(7) ?
    W6 O19 . 2.103(7) ?
    W6 O20 . 1.753(8) ?
    W6 O21 . 1.803(7) ?
    Cu1 O5 1_554 2.413(7) ?
    Cu1 O5 2_666 2.413(7) ?
    Cu1 O13 . 1.926(8) ?
    Cu1 O13 2_665 1.926(8) ?
    Cu1 O22 . 2.007(8) ?
    Cu1 O22 2_665 2.007(8) ?
    Cu2 Na2 . 3.542(6) ?
    Cu2 Na2 2_656 3.542(6) ?
    Cu2 O20 . 1.985(8) ?
    Cu2 O20 2_656 1.985(8) ?
    Cu2 O23 . 2.345(8) ?
    Cu2 O23 2_656 2.345(8) ?
    Cu2 O24 . 1.961(8) ?
    Cu2 O24 2_656 1.961(8) ?
    Cu3 Na2 . 3.400(5) ?
    Cu3 Na2 2_556 3.400(5) ?
    Cu3 O6 . 2.366(8) ?
    Cu3 O6 2_556 2.366(8) ?
    Cu3 O10 . 1.918(7) ?
    Cu3 O10 2_556 1.918(7) ?
    Cu3 O25 2_556 2.027(8) ?
    Cu3 O25 . 2.027(8) ?
    Na1 O2 . 2.439(9) ?
    Na1 O26 . 2.376(9) ?
    Na1 O28 . 2.380(10) ?
    Na1 O29 . 2.446(11) ?
    Na1 O30 . 2.392(10) ?
    Na1 O27 . 2.41(3) ?
    Na1 O27B . 2.35(3) ?
    Na2 W3 2_556 3.632(5) ?
    Na2 O6 . 2.345(9) ?
    Na2 O10 2_556 2.459(9) ?
    Na2 O23 . 2.516(10) ?
    Na2 O24 2_656 2.432(10) ?
    Na2 O31 . 2.519(13) ?
    Na2 O32 . 2.260(10) ?
    O1 W6 2_666 1.920(8) ?
    O4 W4 2_666 2.226(8) ?
    O5 Cu1 1_556 2.413(7) ?
    O7 W4 2_666 1.963(7) ?
    O10 Na2 2_556 2.459(9) ?
    O16 W1 2_666 2.067(7) ?
    O18 W1 2_666 2.260(8) ?
    O21 W4 2_666 2.098(7) ?
    O24 Na2 2_656 2.432(10) ?
loop_
    _geom_angle_atom_site_label_1
    _geom_angle_atom_site_label_2
    _geom_angle_atom_site_label_3
    _geom_angle_site_symmetry_1
    _geom_angle_site_symmetry_3
    _geom_angle
    _geom_angle_publ_flag
    O1 W1 O16 . 2_666 82.4(3) ?
    O1 W1 O18 . 2_666 70.2(3) ?
    O2 W1 O1 . . 99.5(3) ?
    O2 W1 O3 . . 104.1(4) ?
    O2 W1 O4 . . 102.2(3) ?
    O2 W1 O16 . 2_666 94.8(3) ?
    O2 W1 O18 . 2_666 164.6(3) ?
    O3 W1 O1 . . 93.2(3) ?
    O3 W1 O4 . . 94.1(3) ?
    O3 W1 O16 . 2_666 161.1(3) ?
    O3 W1 O18 . 2_666 88.3(3) ?
    O4 W1 O1 . . 154.6(3) ?
    O4 W1 O16 . 2_666 82.8(3) ?
    O4 W1 O18 . 2_666 85.7(3) ?
    O16 W1 O18 2_666 2_666 72.9(3) ?
    O4 W2 O9 . . 77.3(3) ?
    O5 W2 O4 . . 91.7(3) ?
    O5 W2 O6 . . 105.6(3) ?
    O5 W2 O7 . . 98.5(3) ?
    O5 W2 O8 . . 98.8(3) ?
    O5 W2 O9 . . 167.4(3) ?
    O6 W2 O4 . . 161.2(3) ?
    O6 W2 O7 . . 96.2(3) ?
    O6 W2 O8 . . 99.2(3) ?
    O6 W2 O9 . . 86.2(3) ?
    O7 W2 O4 . . 73.6(3) ?
    O7 W2 O9 . . 84.4(3) ?
    O8 W2 O4 . . 85.1(3) ?
    O8 W2 O7 . . 152.8(3) ?
    O8 W2 O9 . . 74.4(3) ?
    O3 W3 Na2 . 2_556 159.2(2) ?
    O3 W3 O9 . . 76.3(3) ?
    O8 W3 Na2 . 2_556 115.9(2) ?
    O8 W3 O3 . . 79.4(3) ?
    O8 W3 O9 . . 73.4(3) ?
    O9 W3 Na2 . 2_556 120.3(2) ?
    O10 W3 Na2 . 2_556 37.5(3) ?
    O10 W3 O3 . . 163.0(3) ?
    O10 W3 O8 . . 90.7(3) ?
    O10 W3 O9 . . 87.7(3) ?
    O10 W3 O11 . . 97.4(3) ?
    O11 W3 Na2 . 2_556 82.2(2) ?
    O11 W3 O3 . . 87.2(3) ?
    O11 W3 O8 . . 157.1(3) ?
    O11 W3 O9 . . 85.5(3) ?
    O12 W3 Na2 . 2_556 71.8(3) ?
    O12 W3 O3 . . 93.1(3) ?
    O12 W3 O8 . . 97.5(3) ?
    O12 W3 O9 . . 167.0(3) ?
    O12 W3 O10 . . 101.9(4) ?
    O12 W3 O11 . . 101.7(3) ?
    O7 W4 O4 2_666 2_666 72.8(3) ?
    O7 W4 O21 2_666 2_666 79.7(3) ?
    O13 W4 O4 . 2_666 88.2(3) ?
    O13 W4 O7 . 2_666 91.2(3) ?
    O13 W4 O15 . . 98.3(3) ?
    O13 W4 O21 . 2_666 164.6(3) ?
    O14 W4 O4 . 2_666 164.9(3) ?
    O14 W4 O7 . 2_666 95.4(3) ?
    O14 W4 O13 . . 101.8(3) ?
    O14 W4 O15 . . 101.3(3) ?
    O14 W4 O21 . 2_666 91.5(3) ?
    O15 W4 O4 . 2_666 88.2(3) ?
    O15 W4 O7 . 2_666 158.6(3) ?
    O15 W4 O21 . 2_666 86.6(3) ?
    O21 W4 O4 2_666 2_666 77.3(3) ?
    O11 W5 O15 . . 81.1(3) ?
    O11 W5 O18 . . 80.1(3) ?
    O15 W5 O18 . . 80.2(3) ?
    O16 W5 O11 . . 154.7(3) ?
    O16 W5 O15 . . 86.7(3) ?
    O16 W5 O18 . . 76.0(3) ?
    O17 W5 O11 . . 100.9(3) ?
    O17 W5 O15 . . 101.6(3) ?
    O17 W5 O16 . . 103.2(3) ?
    O17 W5 O18 . . 178.1(3) ?
    O17 W5 O19 . . 102.1(3) ?
    O19 W5 O11 . . 89.2(3) ?
    O19 W5 O15 . . 155.7(3) ?
    O19 W5 O16 . . 93.1(3) ?
    O19 W5 O18 . . 76.2(3) ?
    O1 W6 O18 2_666 . 72.0(3) ?
    O1 W6 O19 2_666 . 81.2(3) ?
    O9 W6 O1 . 2_666 154.3(3) ?
    O9 W6 O18 . . 84.3(3) ?
    O9 W6 O19 . . 82.9(3) ?
    O19 W6 O18 . . 73.4(3) ?
    O20 W6 O1 . 2_666 100.5(3) ?
    O20 W6 O9 . . 100.5(3) ?
    O20 W6 O18 . . 166.0(3) ?
    O20 W6 O19 . . 94.0(3) ?
    O20 W6 O21 . . 102.8(4) ?
    O21 W6 O1 . 2_666 93.7(3) ?
    O21 W6 O9 . . 95.7(3) ?
    O21 W6 O18 . . 89.6(3) ?
    O21 W6 O19 . . 163.0(3) ?
    O5 Cu1 O5 2_666 1_554 180.0(4) ?
    O13 Cu1 O5 2_665 1_554 95.3(3) ?
    O13 Cu1 O5 . 1_554 84.7(3) ?
    O13 Cu1 O5 . 2_666 95.3(3) ?
    O13 Cu1 O5 2_665 2_666 84.7(3) ?
    O13 Cu1 O13 . 2_665 180.0 ?
    O13 Cu1 O22 2_665 2_665 89.8(3) ?
    O13 Cu1 O22 . 2_665 90.2(3) ?
    O13 Cu1 O22 2_665 . 90.2(3) ?
    O13 Cu1 O22 . . 89.8(3) ?
    O22 Cu1 O5 . 1_554 96.7(3) ?
    O22 Cu1 O5 2_665 2_666 96.7(3) ?
    O22 Cu1 O5 . 2_666 83.3(3) ?
    O22 Cu1 O5 2_665 1_554 83.3(3) ?
    O22 Cu1 O22 . 2_665 180.0 ?
    Na2 Cu2 Na2 2_656 . 180.0 ?
    O20 Cu2 Na2 . 2_656 89.6(2) ?
    O20 Cu2 Na2 . . 90.4(2) ?
    O20 Cu2 Na2 2_656 2_656 90.4(2) ?
    O20 Cu2 Na2 2_656 . 89.6(2) ?
    O20 Cu2 O20 . 2_656 180.00(15) ?
    O20 Cu2 O23 . . 90.5(3) ?
    O20 Cu2 O23 . 2_656 89.5(3) ?
    O20 Cu2 O23 2_656 . 89.5(3) ?
    O20 Cu2 O23 2_656 2_656 90.5(3) ?
    O23 Cu2 Na2 2_656 2_656 45.2(2) ?
    O23 Cu2 Na2 2_656 . 134.8(2) ?
    O23 Cu2 Na2 . . 45.2(2) ?
    O23 Cu2 Na2 . 2_656 134.8(2) ?
    O23 Cu2 O23 2_656 . 180.0 ?
    O24 Cu2 Na2 . . 138.9(2) ?
    O24 Cu2 Na2 . 2_656 41.1(2) ?
    O24 Cu2 Na2 2_656 2_656 138.9(2) ?
    O24 Cu2 Na2 2_656 . 41.1(2) ?
    O24 Cu2 O20 . . 87.1(3) ?
    O24 Cu2 O20 . 2_656 92.9(3) ?
    O24 Cu2 O20 2_656 2_656 87.1(3) ?
    O24 Cu2 O20 2_656 . 92.9(3) ?
    O24 Cu2 O23 . . 93.9(3) ?
    O24 Cu2 O23 2_656 2_656 93.9(3) ?
    O24 Cu2 O23 . 2_656 86.1(3) ?
    O24 Cu2 O23 2_656 . 86.1(3) ?
    O24 Cu2 O24 2_656 . 180.0 ?
    Na2 Cu3 Na2 . 2_556 180.0 ?
    O6 Cu3 Na2 2_556 2_556 43.6(2) ?
    O6 Cu3 Na2 . . 43.6(2) ?
    O6 Cu3 Na2 . 2_556 136.4(2) ?
    O6 Cu3 Na2 2_556 . 136.4(2) ?
    O6 Cu3 O6 . 2_556 180.0(3) ?
    O10 Cu3 Na2 . . 134.8(2) ?
    O10 Cu3 Na2 . 2_556 45.2(2) ?
    O10 Cu3 Na2 2_556 2_556 134.8(2) ?
    O10 Cu3 Na2 2_556 . 45.2(2) ?
    O10 Cu3 O6 2_556 . 86.7(3) ?
    O10 Cu3 O6 2_556 2_556 93.3(3) ?
    O10 Cu3 O6 . . 93.3(3) ?
    O10 Cu3 O6 . 2_556 86.7(3) ?
    O10 Cu3 O10 . 2_556 180.0 ?
    O10 Cu3 O25 . . 89.1(3) ?
    O10 Cu3 O25 . 2_556 90.9(3) ?
    O10 Cu3 O25 2_556 . 90.9(3) ?
    O10 Cu3 O25 2_556 2_556 89.1(3) ?
    O25 Cu3 Na2 . . 85.0(3) ?
    O25 Cu3 Na2 2_556 2_556 85.0(3) ?
    O25 Cu3 Na2 . 2_556 95.0(3) ?
    O25 Cu3 Na2 2_556 . 95.0(3) ?
    O25 Cu3 O6 2_556 2_556 96.9(3) ?
    O25 Cu3 O6 2_556 . 83.1(3) ?
    O25 Cu3 O6 . . 96.9(3) ?
    O25 Cu3 O6 . 2_556 83.1(3) ?
    O25 Cu3 O25 . 2_556 180.0(4) ?
    O2 Na1 O29 . . 81.7(3) ?
    O26 Na1 O2 . . 80.5(3) ?
    O26 Na1 O28 . . 111.0(4) ?
    O26 Na1 O29 . . 161.9(4) ?
    O26 Na1 O30 . . 86.2(3) ?
    O26 Na1 O27 . . 84.4(8) ?
    O28 Na1 O2 . . 165.5(4) ?
    O28 Na1 O29 . . 86.1(3) ?
    O28 Na1 O30 . . 84.9(4) ?
    O28 Na1 O27 . . 94.3(6) ?
    O30 Na1 O2 . . 87.1(3) ?
    O30 Na1 O29 . . 89.7(4) ?
    O30 Na1 O27 . . 169.6(9) ?
    O27 Na1 O2 . . 95.8(7) ?
    O27 Na1 O29 . . 100.6(9) ?
    O27B Na1 O2 . . 110.2(7) ?
    O27B Na1 O26 . . 92.8(8) ?
    O27B Na1 O28 . . 78.9(6) ?
    O27B Na1 O29 . . 96.3(9) ?
    O27B Na1 O30 . . 162.2(8) ?
    Cu2 Na2 W3 . 2_556 118.32(15) ?
    Cu3 Na2 W3 . 2_556 60.12(9) ?
    Cu3 Na2 Cu2 . . 100.18(13) ?
    O6 Na2 W3 . 2_556 101.7(3) ?
    O6 Na2 Cu2 . . 93.5(2) ?
    O6 Na2 Cu3 . . 44.0(2) ?
    O6 Na2 O10 . 2_556 76.0(3) ?
    O6 Na2 O23 . . 102.4(3) ?
    O6 Na2 O24 . 2_656 87.4(3) ?
    O6 Na2 O31 . . 76.2(4) ?
    O10 Na2 W3 2_556 2_556 26.54(17) ?
    O10 Na2 Cu2 2_556 . 113.4(2) ?
    O10 Na2 Cu3 2_556 . 33.59(18) ?
    O10 Na2 O23 2_556 . 76.4(3) ?
    O10 Na2 O31 2_556 . 123.3(4) ?
    O23 Na2 W3 . 2_556 77.0(2) ?
    O23 Na2 Cu2 . . 41.4(2) ?
    O23 Na2 Cu3 . . 79.5(2) ?
    O23 Na2 O31 . . 158.1(4) ?
    O24 Na2 W3 2_656 2_556 150.1(3) ?
    O24 Na2 Cu2 2_656 . 32.0(2) ?
    O24 Na2 Cu3 2_656 . 115.8(2) ?
    O24 Na2 O10 2_656 2_556 141.2(3) ?
    O24 Na2 O23 2_656 . 73.3(3) ?
    O24 Na2 O31 2_656 . 84.8(4) ?
    O31 Na2 W3 . 2_556 125.0(4) ?
    O31 Na2 Cu2 . . 116.7(4) ?
    O31 Na2 Cu3 . . 111.2(3) ?
    O32 Na2 W3 . 2_556 80.5(3) ?
    O32 Na2 Cu2 . . 106.6(3) ?
    O32 Na2 Cu3 . . 139.6(3) ?
    O32 Na2 O6 . . 156.0(4) ?
    O32 Na2 O10 . 2_556 106.6(4) ?
    O32 Na2 O23 . . 101.3(4) ?
    O32 Na2 O24 . 2_656 102.6(4) ?
    O32 Na2 O31 . . 83.0(4) ?
    W6 O1 W1 2_666 . 119.2(4) ?
    W1 O2 Na1 . . 165.1(4) ?
    W1 O3 W3 . . 138.3(4) ?
    W1 O4 W2 . . 124.5(4) ?
    W1 O4 W4 . 2_666 138.3(4) ?
    W4 O4 W2 2_666 . 95.7(3) ?
    W2 O5 Cu1 . 1_556 124.8(4) ?
    W2 O6 Cu3 . . 128.5(4) ?
    W2 O6 Na2 . . 136.6(4) ?
    Na2 O6 Cu3 . . 92.4(3) ?
    W2 O7 W4 . 2_666 116.8(4) ?
    W2 O8 W3 . . 118.1(4) ?
    W3 O9 W2 . . 93.0(3) ?
    W6 O9 W2 . . 124.6(4) ?
    W6 O9 W3 . . 140.5(4) ?
    W3 O10 Cu3 . . 142.8(4) ?
    W3 O10 Na2 . 2_556 116.0(4) ?
    Cu3 O10 Na2 . 2_556 101.2(3) ?
    W3 O11 W5 . . 147.9(4) ?
    W4 O13 Cu1 . . 141.2(5) ?
    W4 O15 W5 . . 147.1(4) ?
    W5 O16 W1 . 2_666 115.9(3) ?
    W1 O18 W5 2_666 . 95.2(3) ?
    W6 O18 W1 . 2_666 96.7(3) ?
    W6 O18 W5 . . 96.3(3) ?
    W5 O19 W6 . . 114.1(4) ?
    W6 O20 Cu2 . . 165.2(5) ?
    W6 O21 W4 . 2_666 138.5(4) ?
    Cu2 O23 Na2 . . 93.5(3) ?
    Cu2 O24 Na2 . 2_656 107.0(4) ?
_shelx_space_group_comment
;
The symmetry employed for this shelxl refinement is uniquely defined
by the following loop, which should always be used as a source of
symmetry information in preference to the above space-group names.
They are only intended as comments.
;
_shelx_estimated_absorpt_T_min     0.143
_shelx_estimated_absorpt_T_max     0.640
_shelx_fab_file
;
-12 1 1 -1.5698 0.2574
-12 1 2 -1.8106 0.2102
-12 1 3 -1.5184 0.0994
-12 1 4 -0.9685 -0.0625
-12 2 1 -1.5563 0.1522
-12 2 2 -1.3065 0.0647
-12 2 3 -0.8055 -0.0606
-12 2 4 -0.4747 -0.1550
-12 2 5 -0.5469 -0.1496
-12 3 1 -0.8149 0.1092
-12 3 2 -0.4368 0.0403
-12 3 3 -0.2739 -0.0137
-12 3 4 -0.5422 -0.0119
-12 3 5 -1.0693 0.0370
-12 4 1 -0.0342 0.1705
-12 4 2 0.0143 0.1673
-12 4 3 -0.3855 0.1707
-12 4 4 -1.0490 0.1563
-12 5 1 0.4293 0.2441
-12 5 2 0.0682 0.2732
-12 5 3 -0.5661 0.2399
-12 5 5 -1.1794 -0.0879
-12 6 1 0.5821 0.2267
-12 6 2 0.1388 0.2189
-12 6 3 -0.2463 0.1092
-12 6 4 -0.3748 -0.0686
-12 7 1 0.4388 0.1449
-12 7 2 0.2980 0.0842
-12 7 3 0.3036 -0.0294
-12 7 4 0.2836 -0.1138
-12 8 1 0.0941 0.0915
-12 8 2 0.3538 0.0353
-12 8 3 0.4712 0.0169
-12 9 1 -0.0949 0.0774
-12 9 2 0.3055 0.1023
-11 -2 2 0.0665 -0.1577
-11 -2 3 0.0279 -0.1169
-11 -2 4 -0.1399 -0.1350
-11 -2 5 -0.3253 -0.1239
-11 -1 1 0.7477 -0.2173
-11 -1 2 1.0972 -0.2095
-11 -1 3 1.1919 -0.2352
-11 -1 4 1.0484 -0.2164
-11 -1 5 0.8088 -0.0862
-11 -1 6 0.6532 0.1255
-11 -1 7 0.6721 0.2963
-11 0 1 1.7643 -0.2172
-11 0 2 1.9845 -0.2489
-11 0 3 1.8443 -0.2261
-11 0 4 1.4711 -0.1025
-11 0 5 1.1143 0.0840
-11 0 6 0.9717 0.2205
-11 0 7 1.0403 0.2089
-11 1 1 1.9389 -0.1962
-11 1 2 1.7705 -0.1754
-11 1 3 1.3458 -0.0693
-11 1 4 0.9333 0.0771
-11 1 5 0.7751 0.1654
-11 1 6 0.8910 0.1216
-11 1 7 1.0539 -0.0340
-11 1 8 0.9812 -0.1962
-11 2 1 1.1744 -0.1355
-11 2 2 0.7939 -0.0612
-11 2 3 0.4772 0.0416
-11 2 4 0.4580 0.0949
-11 2 5 0.7386 0.0516
-11 2 6 1.0488 -0.0573
-11 2 8 0.5871 -0.1288
-11 3 1 0.2724 -0.1145
-11 3 2 0.0968 -0.0658
-11 3 3 0.2634 -0.0422
-11 3 4 0.7461 -0.0632
-11 3 6 1.3591 -0.0636
-11 3 7 0.9238 0.0499
-11 3 8 0.1409 0.2085
-11 4 1 -0.1586 -0.1835
-11 4 2 0.0803 -0.2015
-11 4 3 0.6607 -0.2139
-11 4 4 1.2845 -0.1789
-11 4 5 1.5609 -0.0584
-11 4 6 1.2841 0.1317
-11 4 7 0.5983 0.3114
-11 5 1 -0.1921 -0.2704
-11 5 2 0.2963 -0.3037
-11 5 3 0.8924 -0.2560
-11 5 4 1.2654 -0.1049
-11 5 5 1.2243 0.1058
-11 5 6 0.8473 0.2719
-11 5 7 0.4099 0.2942
-11 6 1 -0.0670 -0.2761
-11 6 2 0.3431 -0.2562
-11 6 3 0.6597 -0.1341
-11 6 4 0.7722 0.0423
-11 6 5 0.7436 0.1717
-11 6 6 0.7235 0.1597
-11 7 1 0.1843 -0.2075
-11 7 2 0.3036 -0.1378
-11 7 3 0.3691 -0.0240
-11 7 4 0.5098 0.0594
-11 7 5 0.8267 0.0437
-11 7 6 1.2581 -0.0839
-11 8 1 0.4240 -0.1452
-11 8 2 0.2711 -0.0917
-11 8 3 0.3156 -0.0581
-11 8 4 0.7140 -0.0727
-11 8 5 1.3579 -0.1334
-11 9 1 0.2947 -0.1204
-11 9 2 0.0835 -0.1379
-11 9 3 0.3206 -0.1784
-11 9 4 0.9599 -0.2114
-11 10 1 -0.2024 -0.1120
-11 10 2 -0.2052 -0.2120
-11 10 3 0.2801 -0.2898
-11 11 1 -0.4179 -0.1559
-10 -4 2 0.0187 0.2376
-10 -4 3 0.2278 0.0854
-10 -4 4 0.6810 -0.0380
-10 -4 5 1.1466 -0.0751
-10 -4 6 1.3402 -0.0598
-10 -3 1 0.3745 0.2574
-10 -3 2 0.3600 0.1224
-10 -3 3 0.5804 0.0206
-10 -3 4 0.8774 0.0041
-10 -3 5 1.0201 0.0306
-10 -3 6 0.8577 0.0132
-10 -3 7 0.4149 -0.0777
-10 -3 8 -0.1331 -0.1733
-10 -2 1 -0.0086 0.1187
-10 -2 2 -0.0624 0.0606
-10 -2 3 0.0243 0.0784
-10 -2 4 0.0977 0.1207
-10 -2 5 0.0276 0.0948
-10 -2 6 -0.2313 -0.0337
-10 -2 7 -0.6305 -0.1929
-10 -2 8 -1.0538 -0.2660
-10 -2 9 -1.3588 -0.2035
-10 -1 1 -0.7068 0.0660
-10 -1 2 -0.7104 0.1220
-10 -1 3 -0.6346 0.1837
-10 -1 4 -0.5757 0.1621
-10 -1 5 -0.6126 0.0275
-10 -1 6 -0.7947 -0.1469
-10 -1 7 -1.1059 -0.2403
-10 -1 8 -1.4335 -0.1922
-10 -1 9 -1.5978 -0.0548
-10 0 1 -0.8011 0.1259
-10 0 2 -0.6238 0.2001
-10 0 3 -0.4332 0.1876
-10 0 4 -0.3082 0.0695
-10 0 5 -0.3379 -0.0815
-10 0 6 -0.5626 -0.1541
-10 0 7 -0.8943 -0.0936
-10 0 8 -1.1207 0.0512
-10 1 1 0.0080 0.1805
-10 1 2 0.2768 0.1753
-10 1 3 0.4321 0.0801
-10 1 4 0.4006 -0.0369
-10 1 5 0.1449 -0.0831
-10 1 6 -0.2426 -0.0206
-10 1 8 -0.4685 0.1919
-10 1 9 -0.0392 0.2018
-10 2 1 0.9866 0.1602
-10 2 2 1.0661 0.0949
-10 2 3 0.9025 0.0130
-10 2 4 0.5011 -0.0176
-10 2 5 -0.0163 0.0205
-10 2 6 -0.3925 0.0787
-10 2 7 -0.3666 0.0902
-10 2 8 0.1085 0.0340
-10 2 9 0.7647 -0.0552
-10 3 1 1.3108 0.1374
-10 3 2 1.0301 0.1024
-10 3 3 0.4840 0.0910
-10 3 4 -0.1791 0.1000
-10 3 5 -0.6912 0.0837
-10 3 6 -0.7759 0.0040
-10 3 7 -0.3506 -0.1213
-10 3 8 0.3537 -0.2294
-10 3 9 0.9069 -0.2791
-10 4 1 0.9809 0.1935
-10 4 2 0.4403 0.2199
-10 4 3 -0.2680 0.2250
-10 4 4 -0.8961 0.1647
-10 4 5 -1.1710 0.0237
-10 4 6 -0.9620 -0.1466
-10 4 7 -0.4044 -0.2536
-10 4 8 0.1579 -0.2440
-10 4 9 0.4087 -0.1652
-10 5 1 0.4857 0.2809
-10 5 2 -0.0949 0.3101
-10 5 3 -0.7202 0.2529
-10 5 4 -1.1595 0.1020
-10 5 5 -1.2537 -0.0787
-10 5 6 -1.0226 -0.1805
-10 5 7 -0.6598 -0.1327
-10 5 8 -0.3900 0.0261
-10 6 1 -0.0084 0.2940
-10 6 2 -0.4784 0.2693
-10 6 3 -0.9267 0.1522
-10 6 4 -1.2219 -0.0077
-10 6 5 -1.3144 -0.1120
-10 6 6 -1.2515 -0.0798
-10 6 7 -1.1218 0.0808
-10 6 8 -0.9710 0.2637
-10 7 1 -0.5822 0.2256
-10 7 2 -0.8587 0.1617
-10 7 3 -1.1167 0.0466
-10 7 4 -1.3274 -0.0586
-10 7 5 -1.4728 -0.0822
-10 7 6 -1.5304 0.0017
-10 7 7 -1.4664 0.1429
-10 8 1 -0.9410 0.1630
-10 8 2 -0.9652 0.1068
-10 8 3 -1.0391 0.0239
-10 8 4 -1.1894 -0.0461
-10 8 5 -1.3659 -0.0599
-10 8 6 -1.4663 -0.0082
-10 9 1 -0.6017 0.1463
-10 9 2 -0.4253 0.1152
-10 9 3 -0.4248 0.0521
-10 9 4 -0.6148 -0.0095
-10 9 5 -0.8774 -0.0256
-10 10 1 0.2114 0.1343
-10 10 2 0.3676 0.1337
-10 10 3 0.2298 0.1076
-10 10 4 -0.1315 0.0962
-10 11 1 0.5301 0.1336
-10 11 2 0.4477 0.2052
-10 11 3 0.0761 0.2728
-10 12 1 -0.1471 0.2518
-9 -5 1 -0.5026 -0.2618
-9 -5 2 -0.1359 -0.2915
-9 -5 3 0.0072 -0.1942
-9 -5 4 -0.1899 -0.0446
-9 -5 5 -0.5681 0.0661
-9 -5 6 -0.7947 0.1029
-9 -5 7 -0.6165 0.0932
-9 -5 8 -0.0639 0.0693
-9 -4 1 -0.6519 -0.3266
-9 -4 2 -0.4944 -0.2314
-9 -4 3 -0.6559 -0.0881
-9 -4 4 -0.9958 0.0106
-9 -4 5 -1.2027 0.0339
-9 -4 6 -1.0217 0.0224
-9 -4 7 -0.4362 0.0232
-9 -4 8 0.3328 0.0260
-9 -4 9 0.9873 -0.0234
-9 -4 10 1.3226 -0.1485
-9 -3 1 -0.5629 -0.1823
-9 -3 2 -0.6531 -0.0652
-9 -3 3 -0.9180 -0.0016
-9 -3 4 -1.0851 -0.0082
-9 -3 5 -0.9318 -0.0280
-9 -3 6 -0.4207 -0.0004
-9 -3 7 0.3131 0.0662
-9 -3 8 1.0744 0.1005
-9 -3 9 1.7003 0.0484
-9 -3 10 2.0674 -0.0609
-9 -2 1 -0.3954 0.0033
-9 -2 2 -0.6719 0.0129
-9 -2 3 -0.8719 -0.0390
-9 -2 4 -0.8126 -0.0805
-9 -2 5 -0.4672 -0.0424
-9 -2 6 0.0849 0.0670
-9 -2 7 0.7530 0.1645
-9 -2 8 1.4593 0.1716
-9 -2 9 2.0804 0.0917
-9 -2 10 2.4144 0.0016
-9 -2 11 2.2718 -0.0295
-9 -1 1 -0.7174 0.0193
-9 -1 2 -1.0742 -0.0796
-9 -1 3 -1.1728 -0.1490
-9 -1 4 -1.0159 -0.1188
-9 -1 5 -0.6776 0.0006
-9 -1 6 -0.1917 0.1212
-9 -1 7 0.4410 0.1539
-9 -1 8 1.1386 0.0861
-9 -1 11 1.3729 -0.1043
-9 0 1 -1.7707 -0.1257
-9 0 2 -2.0341 -0.2111
-9 0 3 -1.9970 -0.1914
-9 0 4 -1.7753 -0.0807
-9 0 5 -1.4140 0.0361
-9 0 6 -0.8844 0.0739
-9 0 8 0.3628 -0.0821
-9 0 9 0.5988 -0.1570
-9 0 10 0.3682 -0.1887
-9 0 11 -0.1363 -0.1957
-9 1 1 -2.9417 -0.2363
-9 1 2 -2.9125 -0.2203
-9 1 3 -2.6528 -0.1227
-9 1 4 -2.2748 -0.0181
-9 1 5 -1.7751 0.0235
-9 1 6 -1.1680 -0.0085
-9 1 7 -0.6149 -0.0689
-9 1 8 -0.3642 -0.1096
-9 1 9 -0.5288 -0.1213
-9 1 10 -0.9284 -0.1174
-9 1 11 -1.1873 -0.0924
-9 2 1 -3.3528 -0.2068
-9 2 2 -2.9771 -0.1329
-9 2 3 -2.4825 -0.0512
-9 2 4 -1.9240 -0.0095
-9 2 5 -1.3162 -0.0071
-9 2 6 -0.7809 -0.0080
-9 2 7 -0.5307 0.0119
-9 2 8 -0.6757 0.0385
-9 2 9 -1.0575 0.0503
-9 2 10 -1.3196 0.0668
-9 3 1 -2.8904 -0.1435
-9 3 2 -2.3289 -0.1077
-9 3 3 -1.7074 -0.0871
-9 3 4 -1.0500 -0.0670
-9 3 5 -0.4503 -0.0174
-9 3 6 -0.1029 0.0622
-9 3 7 -0.1456 0.1280
-9 3 8 -0.4828 0.1379
-9 3 9 -0.8066 0.1142
-9 3 10 -0.8354 0.1418
-9 4 1 -2.1963 -0.1758
-9 4 2 -1.6277 -0.1994
-9 4 3 -0.9515 -0.1926
-9 4 4 -0.2382 -0.1250
-9 4 5 0.3186 -0.0084
-9 4 6 0.5190 0.0912
-9 4 7 0.3470 0.1046
-9 4 8 0.0171 0.0372
-9 4 9 -0.1991 -0.0142
-9 4 10 -0.2051 0.0557
-9 5 1 -1.6337 -0.2628
-9 5 2 -1.0530 -0.2878
-9 5 3 -0.2913 -0.2358
-9 5 4 0.4634 -0.1122
-9 5 5 0.9488 0.0159
-9 5 6 1.0223 0.0596
-9 5 7 0.7745 -0.0111
-9 5 8 0.4377 -0.1224
-9 5 9 0.1792 -0.1509
-9 6 1 -0.8615 -0.2800
-9 6 2 -0.2056 -0.2630
-9 6 3 0.5699 -0.1629
-9 6 4 1.1873 -0.0197
-9 6 5 1.4248 0.0800
-9 6 6 1.2696 0.0678
-9 6 7 0.8976 -0.0389
-9 6 8 0.5083 -0.1419
-9 6 9 0.1833 -0.1493
-9 7 1 0.2849 -0.2212
-9 7 2 0.8546 -0.1720
-9 7 3 1.3319 -0.0452
-9 7 4 1.5108 0.1040
-9 7 5 1.3524 0.1867
-9 7 6 0.9965 0.1529
-9 7 7 0.6331 0.0386
-9 7 8 0.3619 -0.0671
-9 8 1 1.0808 -0.1845
-9 8 2 1.2276 -0.1126
-9 8 3 1.1431 0.0415
-9 8 4 0.8594 0.1985
-9 8 5 0.5355 0.2600
-9 8 6 0.3357 0.1899
-9 8 7 0.3079 0.0432
-9 9 1 0.7311 -0.1852
-9 9 2 0.3574 -0.0781
-9 9 3 -0.0899 0.0883
-9 9 4 -0.3750 0.2043
-9 9 5 -0.3431 0.1845
-9 9 6 -0.0304 0.0405
-9 10 1 -0.3594 -0.1371
-9 10 2 -0.8889 -0.0259
-9 10 3 -1.1241 0.0693
-9 10 4 -0.8869 0.0560
-9 10 5 -0.2822 -0.0820
-9 11 1 -0.8831 -0.0497
-9 11 2 -1.0659 -0.0376
-9 11 3 -0.7249 -0.1016
-9 11 4 0.0144 -0.2536
-9 12 1 -0.2704 -0.0884
-9 12 2 0.0449 -0.2358
-8 -7 3 -0.1225 0.0872
-8 -7 4 -0.6145 0.0644
-8 -7 5 -0.7952 -0.0217
-8 -7 6 -0.6439 -0.1141
-8 -7 7 -0.4133 -0.1632
-8 -7 8 -0.4244 -0.1575
-8 -6 1 0.6645 0.1057
-8 -6 2 0.1231 0.2121
-8 -6 3 -0.3577 0.2042
-8 -6 4 -0.4964 0.0995
-8 -6 5 -0.2689 -0.0280
-8 -6 6 0.0557 -0.1106
-8 -6 7 0.1222 -0.1284
-8 -6 8 -0.2200 -0.0981
-8 -6 9 -0.7906 -0.0333
-8 -6 10 -1.2192 0.0687
-8 -5 1 0.4095 0.3002
-8 -5 2 -0.0292 0.3096
-8 -5 3 -0.1335 0.2056
-8 -5 4 0.1187 0.0680
-8 -5 5 0.4642 -0.0265
-8 -5 6 0.5527 -0.0562
-8 -5 7 0.2132 -0.0422
-8 -5 8 -0.4333 -0.0003
-8 -5 9 -1.0900 0.0800
-8 -5 10 -1.4938 0.2042
-8 -5 11 -1.5267 0.3339
-8 -4 1 0.1364 0.3092
-8 -4 2 0.0912 0.2130
-8 -4 3 0.3614 0.0903
-8 -4 4 0.6949 0.0109
-8 -4 5 0.7794 -0.0132
-8 -4 6 0.4642 -0.0136
-8 -4 7 -0.1699 -0.0105
-8 -4 8 -0.9241 0.0156
-8 -4 9 -1.6314 0.0911
-8 -4 10 -2.1818 0.1972
-8 -4 11 -2.4418 0.2680
-8 -3 1 0.1632 0.1133
-8 -3 2 0.5281 0.0278
-8 -3 3 0.9035 -0.0082
-8 -3 4 1.0204 -0.0031
-8 -3 5 0.7830 -0.0039
-8 -3 6 0.2736 -0.0365
-8 -3 7 -0.3889 -0.0725
-8 -3 8 -1.1632 -0.0629
-8 -3 9 -2.0272 0.0008
-8 -3 10 -2.8168 0.0680
-8 -3 11 -3.1902 0.0790
-8 -3 12 -2.8431 0.0263
-8 -2 1 0.8096 -0.0538
-8 -2 2 1.3380 -0.0248
-8 -2 3 1.5583 0.0305
-8 -2 4 1.4382 0.0493
-8 -2 5 1.1091 0.0009
-8 -2 6 0.6661 -0.0797
-8 -2 7 0.0518 -0.1252
-8 -2 8 -0.8329 -0.1020
-8 -2 9 -1.8882 -0.0405
-8 -2 11 -2.8760 0.0036
-8 -2 12 -2.2045 -0.0140
-8 -1 1 2.0571 0.0129
-8 -1 2 2.4232 0.1187
-8 -1 3 2.4000 0.1634
-8 -1 4 2.1986 0.1149
-8 -1 5 1.9607 0.0114
-8 -1 6 1.5979 -0.0704
-8 -1 7 0.9122 -0.0810
-8 -1 9 -1.1334 0.0291
-8 -1 10 -1.6579 0.0723
-8 -1 11 -1.4162 0.1006
-8 -1 12 -0.6317 0.1211
-8 0 1 3.3221 0.2235
-8 0 2 3.3154 0.2788
-8 0 3 3.1067 0.2294
-8 0 4 2.9381 0.1141
-8 0 5 2.7654 0.0077
-8 0 6 2.3447 -0.0359
-8 0 7 1.5481 -0.0158
-8 0 8 0.5904 0.0355
-8 0 9 -0.0799 0.0926
-8 0 10 -0.1499 0.1489
-8 0 11 0.2704 0.1919
-8 0 12 0.7268 0.1922
-8 1 1 3.8384 0.3208
-8 1 2 3.4992 0.2681
-8 1 3 3.2440 0.1514
-8 1 4 3.1254 0.0344
-8 1 5 2.9064 -0.0368
-8 1 6 2.3702 -0.0565
-8 1 7 1.5985 -0.0408
-8 1 8 0.9418 0.0007
-8 1 9 0.7073 0.0645
-8 1 10 0.8700 0.1254
-8 1 11 1.0904 0.1315
-8 1 12 1.0233 0.0550
-8 2 1 3.4894 0.2262
-8 2 2 3.0893 0.1343
-8 2 3 2.9186 0.0371
-8 2 4 2.7845 -0.0364
-8 2 5 2.4172 -0.0837
-8 2 6 1.7886 -0.1085
-8 2 7 1.1575 -0.0998
-8 2 8 0.8174 -0.0452
-8 2 9 0.8129 0.0293
-8 2 10 0.9084 0.0511
-8 2 11 0.8285 -0.0382
-8 3 1 3.0252 0.1163
-8 3 2 2.8031 0.0753
-8 3 3 2.6634 0.0370
-8 3 4 2.3222 -0.0066
-8 3 5 1.6878 -0.0558
-8 3 6 0.9711 -0.0833
-8 3 7 0.4801 -0.0545
-8 3 8 0.3342 0.0213
-8 3 9 0.3830 0.0661
-8 3 10 0.3922 -0.0108
-8 3 11 0.2803 -0.2090
-8 4 1 3.0914 0.1427
-8 4 2 2.9421 0.1593
-8 4 3 2.5337 0.1459
-8 4 4 1.7611 0.0944
-8 4 5 0.8388 0.0331
-8 4 6 0.1291 0.0150
-8 4 7 -0.1607 0.0626
-8 4 8 -0.1128 0.1214
-8 4 9 0.0411 0.0890
-8 4 10 0.1579 -0.0832
-8 5 1 3.2282 0.2341
-8 5 2 2.7794 0.2565
-8 5 3 1.8768 0.2204
-8 5 4 0.7647 0.1347
-8 5 5 -0.1281 0.0525
-8 5 6 -0.5111 0.0311
-8 5 7 -0.4176 0.0693
-8 5 8 -0.1028 0.0913
-8 5 9 0.2083 0.0168
-8 5 10 0.4623 -0.1442
-8 6 1 2.4081 0.2565
-8 6 2 1.5381 0.2546
-8 6 3 0.4390 0.1720
-8 6 4 -0.4328 0.0344
-8 6 5 -0.7514 -0.0819
-8 6 6 -0.5379 -0.1126
-8 6 7 -0.0818 -0.0684
-8 6 8 0.3257 -0.0242
-8 6 9 0.5826 -0.0366
-8 7 1 0.6228 0.2318
-8 7 2 -0.1980 0.1978
-8 7 3 -0.7648 0.0509
-8 7 4 -0.8024 -0.1444
-8 7 5 -0.3817 -0.2728
-8 7 6 0.1634 -0.2637
-8 7 7 0.5169 -0.1488
-8 7 8 0.5963 -0.0216
-8 7 9 0.5255 0.0552
-8 8 1 -0.7328 0.2499
-8 8 2 -0.8337 0.1531
-8 8 3 -0.4574 -0.0647
-8 8 4 0.2091 -0.2724
-8 8 5 0.7673 -0.3345
-8 8 6 0.9129 -0.2225
-8 8 7 0.6507 -0.0308
-8 8 8 0.2387 0.1124
-8 9 1 -0.4810 0.2594
-8 9 2 0.2417 0.0799
-8 9 3 1.0883 -0.1480
-8 9 4 1.5778 -0.2641
-8 9 5 1.4283 -0.1924
-8 9 6 0.7628 -0.0048
-8 9 7 -0.0010 0.1425
-8 10 1 0.8049 0.1405
-8 10 2 1.6839 -0.0441
-8 10 3 2.0481 -0.1555
-8 10 4 1.6251 -0.1057
-8 10 5 0.6393 0.0588
-8 10 6 -0.3537 0.1897
-8 11 1 1.4992 -0.0345
-8 11 2 1.7439 -0.0825
-8 11 3 1.1667 -0.0119
-8 11 4 0.0404 0.1410
-8 12 1 0.9272 -0.0309
-8 12 2 0.3635 0.0870
-8 12 3 -0.7206 0.2289
-8 13 1 -0.0127 0.1881
-7 -8 2 -0.6459 0.0500
-7 -8 3 -0.2260 0.0308
-7 -8 4 0.2953 0.0258
-7 -8 5 0.6127 0.0504
-7 -8 6 0.5450 0.0858
-7 -8 7 0.2117 0.0990
-7 -8 8 -0.0356 0.0743
-7 -8 9 0.0978 0.0235
-7 -7 1 -0.6577 0.0044
-7 -7 2 -0.1637 -0.0659
-7 -7 3 0.4449 -0.0916
-7 -7 4 0.8133 -0.0500
-7 -7 5 0.7232 0.0299
-7 -7 6 0.2828 0.0955
-7 -7 7 -0.1379 0.1137
-7 -7 8 -0.1955 0.0868
-7 -7 9 0.1590 0.0335
-7 -7 10 0.6593 -0.0334
-7 -7 11 0.9396 -0.1061
-7 -6 1 0.0027 -0.1585
-7 -6 2 0.6531 -0.2308
-7 -6 3 1.0547 -0.2003
-7 -6 4 0.9811 -0.0984
-7 -6 5 0.5238 0.0074
-7 -6 6 0.0317 0.0670
-7 -6 7 -0.1535 0.0711
-7 -6 8 0.0622 0.0336
-7 -6 9 0.5079 -0.0349
-7 -6 10 0.9206 -0.1271
-7 -6 11 1.1083 -0.2174
-7 -6 12 0.9762 -0.2602
-7 -5 1 0.8600 -0.3035
-7 -5 2 1.2243 -0.2928
-7 -5 3 1.1581 -0.1950
-7 -5 4 0.7476 -0.0782
-7 -5 5 0.2919 0.0028
-7 -5 6 0.0753 0.0340
-7 -5 7 0.1854 0.0255
-7 -5 8 0.5309 -0.0177
-7 -5 9 0.9929 -0.0962
-7 -5 10 1.4977 -0.1903
-7 -5 11 1.9301 -0.2514
-7 -5 12 2.0448 -0.2352
-7 -4 1 1.2314 -0.2632
-7 -4 2 1.0859 -0.1837
-7 -4 3 0.6995 -0.0869
-7 -4 4 0.3175 -0.0150
-7 -4 5 0.1265 0.0254
-7 -4 6 0.1486 0.0456
-7 -4 7 0.3235 0.0443
-7 -4 8 0.6701 0.0072
-7 -4 9 1.2949 -0.0624
-7 -4 10 2.1824 -0.1248
-7 -4 11 2.9974 -0.1310
-7 -4 12 3.1992 -0.0709
-7 -4 13 2.4642 0.0127
-7 -3 1 0.7553 -0.0843
-7 -3 2 0.3101 -0.0367
-7 -3 3 -0.0267 -0.0087
-7 -3 4 -0.1729 0.0119
-7 -3 5 -0.2178 0.0428
-7 -3 6 -0.2582 0.0785
-7 -3 7 -0.1953 0.0901
-7 -3 8 0.2544 0.0602
-7 -3 9 1.2600 0.0101
-7 -3 10 2.5523 -0.0154
-7 -3 12 3.3555 0.0566
-7 -3 13 2.2252 0.0986
-7 -2 1 -0.2674 -0.0056
-7 -2 2 -0.5977 -0.0459
-7 -2 3 -0.6785 -0.0693
-7 -2 4 -0.7229 -0.0486
-7 -2 5 -0.9252 0.0087
-7 -2 6 -1.1941 0.0629
-7 -2 7 -1.1377 0.0778
-7 -2 8 -0.3946 0.0529
-7 -2 9 0.9450 0.0198
-7 -2 10 2.2495 0.0059
-7 -2 11 2.7589 0.0105
-7 -2 12 2.1886 0.0213
-7 -2 13 0.9758 0.0441
-7 -1 1 -1.1205 -0.1494
-7 -1 2 -1.0950 -0.2157
-7 -1 3 -1.0307 -0.2091
-7 -1 4 -1.2505 -0.1375
-7 -1 5 -1.7475 -0.0452
-7 -1 6 -2.1148 0.0196
-7 -1 7 -1.8556 0.0372
-7 -1 8 -0.8493 0.0192
-7 -1 9 0.4450 -0.0146
-7 -1 10 1.2842 -0.0546
-7 -1 11 1.2233 -0.0913
-7 -1 12 0.4733 -0.1001
-7 -1 13 -0.2970 -0.0588
-7 0 1 -1.2242 -0.3458
-7 0 2 -0.9526 -0.3406
-7 0 3 -1.0346 -0.2546
-7 0 4 -1.5899 -0.1299
-7 0 5 -2.2674 -0.0157
-7 0 6 -2.5053 0.0560
-7 0 7 -2.0007 0.0762
-7 0 8 -0.9939 0.0470
-7 0 9 -0.1028 -0.0240
-7 0 10 0.1723 -0.1123
-7 0 11 -0.1548 -0.1701
-7 0 12 -0.6100 -0.1591
-7 0 13 -0.6998 -0.1050
-7 1 1 -0.6509 -0.3587
-7 1 2 -0.5020 -0.2710
-7 1 3 -0.9743 -0.1386
-7 1 4 -1.8068 -0.0006
-7 1 5 -2.4221 0.1106
-7 1 6 -2.3820 0.1714
-7 1 7 -1.7244 0.1638
-7 1 8 -0.9077 0.0827
-7 1 9 -0.4203 -0.0427
-7 1 10 -0.3975 -0.1442
-7 1 11 -0.5727 -0.1572
-7 1 12 -0.5750 -0.0937
-7 2 1 -0.2511 -0.2031
-7 2 2 -0.5639 -0.1089
-7 2 3 -1.4030 0.0019
-7 2 4 -2.2082 0.1084
-7 2 5 -2.4564 0.1842
-7 2 6 -2.0361 0.1976
-7 2 7 -1.2716 0.1276
-7 2 8 -0.6173 -0.0049
-7 2 9 -0.3068 -0.1238
-7 2 10 -0.2468 -0.1397
-7 2 11 -0.2001 -0.0362
-7 2 12 -0.0447 0.0803
-7 3 1 -0.9857 -0.0968
-7 3 2 -1.7100 -0.0558
-7 3 3 -2.4871 0.0014
-7 3 4 -2.7685 0.0580
-7 3 5 -2.3704 0.0826
-7 3 6 -1.5482 0.0434
-7 3 7 -0.7374 -0.0578
-7 3 8 -0.2240 -0.1595
-7 3 9 -0.0142 -0.1654
-7 3 10 0.0430 -0.0270
-7 3 11 0.0560 0.1812
-7 3 12 0.0167 0.2903
-7 4 1 -2.7568 -0.1392
-7 4 2 -3.3384 -0.1414
-7 4 3 -3.4221 -0.1206
-7 4 4 -2.8350 -0.0920
-7 4 5 -1.8419 -0.0837
-7 4 6 -0.8955 -0.1153
-7 4 7 -0.3019 -0.1645
-7 4 8 -0.0820 -0.1606
-7 4 9 -0.0859 -0.0385
-7 4 10 -0.1860 0.1786
-7 4 11 -0.3513 0.3611
-7 5 1 -4.0890 -0.2165
-7 5 2 -3.9059 -0.2304
-7 5 3 -3.0715 -0.2075
-7 5 4 -1.9114 -0.1510
-7 5 5 -0.9199 -0.0902
-7 5 6 -0.4005 -0.0549
-7 5 7 -0.3226 -0.0350
-7 5 8 -0.4631 0.0187
-7 5 9 -0.6396 0.1334
-7 5 10 -0.8062 0.2569
-7 6 1 -3.5308 -0.2400
-7 6 2 -2.6083 -0.2515
-7 6 3 -1.4744 -0.1805
-7 6 4 -0.6438 -0.0408
-7 6 5 -0.3822 0.0950
-7 6 6 -0.5658 0.1580
-7 6 7 -0.8660 0.1456
-7 6 8 -1.0443 0.1106
-7 6 9 -1.0799 0.0894
-7 6 10 -1.0616 0.0560
-7 7 1 -1.4381 -0.2798
-7 7 2 -0.6096 -0.2561
-7 7 3 -0.1958 -0.0924
-7 7 4 -0.3672 0.1263
-7 7 5 -0.8743 0.2623
-7 7 6 -1.2859 0.2417
-7 7 7 -1.3433 0.1082
-7 7 8 -1.1095 -0.0336
-7 7 9 -0.8172 -0.1199
-7 8 1 0.1969 -0.3678
-7 8 2 0.0683 -0.2459
-7 8 3 -0.5990 0.0038
-7 8 4 -1.4053 0.2107
-7 8 5 -1.8315 0.2394
-7 8 6 -1.6426 0.1003
-7 8 7 -1.0360 -0.0717
-7 8 8 -0.4272 -0.1434
-7 9 1 -0.0396 -0.3562
-7 9 2 -1.0722 -0.1338
-7 9 3 -2.0505 0.0994
-7 9 4 -2.3837 0.1812
-7 9 5 -1.8837 0.0885
-7 9 6 -0.8978 -0.0484
-7 9 7 -0.0199 -0.0642
-7 10 1 -1.4161 -0.1475
-7 10 2 -2.3881 0.0505
-7 10 3 -2.5570 0.1377
-7 10 4 -1.7775 0.0784
-7 10 5 -0.5188 -0.0210
-7 10 6 0.4916 -0.0033
-7 11 1 -2.1134 0.0666
-7 11 2 -2.1340 0.1044
-7 11 3 -1.1965 0.0423
-7 11 4 0.1665 -0.0388
-7 11 5 1.1575 -0.0246
-7 12 1 -1.4328 0.0278
-7 12 2 -0.5133 -0.0516
-7 12 3 0.7957 -0.1043
-7 13 1 -0.3175 -0.1796
-7 13 2 0.8228 -0.1714
-6 -9 2 0.6345 0.0085
-6 -9 3 0.4036 -0.0323
-6 -9 4 0.0111 -0.0539
-6 -9 5 -0.2934 -0.0663
-6 -9 6 -0.2521 -0.0666
-6 -9 7 0.1661 -0.0416
-6 -9 8 0.6786 0.0114
-6 -9 9 0.8750 0.0742
-6 -9 10 0.5416 0.1192
-6 -8 1 0.7831 0.0658
-6 -8 2 0.4722 0.0352
-6 -8 3 -0.0656 0.0123
-6 -8 4 -0.5139 -0.0205
-6 -8 5 -0.5390 -0.0588
-6 -8 6 -0.0580 -0.0785
-6 -8 7 0.6553 -0.0622
-6 -8 8 1.1508 -0.0177
-6 -8 9 1.1288 0.0307
-6 -8 10 0.6390 0.0657
-6 -8 11 0.0098 0.0861
-6 -7 1 0.1061 0.0998
-6 -7 2 -0.5645 0.1219
-6 -7 3 -1.1466 0.1023
-6 -7 4 -1.2775 0.0411
-6 -7 5 -0.8329 -0.0271
-6 -7 6 -0.0422 -0.0650
-6 -7 7 0.6695 -0.0611
-6 -7 8 0.9771 -0.0282
-6 -7 9 0.8320 0.0171
-6 -7 10 0.4082 0.0663
-6 -7 11 -0.0560 0.1093
-6 -7 12 -0.3511 0.1240
-6 -6 1 -1.2314 0.1932
-6 -6 2 -1.8752 0.2191
-6 -6 3 -2.1045 0.1708
-6 -6 4 -1.7872 0.0818
-6 -6 5 -1.0908 0.0007
-6 -6 6 -0.3534 -0.0425
-6 -6 7 0.1541 -0.0447
-6 -6 8 0.3444 -0.0144
-6 -6 9 0.2381 0.0404
-6 -6 10 -0.1367 0.1041
-6 -6 11 -0.6976 0.1445
-6 -6 12 -1.1867 0.1287
-6 -6 13 -1.2173 0.0572
-6 -5 1 -2.2551 0.2594
-6 -5 2 -2.4841 0.2421
-6 -5 3 -2.2992 0.1641
-6 -5 4 -1.8086 0.0682
-6 -5 5 -1.2216 -0.0101
-6 -5 6 -0.6829 -0.0547
-6 -5 7 -0.2391 -0.0614
-6 -5 8 0.0293 -0.0294
-6 -5 9 -0.0790 0.0302
-6 -5 10 -0.7239 0.0846
-6 -5 11 -1.7222 0.0933
-6 -5 12 -2.4800 0.0448
-6 -5 13 -2.3678 -0.0248
-6 -4 1 -2.2785 0.2207
-6 -4 2 -2.1651 0.1762
-6 -4 3 -1.9087 0.0997
-6 -4 4 -1.5789 0.0158
-6 -4 5 -1.1515 -0.0561
-6 -4 6 -0.5604 -0.1005
-6 -4 7 0.0991 -0.1043
-6 -4 8 0.4513 -0.0674
-6 -4 9 0.0534 -0.0145
-6 -4 10 -1.1479 0.0139
-6 -4 11 -2.5624 -0.0055
-6 -3 1 -1.7413 0.1417
-6 -3 2 -1.7124 0.1180
-6 -3 3 -1.6970 0.0661
-6 -3 4 -1.5031 -0.0017
-6 -3 5 -0.9138 -0.0641
-6 -3 6 0.0497 -0.0978
-6 -3 7 0.9527 -0.0903
-6 -3 8 1.1346 -0.0533
-6 -3 9 0.2364 -0.0186
-6 -3 10 -1.3668 -0.0134
-6 -3 11 -2.7059 -0.0379
-6 -3 12 -2.9219 -0.0731
-6 -3 13 -1.9456 -0.1133
-6 -2 1 -1.6949 0.1628
-6 -2 2 -2.0127 0.1675
-6 -2 3 -2.1434 0.1287
-6 -2 4 -1.7308 0.0673
-6 -2 5 -0.6716 0.0120
-6 -2 6 0.6613 -0.0163
-6 -2 7 1.5316 -0.0147
-6 -2 8 1.3340 0.0020
-6 -2 9 0.1253 0.0156
-6 -2 10 -1.3110 0.0187
-6 -2 11 -2.0226 0.0105
-6 -2 12 -1.6326 -0.0207
-6 -2 13 -0.6045 -0.0966
-6 -1 1 -2.6523 0.2954
-6 -1 2 -3.1253 0.2858
-6 -1 3 -2.9997 0.2283
-6 -1 4 -2.0556 0.1506
-6 -1 5 -0.5415 0.0755
-6 -1 6 0.8623 0.0176
-6 -1 7 1.4386 -0.0156
-6 -1 8 0.9580 -0.0198
-6 -1 9 -0.1026 0.0051
-6 -1 10 -0.9025 0.0462
-6 -1 11 -0.9020 0.0707
-6 -1 12 -0.2708 0.0418
-6 -1 13 0.3286 -0.0381
-6 0 1 -4.1558 0.3833
-6 0 2 -4.3220 0.3278
-6 0 3 -3.5826 0.2329
-6 0 4 -2.0722 0.1146
-6 0 5 -0.3653 -0.0090
-6 0 6 0.8171 -0.1096
-6 0 7 1.0598 -0.1540
-6 0 8 0.5394 -0.1226
-6 0 9 -0.1198 -0.0295
-6 0 10 -0.3467 0.0721
-6 0 11 -0.0645 0.1199
-6 0 12 0.3171 0.1008
-6 0 13 0.3341 0.0887
-6 1 1 -5.2030 0.3190
-6 1 2 -4.6739 0.2385
-6 1 3 -3.2357 0.1161
-6 1 4 -1.3816 -0.0376
-6 1 5 0.1956 -0.1843
-6 1 6 0.9801 -0.2673
-6 1 7 0.9222 -0.2440
-6 1 8 0.4229 -0.1212
-6 1 9 0.0051 0.0355
-6 1 10 -0.0760 0.1373
-6 1 11 0.0385 0.1449
-6 1 12 0.0359 0.1226
-6 1 13 -0.2288 0.2061
-6 2 1 -4.8245 0.1968
-6 2 2 -3.5321 0.1289
-6 2 3 -1.6694 0.0080
-6 2 4 0.0872 -0.1316
-6 2 5 1.1733 -0.2248
-6 2 6 1.4028 -0.2149
-6 2 7 1.0060 -0.0971
-6 2 8 0.4228 0.0644
-6 2 9 -0.0008 0.1679
-6 2 10 -0.1895 0.1488
-6 2 11 -0.2739 0.0502
-6 2 12 -0.3823 0.0143
-6 3 1 -2.6357 0.1597
-6 3 2 -0.9800 0.1118
-6 3 3 0.6665 0.0232
-6 3 4 1.7382 -0.0499
-6 3 5 2.0112 -0.0532
-6 3 6 1.6342 0.0265
-6 3 7 0.9665 0.1426
-6 3 8 0.3491 0.2061
-6 3 9 -0.0468 0.1439
-6 3 10 -0.2234 -0.0292
-6 3 11 -0.2546 -0.1907
-6 3 12 -0.1940 -0.1901
-6 4 1 0.5719 0.1912
-6 4 2 1.8074 0.1573
-6 4 3 2.5220 0.1158
-6 4 4 2.5530 0.0994
-6 4 5 2.0745 0.1185
-6 4 6 1.4049 0.1544
-6 4 7 0.8099 0.1606
-6 4 8 0.4150 0.0850
-6 4 9 0.2311 -0.0815
-6 4 10 0.2194 -0.2656
-6 4 11 0.3284 -0.3408
-6 5 1 2.9415 0.1993
-6 5 2 3.1284 0.1935
-6 5 3 2.7552 0.1760
-6 5 4 2.1011 0.1357
-6 5 5 1.4955 0.0774
-6 5 6 1.1030 0.0170
-6 5 7 0.9037 -0.0439
-6 5 8 0.8127 -0.1183
-6 5 9 0.7857 -0.1972
-6 5 10 0.8191 -0.2246
-6 5 11 0.8843 -0.1384
-6 6 1 3.0143 0.2236
-6 6 2 2.3494 0.2452
-6 6 3 1.6299 0.1834
-6 6 4 1.2111 0.0460
-6 6 5 1.1531 -0.0916
-6 6 6 1.2541 -0.1539
-6 6 7 1.2863 -0.1295
-6 6 8 1.1852 -0.0623
-6 6 9 1.0368 0.0126
-6 6 10 0.9257 0.1040
-6 7 1 1.3245 0.3586
-6 7 2 0.7986 0.3385
-6 7 3 0.7540 0.1691
-6 7 4 1.1332 -0.0414
-6 7 5 1.5572 -0.1490
-6 7 6 1.6673 -0.0973
-6 7 7 1.4032 0.0467
-6 7 8 0.9848 0.1710
-6 7 9 0.6629 0.2203
-6 8 1 -0.0070 0.5022
-6 8 2 0.4269 0.3586
-6 8 3 1.2580 0.1111
-6 8 4 1.9503 -0.0589
-6 8 5 2.0534 -0.0517
-6 8 6 1.5492 0.0716
-6 8 7 0.8196 0.1587
-6 8 8 0.2990 0.1054
-6 9 1 0.4112 0.4232
-6 9 2 1.5468 0.1943
-6 9 3 2.3635 -0.0009
-6 9 4 2.3620 -0.0444
-6 9 5 1.5897 0.0214
-6 9 6 0.5837 0.0423
-6 9 7 -0.0650 -0.1040
-6 10 1 1.7740 0.1373
-6 10 2 2.5352 -0.0188
-6 10 3 2.3564 -0.0639
-6 10 4 1.3504 -0.0275
-6 10 5 0.1706 -0.0372
-6 10 6 -0.4946 -0.1985
-6 11 1 2.2930 -0.0301
-6 11 2 1.9521 -0.0300
-6 11 3 0.8119 0.0068
-6 11 4 -0.4136 -0.0058
-6 11 5 -0.9989 -0.1222
-6 12 1 1.4080 0.1012
-6 12 2 0.2875 0.1298
-6 12 3 -0.8727 0.0846
-6 13 1 0.1708 0.2627
-6 13 2 -0.8479 0.1327
-5 -10 2 -0.3920 -0.0857
-5 -10 3 -0.2376 -0.0515
-5 -10 4 0.0389 -0.0063
-5 -10 5 0.2954 0.0396
-5 -10 6 0.2978 0.0668
-5 -10 7 -0.0940 0.0542
-5 -10 8 -0.7412 -0.0000
-5 -10 9 -1.2541 -0.0686
-5 -10 10 -1.2573 -0.1125
-5 -9 1 -0.9990 -0.1857
-5 -9 2 -0.8443 -0.1262
-5 -9 3 -0.4313 -0.0586
-5 -9 4 0.0242 0.0097
-5 -9 5 0.1830 0.0622
-5 -9 6 -0.1831 0.0754
-5 -9 7 -0.9741 0.0407
-5 -9 8 -1.7769 -0.0210
-5 -9 9 -2.1324 -0.0725
-5 -9 10 -1.8402 -0.0887
-5 -9 11 -1.0667 -0.0739
-5 -9 12 -0.2092 -0.0505
-5 -8 1 -0.8376 -0.2208
-5 -8 2 -0.2961 -0.1590
-5 -8 3 0.3359 -0.0829
-5 -8 4 0.6693 -0.0034
-5 -8 5 0.4102 0.0530
-5 -8 6 -0.4059 0.0646
-5 -8 7 -1.4091 0.0353
-5 -8 8 -2.1366 -0.0086
-5 -8 9 -2.3078 -0.0420
-5 -8 10 -1.9260 -0.0591
-5 -8 11 -1.2004 -0.0669
-5 -8 12 -0.4272 -0.0661
-5 -8 13 0.0920 -0.0447
-5 -7 1 0.4066 -0.2005
-5 -7 2 1.1522 -0.1633
-5 -7 3 1.6387 -0.0977
-5 -7 4 1.5638 -0.0236
-5 -7 5 0.9025 0.0301
-5 -7 6 -0.0722 0.0477
-5 -7 7 -0.9865 0.0350
-5 -7 8 -1.5768 0.0071
-5 -7 9 -1.7334 -0.0269
-5 -7 10 -1.4297 -0.0622
-5 -7 11 -0.7242 -0.0850
-5 -7 12 0.1368 -0.0732
-5 -7 13 0.7126 -0.0181
-5 -6 1 1.7931 -0.1745
-5 -6 2 2.3126 -0.1646
-5 -6 3 2.4175 -0.1163
-5 -6 4 2.0441 -0.0491
-5 -6 5 1.3385 0.0121
-5 -6 6 0.5130 0.0509
-5 -6 7 -0.2868 0.0614
-5 -6 8 -0.9368 0.0436
-5 -6 9 -1.2135 0.0044
-5 -6 10 -0.8555 -0.0351
-5 -6 11 0.1368 -0.0444
-5 -6 12 1.2796 -0.0085
-5 -6 13 1.8189 0.0485
-5 -6 14 1.3073 0.0731
-5 -5 1 2.1563 -0.1908
-5 -5 2 2.3665 -0.1947
-5 -5 3 2.3272 -0.1453
-5 -5 4 2.0467 -0.0592
-5 -5 5 1.5404 0.0327
-5 -5 6 0.7717 0.1004
-5 -5 7 -0.2235 0.1250
-5 -5 8 -1.1301 0.1059
-5 -5 9 -1.3905 0.0643
-5 -5 10 -0.6275 0.0348
-5 -5 11 0.8811 0.0412
-5 -5 12 2.2188 0.0722
-5 -5 13 2.4704 0.0873
-5 -4 1 1.7415 -0.2446
-5 -4 2 2.0543 -0.2369
-5 -4 3 2.2813 -0.1562
-5 -4 4 2.2468 -0.0351
-5 -4 5 1.7251 0.0767
-5 -4 6 0.6018 0.1409
-5 -4 7 -0.8519 0.1462
-5 -4 8 -1.9204 0.1104
-5 -4 9 -1.8576 0.0682
-5 -4 10 -0.5398 0.0495
-5 -4 11 1.2640 0.0578
-5 -4 12 2.3855 0.0727
-5 -4 13 2.1597 0.0779
-5 -4 14 0.9265 0.0896
-5 -3 1 2.0527 -0.2990
-5 -3 2 2.8117 -0.2555
-5 -3 3 3.3191 -0.1431
-5 -3 4 3.2167 -0.0214
-5 -3 5 2.2495 0.0574
-5 -3 6 0.5402 0.0758
-5 -3 7 -1.2457 0.0490
-5 -3 8 -2.1708 0.0078
-5 -3 9 -1.6914 -0.0209
-5 -3 10 -0.1718 -0.0265
-5 -3 11 1.3084 -0.0123
-5 -3 12 1.7856 0.0224
-5 -3 13 1.1591 0.0949
-5 -3 14 0.1654 0.2243
-5 -2 1 3.9458 -0.3274
-5 -2 2 4.9226 -0.2493
-5 -2 3 5.2702 -0.1452
-5 -2 4 4.6839 -0.0713
-5 -2 5 3.1287 -0.0440
-5 -2 6 1.0497 -0.0475
-5 -2 7 -0.6928 -0.0598
-5 -2 8 -1.3180 -0.0700
-5 -2 9 -0.7253 -0.0771
-5 -2 10 0.3766 -0.0781
-5 -2 11 1.0312 -0.0562
-5 -2 12 0.8198 0.0164
-5 -2 13 0.1411 0.1518
-5 -2 14 -0.2622 0.3120
-5 -1 1 6.5684 -0.3174
-5 -1 2 7.1865 -0.2385
-5 -1 3 6.9562 -0.1742
-5 -1 4 5.7862 -0.1311
-5 -1 5 3.8752 -0.0880
-5 -1 6 1.8090 -0.0346
-5 -1 7 0.3404 0.0118
-5 -1 8 -0.1084 0.0244
-5 -1 9 0.2145 -0.0024
-5 -1 10 0.6015 -0.0392
-5 -1 11 0.5118 -0.0381
-5 -1 12 0.0254 0.0252
-5 -1 13 -0.3172 0.1105
-5 -1 14 -0.1078 0.1196
-5 0 1 8.4607 -0.2790
-5 0 2 8.3525 -0.2352
-5 0 3 7.4558 -0.1850
-5 0 4 5.8468 -0.0944
-5 0 5 3.8290 0.0380
-5 0 6 1.9565 0.1633
-5 0 7 0.7612 0.2175
-5 0 8 0.3686 0.1744
-5 0 9 0.4092 0.0698
-5 0 10 0.3744 -0.0231
-5 0 11 0.0884 -0.0536
-5 0 12 -0.1807 -0.0474
-5 0 13 -0.0718 -0.1042
-5 1 1 8.9943 -0.2628
-5 1 2 8.1497 -0.2474
-5 1 3 6.6741 -0.1536
-5 1 4 4.7376 0.0208
-5 1 5 2.7023 0.2047
-5 1 6 1.0692 0.3018
-5 1 7 0.1848 0.2635
-5 1 8 -0.0141 0.1250
-5 1 9 0.0821 -0.0207
-5 1 10 0.1223 -0.0941
-5 1 11 0.0751 -0.0984
-5 1 12 0.1466 -0.1298
-5 1 13 0.4590 -0.3028
-5 2 1 8.2537 -0.3046
-5 2 2 6.8163 -0.2666
-5 2 3 4.9021 -0.1154
-5 2 4 2.7933 0.0726
-5 2 5 0.9197 0.1874
-5 2 6 -0.2909 0.1670
-5 2 7 -0.6859 0.0409
-5 2 8 -0.4954 -0.0931
-5 2 9 -0.1319 -0.1401
-5 2 10 0.1298 -0.0831
-5 2 11 0.2822 -0.0079
-5 2 12 0.4377 -0.0467
-5 2 13 0.6121 -0.2618
-5 3 1 6.2593 -0.3356
-5 3 2 4.5233 -0.2447
-5 3 3 2.5608 -0.0977
-5 3 4 0.7263 0.0039
-5 3 5 -0.5941 0.0022
-5 3 6 -1.1580 -0.0801
-5 3 7 -1.0357 -0.1605
-5 3 8 -0.5676 -0.1545
-5 3 9 -0.1223 -0.0366
-5 3 10 0.1248 0.1283
-5 3 11 0.2064 0.2144
-5 3 12 0.2127 0.1278
-5 4 1 3.2712 -0.2569
-5 4 2 1.8189 -0.1607
-5 4 3 0.4498 -0.0899
-5 4 4 -0.6043 -0.0784
-5 4 5 -1.1624 -0.1047
-5 4 6 -1.1945 -0.1183
-5 4 7 -0.8741 -0.0748
-5 4 8 -0.4832 0.0392
-5 4 9 -0.2364 0.1868
-5 4 10 -0.1804 0.2846
-5 4 11 -0.2373 0.2485
-5 4 12 -0.3140 0.0697
-5 5 1 0.5165 -0.1383
-5 5 2 -0.0891 -0.1142
-5 5 3 -0.5445 -0.1066
-5 5 4 -0.8542 -0.0817
-5 5 5 -0.9847 -0.0250
-5 5 6 -0.9258 0.0461
-5 5 7 -0.7503 0.1077
-5 5 8 -0.5833 0.1460
-5 5 9 -0.5121 0.1443
-5 5 10 -0.5313 0.0729
-5 5 11 -0.5651 -0.0817
-5 6 1 -0.5542 -0.1916
-5 6 2 -0.4184 -0.2269
-5 6 3 -0.4346 -0.1781
-5 6 4 -0.6312 -0.0538
-5 6 5 -0.8504 0.0644
-5 6 6 -0.9266 0.0976
-5 6 7 -0.8348 0.0361
-5 6 8 -0.6797 -0.0716
-5 6 9 -0.5718 -0.1807
-5 6 10 -0.5243 -0.2828
-5 7 1 0.0098 -0.4411
-5 7 2 0.0681 -0.4141
-5 7 3 -0.2994 -0.2460
-5 7 4 -0.8224 -0.0622
-5 7 5 -1.1313 0.0049
-5 7 6 -1.0636 -0.0699
-5 7 7 -0.7519 -0.1974
-5 7 8 -0.4552 -0.2700
-5 7 9 -0.3232 -0.2510
-5 8 1 0.5426 -0.5881
-5 8 2 -0.1071 -0.4220
-5 8 3 -0.9335 -0.1964
-5 8 4 -1.4200 -0.0726
-5 8 5 -1.3175 -0.0955
-5 8 6 -0.8108 -0.1661
-5 8 7 -0.3159 -0.1457
-5 8 8 -0.1262 0.0197
-5 9 1 -0.1858 -0.3975
-5 9 2 -1.1865 -0.1925
-5 9 3 -1.7187 -0.0574
-5 9 4 -1.5060 -0.0425
-5 9 5 -0.8016 -0.0586
-5 9 6 -0.1538 0.0283
-5 9 7 0.0393 0.2697
-5 10 1 -1.4647 -0.0880
-5 10 2 -1.8712 -0.0103
-5 10 3 -1.4737 -0.0125
-5 10 4 -0.5965 -0.0207
-5 10 5 0.1264 0.0638
-5 10 6 0.2552 0.2658
-5 11 1 -1.7519 -0.0589
-5 11 2 -1.1727 -0.1027
-5 11 3 -0.1904 -0.1137
-5 11 4 0.5220 -0.0493
-5 11 5 0.5355 0.0599
-5 12 1 -0.7612 -0.2857
-5 12 2 0.2080 -0.2556
-5 12 3 0.8411 -0.1491
-5 12 4 0.7395 -0.0768
-5 13 1 0.3265 -0.3236
-5 13 2 0.8512 -0.1056
-4 -11 3 -0.2210 0.1010
-4 -11 4 -0.4531 0.0793
-4 -11 5 -0.6763 0.0086
-4 -11 6 -0.7574 -0.0742
-4 -11 7 -0.5298 -0.1178
-4 -11 8 0.0235 -0.0955
-4 -11 9 0.6599 -0.0285
-4 -11 10 0.9965 0.0322
-4 -10 1 0.9406 0.1237
-4 -10 2 0.8307 0.1511
-4 -10 3 0.4995 0.1258
-4 -10 4 0.0572 0.0519
-4 -10 5 -0.2458 -0.0380
-4 -10 6 -0.1353 -0.0939
-4 -10 7 0.4649 -0.0857
-4 -10 8 1.3084 -0.0291
-4 -10 9 1.9437 0.0269
-4 -10 10 2.0024 0.0411
-4 -10 11 1.4340 0.0108
-4 -10 12 0.5236 -0.0325
-4 -9 1 1.5185 0.3091
-4 -9 2 1.1462 0.2667
-4 -9 3 0.5458 0.1709
-4 -9 4 0.0373 0.0514
-4 -9 5 -0.0193 -0.0423
-4 -9 6 0.5281 -0.0729
-4 -9 7 1.4832 -0.0444
-4 -9 8 2.4048 0.0034
-4 -9 9 2.8700 0.0293
-4 -9 10 2.6880 0.0230
-4 -9 11 1.9489 0.0042
-4 -9 12 0.9481 -0.0044
-4 -9 13 0.0684 -0.0023
-4 -8 1 0.9703 0.3676
-4 -8 2 0.2855 0.2692
-4 -8 3 -0.3655 0.1389
-4 -8 4 -0.6090 0.0205
-4 -8 5 -0.2438 -0.0469
-4 -8 6 0.6152 -0.0542
-4 -8 7 1.6210 -0.0247
-4 -8 8 2.4096 0.0087
-4 -8 9 2.7412 0.0303
-4 -8 10 2.5100 0.0453
-4 -8 11 1.7408 0.0600
-4 -8 12 0.6563 0.0647
-4 -8 13 -0.3041 0.0411
-4 -7 1 -0.2607 0.2351
-4 -7 2 -0.8960 0.1471
-4 -7 3 -1.2608 0.0572
-4 -7 4 -1.1575 -0.0103
-4 -7 5 -0.6174 -0.0437
-4 -7 6 0.1623 -0.0477
-4 -7 7 0.9815 -0.0346
-4 -7 8 1.6862 -0.0123
-4 -7 9 2.0735 0.0182
-4 -7 10 1.8726 0.0512
-4 -7 11 0.9669 0.0682
-4 -7 12 -0.3253 0.0492
-4 -7 13 -1.2974 -0.0016
-4 -6 1 -0.6521 0.0957
-4 -6 2 -0.9923 0.0864
-4 -6 3 -1.1385 0.0640
-4 -6 4 -1.0430 0.0232
-4 -6 5 -0.7356 -0.0281
-4 -6 6 -0.2040 -0.0731
-4 -6 7 0.5883 -0.0952
-4 -6 8 1.4882 -0.0872
-4 -6 9 2.0236 -0.0580
-4 -6 10 1.6669 -0.0312
-4 -6 11 0.3665 -0.0299
-4 -6 12 -1.1981 -0.0531
-4 -6 13 -2.0222 -0.0674
-4 -6 14 -1.5713 -0.0314
-4 -5 1 0.2285 0.1603
-4 -5 2 -0.1493 0.2084
-4 -5 3 -0.5446 0.1791
-4 -5 4 -0.8240 0.0808
-4 -5 5 -0.7862 -0.0397
-4 -5 6 -0.1845 -0.1318
-4 -5 7 1.0014 -0.1699
-4 -5 8 2.2844 -0.1604
-4 -5 9 2.8186 -0.1309
-4 -5 10 2.0437 -0.1087
-4 -5 11 0.2806 -0.1011
-4 -5 12 -1.3764 -0.0897
-4 -5 13 -1.8916 -0.0499
-4 -5 14 -1.1130 0.0158
-4 -4 1 0.7130 0.3780
-4 -4 2 -0.2066 0.3755
-4 -4 3 -1.0902 0.2513
-4 -4 4 -1.6299 0.0756
-4 -4 5 -1.4549 -0.0684
-4 -4 6 -0.3333 -0.1369
-4 -4 7 1.4474 -0.1368
-4 -4 8 2.9909 -0.1019
-4 -4 9 3.3166 -0.0641
-4 -4 10 2.1655 -0.0375
-4 -4 11 0.3111 -0.0188
-4 -4 12 -1.0207 -0.0022
-4 -4 13 -1.1414 0.0004
-4 -4 14 -0.3800 -0.0429
-4 -4 15 0.3647 -0.1557
-4 -3 1 -0.8908 0.4913
-4 -3 2 -2.2582 0.3700
-4 -3 3 -3.2913 0.1807
-4 -3 4 -3.6726 0.0294
-4 -3 5 -3.0530 -0.0319
-4 -3 6 -1.3801 -0.0182
-4 -3 7 0.7548 0.0262
-4 -3 8 2.2940 0.0683
-4 -3 9 2.4554 0.0978
-4 -3 10 1.3924 0.1138
-4 -3 11 0.0769 0.1086
-4 -3 12 -0.5447 0.0605
-4 -3 13 -0.3212 -0.0547
-4 -3 14 0.1350 -0.2354
-4 -2 1 -3.8267 0.3598
-4 -2 2 -4.9867 0.1893
-4 -2 3 -5.7440 0.0650
-4 -2 4 -5.8572 0.0346
-4 -2 5 -4.9806 0.0654
-4 -2 6 -3.1415 0.1012
-4 -2 7 -1.0232 0.1168
-4 -2 8 0.4160 0.1229
-4 -2 9 0.7057 0.1333
-4 -2 10 0.2350 0.1372
-4 -2 11 -0.1783 0.1008
-4 -2 12 -0.0844 -0.0046
-4 -2 13 0.2539 -0.1675
-4 -2 14 0.2725 -0.3205
-4 -1 1 -5.7514 0.1341
-4 -1 2 -6.3383 0.0534
-4 -1 3 -6.8871 0.0575
-4 -1 4 -7.0088 0.0890
-4 -1 5 -6.1857 0.0797
-4 -1 6 -4.4292 0.0217
-4 -1 7 -2.4374 -0.0360
-4 -1 8 -1.0306 -0.0458
-4 -1 9 -0.4578 -0.0099
-4 -1 10 -0.3051 0.0235
-4 -1 11 -0.0602 0.0059
-4 -1 12 0.3227 -0.0622
-4 -1 13 0.4578 -0.1156
-4 -1 14 0.0610 -0.0617
-4 0 1 -5.8927 0.0873
-4 0 2 -6.2205 0.1397
-4 0 3 -6.8342 0.1727
-4 0 4 -6.9738 0.1050
-4 0 5 -6.0246 -0.0517
-4 0 6 -4.1701 -0.2033
-4 0 7 -2.2368 -0.2589
-4 0 8 -0.9394 -0.2036
-4 0 9 -0.3415 -0.0993
-4 0 10 -0.0338 -0.0233
-4 0 11 0.2764 -0.0006
-4 0 12 0.4615 0.0211
-4 0 13 0.2396 0.1327
-4 0 14 -0.3749 0.3803
-4 1 1 -5.8900 0.3060
-4 1 2 -6.2874 0.3769
-4 1 3 -6.7118 0.2880
-4 1 4 -6.2593 0.0635
-4 1 5 -4.6493 -0.1673
-4 1 6 -2.5032 -0.2767
-4 1 7 -0.7615 -0.2327
-4 1 8 0.1059 -0.1060
-4 1 9 0.3197 0.0009
-4 1 10 0.3449 0.0371
-4 1 11 0.3653 0.0404
-4 1 12 0.2307 0.1044
-4 1 13 -0.1825 0.2959
-4 2 1 -7.0647 0.5652
-4 2 2 -7.2210 0.5089
-4 2 3 -6.7473 0.2826
-4 2 4 -5.1463 0.0295
-4 2 5 -2.7942 -0.1071
-4 2 6 -0.6528 -0.0874
-4 2 7 0.5358 0.0156
-4 2 8 0.7602 0.0900
-4 2 9 0.5341 0.0723
-4 2 10 0.3128 -0.0104
-4 2 11 0.1667 -0.0629
-4 2 12 -0.0483 0.0046
-4 2 13 -0.3493 0.1962
-4 3 1 -8.2604 0.5500
-4 3 2 -7.6667 0.3661
-4 3 3 -6.0904 0.1472
-4 3 4 -3.6990 0.0251
-4 3 5 -1.3062 0.0320
-4 3 6 0.2497 0.0986
-4 3 7 0.7287 0.1253
-4 3 8 0.5357 0.0577
-4 3 9 0.2397 -0.0813
-4 3 10 0.1083 -0.2078
-4 3 11 0.0682 -0.2298
-4 3 12 -0.0085 -0.1132
-4 4 1 -7.5138 0.2404
-4 4 2 -6.3461 0.0829
-4 4 3 -4.4317 0.0054
-4 4 4 -2.2896 0.0158
-4 4 5 -0.6432 0.0503
-4 4 6 0.1222 0.0422
-4 4 7 0.1878 -0.0294
-4 4 8 0.0341 -0.1364
-4 4 9 0.0023 -0.2225
-4 4 10 0.1098 -0.2283
-4 4 11 0.2093 -0.1229
-4 4 12 0.2263 0.0629
-4 5 1 -4.9842 0.0003
-4 5 2 -4.0150 -0.0120
-4 5 3 -2.6801 0.0134
-4 5 4 -1.4078 0.0140
-4 5 5 -0.5874 -0.0329
-4 5 6 -0.2754 -0.0952
-4 5 7 -0.2216 -0.1262
-4 5 8 -0.1458 -0.1031
-4 5 9 0.0349 -0.0254
-4 5 10 0.2226 0.1013
-4 5 11 0.3045 0.2597
-4 6 1 -2.7596 0.1476
-4 6 2 -2.3571 0.2045
-4 6 3 -1.6732 0.1705
-4 6 4 -0.9892 0.0617
-4 6 5 -0.5381 -0.0310
-4 6 6 -0.3325 -0.0303
-4 6 7 -0.2242 0.0627
-4 6 8 -0.0848 0.1878
-4 6 9 0.0890 0.2903
-4 6 10 0.2133 0.3546
-4 7 1 -1.9969 0.4976
-4 7 2 -1.7056 0.4465
-4 7 3 -1.1049 0.2749
-4 7 4 -0.5346 0.1164
-4 7 5 -0.2240 0.0789
-4 7 6 -0.1511 0.1537
-4 7 7 -0.1400 0.2398
-4 7 8 -0.0522 0.2456
-4 7 9 0.1070 0.1570
-4 8 1 -1.7143 0.5664
-4 8 2 -1.0525 0.3762
-4 8 3 -0.3481 0.1798
-4 8 4 0.0320 0.0970
-4 8 5 0.0328 0.1186
-4 8 6 -0.1108 0.1312
-4 8 7 -0.1251 0.0324
-4 8 8 0.0737 -0.1838
-4 9 1 -0.7370 0.2523
-4 9 2 -0.0014 0.0970
-4 9 3 0.3361 0.0324
-4 9 4 0.2087 0.0437
-4 9 5 -0.0853 0.0271
-4 9 6 -0.1738 -0.1014
-4 9 7 0.0782 -0.3303
-4 10 1 0.4468 0.0086
-4 10 2 0.5781 0.0247
-4 10 3 0.2494 0.0739
-4 10 4 -0.1778 0.0756
-4 10 5 -0.2870 -0.0080
-4 10 6 0.0445 -0.1333
-4 11 1 0.6129 0.1712
-4 11 2 0.0810 0.2423
-4 11 3 -0.4251 0.2352
-4 11 4 -0.4854 0.1809
-4 11 5 -0.0384 0.1780
-4 12 1 -0.2232 0.4184
-4 12 2 -0.7142 0.3209
-4 12 3 -0.6714 0.1996
-4 13 1 -0.8196 0.2333
-4 13 2 -0.6857 -0.0301
-3 -12 4 0.8427 -0.1058
-3 -12 5 1.0084 -0.0546
-3 -12 6 1.1364 0.0495
-3 -12 7 1.1211 0.1408
-3 -12 8 0.8477 0.1585
-3 -12 9 0.3626 0.0968
-3 -11 1 -0.4403 0.0677
-3 -11 2 -0.2902 -0.0337
-3 -11 3 -0.0161 -0.0924
-3 -11 4 0.3529 -0.0701
-3 -11 5 0.7122 0.0217
-3 -11 6 0.8572 0.1184
-3 -11 7 0.6126 0.1531
-3 -11 8 0.0134 0.1116
-3 -11 9 -0.6510 0.0393
-3 -11 10 -1.0049 -0.0039
-3 -11 11 -0.8394 0.0077
-3 -11 12 -0.2566 0.0524
-3 -10 1 -1.4197 -0.1379
-3 -10 2 -1.1977 -0.2158
-3 -10 3 -0.7106 -0.2010
-3 -10 4 -0.1456 -0.1005
-3 -10 5 0.1967 0.0228
-3 -10 6 0.0648 0.0962
-3 -10 7 -0.5525 0.0941
-3 -10 8 -1.3815 0.0512
-3 -10 9 -2.0146 0.0240
-3 -10 10 -2.1389 0.0397
-3 -10 11 -1.6883 0.0797
-3 -10 12 -0.8598 0.1055
-3 -10 13 -0.0189 0.0967
-3 -9 1 -1.7554 -0.4262
-3 -9 2 -1.2396 -0.3913
-3 -9 3 -0.5599 -0.2620
-3 -9 4 -0.0524 -0.1006
-3 -9 5 -0.0110 0.0178
-3 -9 6 -0.5001 0.0579
-3 -9 7 -1.3162 0.0410
-3 -9 8 -2.1193 0.0159
-3 -9 9 -2.5970 0.0130
-3 -9 10 -2.5519 0.0253
-3 -9 11 -1.9411 0.0281
-3 -9 12 -0.9332 0.0120
-3 -9 13 0.0796 -0.0051
-3 -8 1 -1.0608 -0.4435
-3 -8 2 -0.4452 -0.3039
-3 -8 3 0.0961 -0.1376
-3 -8 4 0.3012 -0.0091
-3 -8 5 0.0821 0.0485
-3 -8 6 -0.4508 0.0462
-3 -8 7 -1.1114 0.0192
-3 -8 8 -1.7315 -0.0063
-3 -8 9 -2.1234 -0.0276
-3 -8 10 -2.0394 -0.0539
-3 -8 11 -1.3146 -0.0825
-3 -8 12 -0.1266 -0.0931
-3 -7 1 -0.6824 -0.1659
-3 -7 2 -0.3481 -0.0607
-3 -7 3 -0.1010 0.0133
-3 -7 4 -0.0171 0.0482
-3 -7 5 -0.0692 0.0551
-3 -7 6 -0.2491 0.0492
-3 -7 7 -0.6295 0.0368
-3 -7 8 -1.2046 0.0150
-3 -7 9 -1.6793 -0.0182
-3 -7 10 -1.5580 -0.0524
-3 -7 11 -0.5942 -0.0667
-3 -7 12 0.8190 -0.0484
-3 -6 1 -1.9880 0.0008
-3 -6 2 -1.8328 -0.0336
-3 -6 3 -1.5055 -0.0535
-3 -6 4 -1.0537 -0.0327
-3 -6 5 -0.6030 0.0212
-3 -6 6 -0.4488 0.0775
-3 -6 7 -0.8658 0.1086
-3 -6 8 -1.7200 0.1079
-3 -6 9 -2.3506 0.0888
-3 -6 10 -2.0270 0.0724
-3 -6 11 -0.6565 0.0690
-3 -5 1 -3.9592 -0.2276
-3 -5 2 -3.3937 -0.3118
-3 -5 3 -2.5128 -0.2723
-3 -5 4 -1.4959 -0.1385
-3 -5 5 -0.7192 0.0132
-3 -5 6 -0.6909 0.1196
-3 -5 7 -1.6043 0.1641
-3 -5 8 -2.9317 0.1658
-3 -5 9 -3.6366 0.1506
-3 -5 10 -2.9928 0.1304
-3 -5 11 -1.2741 0.1001
-3 -5 12 0.4137 0.0482
-3 -5 13 1.0610 -0.0242
-3 -5 14 0.5683 -0.0897
-3 -5 15 -0.3109 -0.1033
-3 -4 1 -4.1009 -0.5858
-3 -4 2 -2.9066 -0.5298
-3 -4 3 -1.5435 -0.3315
-3 -4 4 -0.2390 -0.1114
-3 -4 5 0.4767 0.0343
-3 -4 6 0.0482 0.0861
-3 -4 7 -1.4744 0.0795
-3 -4 8 -3.1815 0.0535
-3 -4 9 -3.8875 0.0229
-3 -4 10 -3.1054 -0.0146
-3 -4 11 -1.4607 -0.0586
-3 -4 12 -0.1054 -0.0924
-3 -4 13 0.2916 -0.0844
-3 -4 14 -0.0033 -0.0055
-3 -4 15 -0.2547 0.1426
-3 -3 1 -2.1463 -0.5837
-3 -3 2 -0.8937 -0.3542
-3 -3 3 0.5710 -0.1202
-3 -3 4 2.0422 0.0021
-3 -3 5 2.7740 0.0051
-3 -3 6 2.1130 -0.0470
-3 -3 7 0.2841 -0.0960
-3 -3 8 -1.5937 -0.1296
-3 -3 9 -2.3926 -0.1606
-3 -3 10 -1.9044 -0.1900
-3 -3 11 -0.8879 -0.1929
-3 -3 12 -0.2393 -0.1343
-3 -3 13 -0.1808 0.0024
-3 -3 14 -0.2527 0.1919
-3 -3 15 0.0164 0.3641
-3 -2 1 -1.1105 -0.1575
-3 -2 2 -0.2725 0.0468
-3 -2 3 1.4994 0.1047
-3 -2 4 3.6569 0.0343
-3 -2 5 4.9193 -0.0634
-3 -2 6 4.4322 -0.1133
-3 -2 7 2.5836 -0.1181
-3 -2 8 0.6408 -0.1218
-3 -2 9 -0.3831 -0.1447
-3 -2 10 -0.4728 -0.1604
-3 -2 11 -0.3061 -0.1244
-3 -2 12 -0.3807 -0.0182
-3 -2 13 -0.5531 0.1261
-3 -2 14 -0.3863 0.2345
-3 -2 15 0.2162 0.2327
-3 -1 1 -3.2513 0.2101
-3 -1 2 -2.2025 0.1881
-3 -1 3 0.7166 0.0539
-3 -1 4 4.0281 -0.0537
-3 -1 5 5.8446 -0.0503
-3 -1 6 5.3984 0.0314
-3 -1 7 3.4878 0.0978
-3 -1 8 1.5529 0.0928
-3 -1 9 0.4254 0.0389
-3 -1 10 -0.0550 -0.0013
-3 -1 11 -0.4152 0.0106
-3 -1 12 -0.7915 0.0537
-3 -1 13 -0.8606 0.0624
-3 -1 14 -0.3790 -0.0257
-3 0 1 -6.1699 0.0524
-3 0 2 -3.7797 -0.1428
-3 0 3 0.4692 -0.2393
-3 0 4 4.1730 -0.1494
-3 0 5 5.4947 0.0578
-3 0 6 4.4115 0.2327
-3 0 7 2.3269 0.2773
-3 0 8 0.6569 0.2074
-3 0 9 -0.1770 0.1078
-3 0 10 -0.5752 0.0462
-3 0 11 -0.9214 0.0227
-3 0 12 -1.1073 -0.0182
-3 0 13 -0.8218 -0.1346
-3 0 14 -0.0908 -0.3316
-3 1 1 -5.0861 -0.5154
-3 1 2 -1.4024 -0.6205
-3 1 3 2.7367 -0.4703
-3 1 4 4.9608 -0.1631
-3 1 5 4.4944 0.1082
-3 1 6 2.4097 0.2131
-3 1 7 0.3919 0.1628
-3 1 8 -0.6519 0.0614
-3 1 9 -0.9199 0.0018
-3 1 10 -0.9987 0.0009
-3 1 11 -1.0886 0.0072
-3 1 12 -0.9527 -0.0448
-3 1 13 -0.4246 -0.1768
-3 2 1 1.0570 -0.8890
-3 2 2 4.3659 -0.7336
-3 2 3 6.3453 -0.4009
-3 2 4 5.8203 -0.1004
-3 2 5 3.4549 0.0281
-3 2 6 0.9257 -0.0011
-3 2 7 -0.5402 -0.0730
-3 2 8 -0.8927 -0.0847
-3 2 9 -0.8062 -0.0156
-3 2 10 -0.7843 0.0804
-3 2 11 -0.7828 0.1282
-3 2 12 -0.5515 0.0860
-3 2 13 -0.1109 -0.0257
-3 3 1 7.7926 -0.6494
-3 3 2 9.0862 -0.3560
-3 3 3 8.2934 -0.1015
-3 3 4 5.7007 -0.0070
-3 3 5 2.7377 -0.0452
-3 3 6 0.7332 -0.1010
-3 3 7 -0.0087 -0.0822
-3 3 8 -0.0770 0.0200
-3 3 9 -0.1357 0.1483
-3 3 10 -0.3408 0.2307
-3 3 11 -0.4598 0.2223
-3 3 12 -0.3464 0.1264
-3 4 1 10.1811 -0.0688
-3 4 2 9.5521 0.0968
-3 4 3 7.3730 0.1218
-3 4 4 4.6214 0.0551
-3 4 5 2.4664 0.0016
-3 4 6 1.3828 0.0216
-3 4 7 1.0083 0.0968
-3 4 8 0.7269 0.1680
-3 4 9 0.2796 0.1863
-3 4 10 -0.1628 0.1318
-3 4 11 -0.3687 0.0131
-3 4 12 -0.3482 -0.1351
-3 5 1 8.0555 0.1876
-3 5 2 6.9417 0.1381
-3 5 3 5.1612 0.0550
-3 5 4 3.4977 0.0257
-3 5 5 2.4435 0.0642
-3 5 6 1.8987 0.1119
-3 5 7 1.4522 0.1063
-3 5 8 0.8624 0.0330
-3 5 9 0.2347 -0.0813
-3 5 10 -0.1926 -0.2052
-3 5 11 -0.3297 -0.3159
-3 6 1 5.0220 -0.1215
-3 6 2 4.4238 -0.1994
-3 6 3 3.5565 -0.1686
-3 6 4 2.7991 -0.0633
-3 6 5 2.2594 0.0143
-3 6 6 1.7806 -0.0061
-3 6 7 1.2063 -0.1068
-3 6 8 0.5747 -0.2150
-3 6 9 0.0600 -0.2731
-3 6 10 -0.2114 -0.2711
-3 7 1 3.5478 -0.5058
-3 7 2 3.2550 -0.4120
-3 7 3 2.7293 -0.2285
-3 7 4 2.2069 -0.0879
-3 7 5 1.7464 -0.0660
-3 7 6 1.2789 -0.1242
-3 7 7 0.7654 -0.1607
-3 7 8 0.2659 -0.1059
-3 7 9 -0.1145 0.0343
-3 8 1 2.9627 -0.4187
-3 8 2 2.4871 -0.2154
-3 8 3 1.9385 -0.0597
-3 8 4 1.5067 -0.0182
-3 8 5 1.1724 -0.0392
-3 8 6 0.8167 -0.0161
-3 8 7 0.3799 0.1120
-3 8 8 -0.0777 0.3204
-3 9 1 1.9422 -0.0267
-3 9 2 1.4592 0.0525
-3 9 3 1.1501 0.0390
-3 9 4 0.9892 -0.0040
-3 9 5 0.7905 0.0132
-3 9 6 0.4189 0.1198
-3 9 7 -0.0817 0.2700
-3 10 1 0.8238 0.0554
-3 10 2 0.7838 -0.0478
-3 10 3 0.8461 -0.1324
-3 10 4 0.7739 -0.1439
-3 10 5 0.4236 -0.1085
-3 10 6 -0.1149 -0.1018
-3 11 1 0.6155 -0.2768
-3 11 2 0.8757 -0.3372
-3 11 3 0.8497 -0.3060
-3 11 4 0.4330 -0.2868
-3 11 5 -0.1868 -0.4033
-3 12 1 1.0639 -0.4103
-3 12 2 0.9887 -0.2325
-3 12 3 0.4362 -0.1166
-3 13 1 0.9916 0.0653
-2 -13 6 -0.9539 0.0283
-2 -13 7 -1.0734 -0.0578
-2 -13 8 -1.1005 -0.1025
-2 -12 1 -0.1701 -0.0639
-2 -12 2 -0.3923 -0.0507
-2 -12 3 -0.5942 0.0085
-2 -12 4 -0.7932 0.0380
-2 -12 5 -1.0377 -0.0099
-2 -12 6 -1.2743 -0.1030
-2 -12 7 -1.3415 -0.1610
-2 -12 8 -1.1194 -0.1324
-2 -12 9 -0.6788 -0.0376
-2 -12 10 -0.2655 0.0581
-2 -12 11 -0.1208 0.1019
-2 -11 1 0.5143 -0.1413
-2 -11 2 0.4036 -0.0087
-2 -11 3 0.1310 0.0766
-2 -11 4 -0.2757 0.0569
-2 -11 5 -0.6798 -0.0398
-2 -11 6 -0.8624 -0.1270
-2 -11 7 -0.6723 -0.1399
-2 -11 8 -0.1638 -0.0860
-2 -11 9 0.4092 -0.0256
-2 -11 10 0.7435 -0.0102
-2 -11 11 0.6685 -0.0421
-2 -11 12 0.2457 -0.0843
-2 -11 13 -0.2608 -0.0980
-2 -10 1 1.3622 0.1727
-2 -10 2 1.0990 0.2856
-2 -10 3 0.5956 0.2663
-2 -10 4 0.0520 0.1430
-2 -10 5 -0.2698 0.0067
-2 -10 6 -0.1923 -0.0659
-2 -10 7 0.2652 -0.0674
-2 -10 8 0.9008 -0.0467
-2 -10 9 1.4348 -0.0520
-2 -10 10 1.6222 -0.0880
-2 -10 11 1.3417 -0.1226
-2 -10 12 0.6742 -0.1237
-2 -10 13 -0.0783 -0.0904
-2 -9 1 1.3247 0.5093
-2 -9 2 0.8571 0.4536
-2 -9 3 0.3011 0.2914
-2 -9 4 -0.1007 0.1145
-2 -9 5 -0.1875 0.0014
-2 -9 6 0.0464 -0.0321
-2 -9 7 0.4968 -0.0241
-2 -9 8 1.0238 -0.0188
-2 -9 9 1.4511 -0.0280
-2 -9 10 1.5449 -0.0330
-2 -9 11 1.1162 -0.0159
-2 -9 12 0.2376 0.0160
-2 -9 13 -0.6644 0.0338
-2 -8 1 0.8612 0.4019
-2 -8 2 0.5565 0.2313
-2 -8 3 0.2654 0.0674
-2 -8 4 0.0720 -0.0304
-2 -8 5 -0.0327 -0.0543
-2 -8 6 -0.0603 -0.0352
-2 -8 7 0.0618 -0.0071
-2 -8 8 0.3956 0.0183
-2 -8 9 0.7849 0.0474
-2 -8 10 0.8363 0.0846
-2 -8 11 0.2447 0.1170
-2 -8 12 -0.8095 0.1213
-2 -7 1 1.8086 0.0118
-2 -7 2 1.8891 -0.0623
-2 -7 3 1.7651 -0.0813
-2 -7 4 1.3882 -0.0675
-2 -7 5 0.7823 -0.0489
-2 -7 6 0.1937 -0.0359
-2 -7 7 -0.0004 -0.0216
-2 -7 8 0.3335 0.0028
-2 -7 9 0.8122 0.0347
-2 -7 10 0.7724 0.0594
-2 -7 11 -0.0945 0.0620
-2 -6 1 4.5646 -0.0495
-2 -6 2 4.6190 0.0481
-2 -6 3 4.1445 0.1011
-2 -6 4 3.1410 0.0813
-2 -6 5 1.8725 0.0158
-2 -6 6 0.9287 -0.0481
-2 -6 7 0.8381 -0.0832
-2 -6 8 1.5129 -0.0930
-2 -6 9 2.1622 -0.0944
-2 -6 10 1.9251 -0.0968
-2 -5 1 6.7888 0.3891
-2 -5 2 6.3157 0.4636
-2 -5 3 5.2401 0.3763
-2 -5 4 3.6252 0.2006
-2 -5 5 1.9872 0.0367
-2 -5 6 1.1610 -0.0640
-2 -5 7 1.6038 -0.1108
-2 -5 8 2.8245 -0.1332
-2 -5 9 3.6522 -0.1428
-2 -5 11 1.7052 -0.0818
-2 -5 12 0.1553 -0.0047
-2 -5 13 -0.5173 0.0761
-2 -5 14 -0.2598 0.1222
-2 -5 15 0.2590 0.1017
-2 -4 1 6.6461 0.7478
-2 -4 2 5.9118 0.5892
-2 -4 3 4.4908 0.3265
-2 -4 4 2.4173 0.1106
-2 -4 5 0.5220 0.0083
-2 -4 6 -0.0974 -0.0112
-2 -4 7 0.8856 -0.0078
-2 -4 8 2.5809 -0.0058
-2 -4 9 3.5811 0.0097
-2 -4 10 3.1552 0.0543
-2 -4 11 1.7717 0.1150
-2 -4 12 0.5007 0.1545
-2 -4 13 -0.0121 0.1352
-2 -4 14 0.0295 0.0424
-2 -4 15 0.0345 -0.1001
-2 -3 1 6.5085 0.4532
-2 -3 2 6.1312 0.1518
-2 -3 3 4.2364 -0.0427
-2 -3 4 1.1475 -0.0652
-2 -3 5 -1.5848 0.0136
-2 -3 6 -2.4394 0.0889
-2 -3 7 -1.2545 0.1197
-2 -3 8 0.6884 0.1342
-2 -3 9 1.8613 0.1670
-2 -3 10 1.7399 0.2111
-2 -3 11 0.9512 0.2246
-2 -3 12 0.3781 0.1701
-2 -3 13 0.2793 0.0459
-2 -3 14 0.2664 -0.1085
-2 -3 15 -0.0465 -0.2277
-2 -2 1 10.7234 -0.2552
-2 -2 2 10.1839 -0.3797
-2 -2 3 6.5541 -0.2860
-2 -2 4 1.3157 -0.0955
-2 -2 5 -2.8644 0.0399
-2 -2 6 -4.2089 0.0698
-2 -2 7 -3.0263 0.0513
-2 -2 8 -1.0584 0.0580
-2 -2 9 0.1836 0.1020
-2 -2 10 0.4529 0.1378
-2 -2 11 0.4105 0.1188
-2 -2 12 0.5800 0.0413
-2 -2 13 0.8132 -0.0541
-2 -2 14 0.6702 -0.1089
-2 -2 15 0.0764 -0.0805
-2 -1 1 18.9367 -0.5529
-2 -1 2 16.2955 -0.3493
-2 -1 3 9.6045 -0.0870
-2 -1 4 2.0885 0.0447
-2 -1 5 -2.8910 -0.0000
-2 -1 6 -4.1136 -0.1177
-2 -1 7 -2.8055 -0.1801
-2 -1 8 -1.0513 -0.1471
-2 -1 9 -0.0319 -0.0702
-2 -1 10 0.3904 -0.0177
-2 -1 11 0.7935 -0.0113
-2 -1 12 1.2671 -0.0212
-2 -1 13 1.3871 -0.0013
-2 -1 14 0.8724 0.0755
-2 0 1 24.1244 -0.0191
-2 0 2 18.0644 0.2800
-2 0 3 9.0508 0.3591
-2 0 4 1.3331 0.1889
-2 0 5 -2.4208 -0.0749
-2 0 6 -2.4727 -0.2473
-2 0 7 -0.9451 -0.2596
-2 0 8 0.2922 -0.1726
-2 0 9 0.7935 -0.0834
-2 0 10 1.0740 -0.0377
-2 0 11 1.4848 -0.0176
-2 0 12 1.7431 0.0167
-2 0 13 1.4125 0.0870
-2 0 14 0.5493 0.1816
-2 1 1 19.5814 0.8269
-2 1 2 11.5336 0.8593
-2 1 3 3.3738 0.5867
-2 1 4 -1.4442 0.2052
-2 1 5 -2.2464 -0.0597
-2 1 6 -0.8165 -0.1226
-2 1 7 0.6392 -0.0573
-2 1 8 1.1879 0.0132
-2 1 9 1.2257 0.0250
-2 1 10 1.3726 -0.0064
-2 1 11 1.6241 -0.0348
-2 1 12 1.5256 -0.0311
-2 1 13 0.8843 0.0033
-2 2 1 6.9407 1.0883
-2 2 2 0.3311 0.7828
-2 2 3 -3.8500 0.3749
-2 2 4 -4.3579 0.0992
-2 2 5 -2.4803 0.0362
-2 2 6 -0.4281 0.0957
-2 2 7 0.5425 0.1387
-2 2 8 0.6512 0.0974
-2 2 9 0.6978 -0.0032
-2 2 10 0.9971 -0.1029
-2 2 11 1.2125 -0.1612
-2 2 12 0.9816 -0.1701
-2 2 13 0.4371 -0.1430
-2 3 1 -5.0402 0.5101
-2 3 2 -7.9137 0.1633
-2 3 3 -7.8164 -0.0356
-2 3 4 -5.5035 -0.0331
-2 3 5 -2.8871 0.0633
-2 3 6 -1.3292 0.1128
-2 3 7 -0.8265 0.0605
-2 3 8 -0.5801 -0.0507
-2 3 9 -0.0634 -0.1497
-2 3 10 0.5503 -0.1958
-2 3 11 0.8278 -0.1849
-2 3 12 0.6803 -0.1300
-2 4 1 -9.5828 -0.2305
-2 4 2 -9.4259 -0.3120
-2 4 3 -7.4506 -0.2218
-2 4 4 -5.0089 -0.0808
-2 4 5 -3.3033 -0.0137
-2 4 6 -2.5096 -0.0462
-2 4 7 -2.0048 -0.1132
-2 4 8 -1.2402 -0.1420
-2 4 9 -0.2760 -0.1100
-2 4 10 0.4534 -0.0360
-2 4 11 0.7030 0.0556
-2 4 12 0.6351 0.1498
-2 5 1 -7.7223 -0.3385
-2 5 2 -6.8490 -0.1914
-2 5 3 -5.4121 -0.0525
-2 5 4 -4.2270 -0.0144
-2 5 5 -3.5362 -0.0602
-2 5 6 -2.9725 -0.1003
-2 5 7 -2.1240 -0.0686
-2 5 8 -1.0160 0.0270
-2 5 9 -0.0361 0.1339
-2 5 10 0.5002 0.2114
-2 5 11 0.6150 0.2517
-2 6 1 -4.8220 0.1421
-2 6 2 -4.5683 0.2210
-2 6 3 -4.1529 0.1707
-2 6 4 -3.7772 0.0538
-2 6 5 -3.3126 -0.0184
-2 6 6 -2.5487 0.0092
-2 6 7 -1.5188 0.0973
-2 6 8 -0.5202 0.1639
-2 6 9 0.1551 0.1580
-2 6 10 0.4430 0.0852
-2 7 1 -3.7997 0.4516
-2 7 2 -3.8618 0.3088
-2 7 3 -3.6685 0.1202
-2 7 4 -3.2657 0.0043
-2 7 5 -2.6235 -0.0007
-2 7 6 -1.7843 0.0415
-2 7 7 -0.9214 0.0353
-2 7 8 -0.2288 -0.0659
-2 7 9 0.2074 -0.2395
-2 8 1 -3.5869 0.1793
-2 8 2 -3.3870 -0.0026
-2 8 3 -2.9836 -0.0927
-2 8 4 -2.4570 -0.0818
-2 8 5 -1.8382 -0.0500
-2 8 6 -1.1762 -0.0858
-2 8 7 -0.5480 -0.2149
-2 8 8 -0.0232 -0.3983
-2 9 1 -2.7123 -0.1915
-2 9 2 -2.4065 -0.1711
-2 9 3 -2.0680 -0.0804
-2 9 4 -1.6891 -0.0087
-2 9 5 -1.2318 -0.0166
-2 9 6 -0.7030 -0.0909
-2 9 7 -0.1697 -0.1780
-2 10 1 -1.6558 -0.0550
-2 10 2 -1.6028 0.1047
-2 10 3 -1.4530 0.1932
-2 10 4 -1.1312 0.1981
-2 10 5 -0.6577 0.1914
-2 10 6 -0.1514 0.2462
-2 11 1 -1.3589 0.3476
-2 11 2 -1.3442 0.3497
-2 11 3 -1.0176 0.2691
-2 11 4 -0.4782 0.2555
-2 12 1 -1.3961 0.2421
-2 12 2 -0.9494 -0.0201
-2 12 3 -0.2500 -0.1382
-2 13 1 -0.7778 -0.4974
-1 -13 3 0.8029 0.0155
-1 -13 4 0.8029 -0.0141
-1 -13 5 0.8253 -0.0306
-1 -13 6 0.9724 0.0114
-1 -13 7 1.1699 0.0678
-1 -13 8 1.2430 0.0692
-1 -13 9 1.0975 -0.0045
-1 -13 10 0.8161 -0.1122
-1 -12 1 0.4982 0.1472
-1 -12 2 0.5788 0.1523
-1 -12 3 0.6071 0.0757
-1 -12 4 0.6919 0.0294
-1 -12 5 0.8955 0.0622
-1 -12 6 1.1313 0.1250
-1 -12 7 1.2216 0.1364
-1 -12 8 1.0587 0.0667
-1 -12 9 0.7084 -0.0415
-1 -12 10 0.3673 -0.1219
-1 -12 11 0.2187 -0.1404
-1 -12 12 0.2990 -0.1113
-1 -11 1 -0.1497 0.1843
-1 -11 2 -0.1539 0.0177
-1 -11 3 -0.0117 -0.0815
-1 -11 4 0.2704 -0.0608
-1 -11 5 0.5731 0.0271
-1 -11 6 0.7203 0.0886
-1 -11 7 0.6004 0.0784
-1 -11 8 0.2455 0.0266
-1 -11 9 -0.1832 -0.0066
-1 -11 10 -0.4756 0.0087
-1 -11 11 -0.4760 0.0530
-1 -11 12 -0.1815 0.0841
-1 -11 13 0.2165 0.0734
-1 -10 1 -0.6040 -0.2401
-1 -10 2 -0.4340 -0.3485
-1 -10 3 -0.1100 -0.3048
-1 -10 4 0.2306 -0.1695
-1 -10 5 0.4376 -0.0447
-1 -10 6 0.4244 0.0126
-1 -10 7 0.1885 0.0192
-1 -10 8 -0.2071 0.0260
-1 -10 9 -0.6307 0.0603
-1 -10 10 -0.8749 0.1059
-1 -10 11 -0.7411 0.1280
-1 -10 12 -0.2225 0.1088
-1 -10 13 0.3926 0.0619
-1 -9 1 -0.1993 -0.5203
-1 -9 2 0.0135 -0.4205
-1 -9 3 0.2490 -0.2433
-1 -9 4 0.4346 -0.0887
-1 -9 5 0.5593 -0.0104
-1 -9 6 0.6198 0.0056
-1 -9 7 0.5480 0.0041
-1 -9 8 0.2676 0.0119
-1 -9 9 -0.1358 0.0226
-1 -9 10 -0.3568 0.0164
-1 -9 11 -0.0965 -0.0113
-1 -9 12 0.5919 -0.0427
-1 -8 1 -0.1662 -0.2407
-1 -8 2 -0.3124 -0.0714
-1 -8 3 -0.3599 0.0435
-1 -8 4 -0.2030 0.0780
-1 -8 5 0.2177 0.0577
-1 -8 6 0.7520 0.0217
-1 -8 7 1.0599 -0.0105
-1 -8 8 0.9125 -0.0417
-1 -8 9 0.4969 -0.0782
-1 -8 10 0.3313 -0.1141
-1 -8 11 0.7684 -0.1327
-1 -7 1 -2.1330 0.1623
-1 -7 2 -2.6265 0.1657
-1 -7 3 -2.6632 0.1144
-1 -7 4 -2.0796 0.0587
-1 -7 5 -0.9741 0.0254
-1 -7 6 0.1587 0.0078
-1 -7 7 0.7071 -0.0118
-1 -7 8 0.4860 -0.0368
-1 -7 9 -0.0161 -0.0554
-1 -7 10 -0.0470 -0.0551
-1 -6 1 -5.1984 0.0157
-1 -6 2 -5.5380 -0.1237
-1 -6 3 -5.1351 -0.1760
-1 -6 4 -3.8797 -0.1372
-1 -6 5 -2.1399 -0.0624
-1 -6 6 -0.7518 -0.0037
-1 -6 7 -0.4187 0.0296
-1 -6 8 -1.0416 0.0572
-1 -6 9 -1.7259 0.0914
-1 -6 13 1.1649 0.0138
-1 -6 14 0.6681 -0.0622
-1 -6 15 -0.2038 -0.1145
-1 -5 1 -6.6787 -0.5588
-1 -5 2 -6.7369 -0.5650
-1 -5 3 -5.9357 -0.4135
-1 -5 4 -4.1420 -0.2214
-1 -5 5 -2.0281 -0.0834
-1 -5 6 -0.7547 -0.0105
-1 -5 7 -0.9824 0.0393
-1 -5 11 -1.4895 0.0745
-1 -5 12 -0.1079 -0.0113
-1 -5 13 0.5039 -0.0844
-1 -5 14 0.3419 -0.1110
-1 -5 15 -0.0107 -0.0799
-1 -4 1 -6.8167 -0.7293
-1 -4 2 -7.1828 -0.4717
-1 -4 3 -6.0874 -0.2078
-1 -4 4 -3.4933 -0.0677
-1 -4 5 -0.7008 -0.0475
-1 -4 6 0.6385 -0.0600
-1 -4 9 -2.8516 -0.0088
-1 -4 10 -2.5597 -0.0564
-1 -4 11 -1.3239 -0.1232
-1 -4 12 -0.1960 -0.1602
-1 -4 13 0.2271 -0.1377
-1 -4 14 0.1569 -0.0594
-1 -4 15 0.1213 0.0410
-1 -3 1 -10.4821 -0.0886
-1 -3 2 -11.1783 0.1811
-1 -3 3 -8.7460 0.2369
-1 -3 4 -4.0473 0.1165
-1 -3 7 1.6084 -0.0894
-1 -3 8 -0.2192 -0.0833
-1 -3 9 -1.3492 -0.1197
-1 -3 10 -1.2158 -0.1742
-1 -3 11 -0.5080 -0.1946
-1 -3 12 -0.1082 -0.1537
-1 -3 13 -0.1994 -0.0656
-1 -3 14 -0.3350 0.0296
-1 -3 15 -0.1335 0.0881
-1 -2 1 -21.2803 0.7141
-1 -2 2 -20.3973 0.6504
-1 -2 3 -14.4646 0.3771
-1 -2 6 2.7323 0.0099
-1 -2 7 2.1556 0.0495
-1 -2 8 0.6028 0.0303
-1 -2 9 -0.2588 -0.0341
-1 -2 10 -0.2988 -0.0830
-1 -2 11 -0.2754 -0.0808
-1 -2 12 -0.6293 -0.0403
-1 -2 13 -1.0429 0.0020
-1 -2 14 -0.9852 0.0153
-1 -2 15 -0.4034 -0.0141
-1 -1 1 -34.5266 0.7141
-1 -1 2 -29.3233 0.3354
-1 -1 3 -18.8501 0.0232
-1 -1 4 -8.0187 -0.0533
-1 -1 5 -0.9604 0.0628
-1 -1 6 1.3801 0.2011
-1 -1 7 0.8756 0.2361
-1 -1 8 -0.0695 0.1706
-1 -1 9 -0.4076 0.0833
-1 -1 10 -0.5049 0.0314
-1 -1 11 -0.9275 0.0139
-1 -1 12 -1.5313 0.0018
-1 -1 13 -1.6883 -0.0230
-1 -1 14 -1.1032 -0.0603
-1 0 1 -39.5008 -0.1880
-1 0 2 -29.5398 -0.4765
-1 0 3 -16.7975 -0.4460
-1 0 4 -6.6175 -0.1770
-1 0 5 -1.5321 0.1028
-1 0 6 -0.5277 0.2251
-1 0 7 -0.9970 0.1882
-1 0 8 -1.1846 0.0960
-1 0 9 -1.0108 0.0340
-1 0 10 -1.1152 0.0135
-1 0 11 -1.6156 0.0062
-1 0 12 -1.9197 -0.0036
-1 0 13 -1.4950 -0.0100
-1 0 14 -0.5179 -0.0070
-1 1 1 -30.3636 -1.0632
-1 1 2 -18.9699 -0.9328
-1 1 3 -8.5516 -0.5432
-1 1 4 -2.5838 -0.1618
-1 1 5 -0.9829 0.0198
-1 1 6 -1.3678 0.0063
-1 1 7 -1.6066 -0.0698
-1 1 8 -1.2464 -0.0982
-1 1 9 -0.9724 -0.0640
-1 1 10 -1.2335 -0.0081
-1 1 11 -1.6382 0.0416
-1 1 12 -1.5224 0.0876
-1 1 13 -0.7792 0.1345
-1 2 1 -12.9781 -1.0026
-1 2 2 -4.7194 -0.5829
-1 2 3 0.2168 -0.2042
-1 2 4 1.2457 -0.0516
-1 2 5 0.2730 -0.0995
-1 2 6 -0.5263 -0.1892
-1 2 7 -0.4414 -0.1960
-1 2 8 -0.1304 -0.1125
-1 2 9 -0.3244 -0.0029
-1 2 10 -0.9192 0.0851
-1 2 11 -1.2532 0.1486
-1 2 12 -0.9708 0.1968
-1 2 13 -0.3952 0.2204
-1 3 1 0.9739 -0.1438
-1 3 2 4.2426 0.1385
-1 3 3 4.4750 0.1820
-1 3 4 2.9664 0.0434
-1 3 5 1.6156 -0.1016
-1 3 6 1.2367 -0.1289
-1 3 7 1.2953 -0.0483
-1 3 8 0.9495 0.0523
-1 3 9 0.0686 0.1102
-1 3 10 -0.7681 0.1246
-1 3 11 -1.0381 0.1194
-1 3 12 -0.8213 0.0984
-1 4 1 5.4729 0.5275
-1 4 2 5.5867 0.4481
-1 4 3 4.3685 0.2271
-1 4 4 3.1665 0.0399
-1 4 5 2.7009 -0.0089
-1 4 6 2.6071 0.0460
-1 4 7 2.1291 0.0999
-1 4 8 1.0430 0.0886
-1 4 9 -0.1662 0.0266
-1 4 10 -0.8994 -0.0396
-1 4 11 -1.0343 -0.0891
-1 5 1 3.8633 0.3665
-1 5 2 3.6493 0.1342
-1 5 3 3.2888 -0.0198
-1 5 4 3.2367 -0.0305
-1 5 5 3.2706 0.0375
-1 5 6 2.8455 0.0721
-1 5 7 1.7745 0.0218
-1 5 8 0.4589 -0.0748
-1 5 9 -0.5182 -0.1476
-1 5 10 -0.9148 -0.1631
-1 5 11 -0.9164 -0.1373
-1 6 1 2.2885 -0.2008
-1 6 2 2.7867 -0.2475
-1 6 3 3.2108 -0.1611
-1 6 4 3.4291 -0.0348
-1 6 5 3.1362 0.0228
-1 6 6 2.2431 -0.0159
-1 6 7 1.0638 -0.0873
-1 6 8 0.0730 -0.1063
-1 6 9 -0.4746 -0.0378
-1 6 10 -0.6514 0.0912
-1 7 1 2.6933 -0.3292
-1 7 2 3.2362 -0.1573
-1 7 3 3.4356 0.0052
-1 7 4 3.1892 0.0699
-1 7 5 2.5020 0.0416
-1 7 6 1.5866 0.0036
-1 7 7 0.7451 0.0405
-1 7 8 0.1529 0.1762
-1 7 9 -0.2079 0.3715
-1 8 1 3.1789 0.0822
-1 8 2 3.2137 0.1935
-1 8 3 2.9597 0.1907
-1 8 4 2.4737 0.1183
-1 8 5 1.8669 0.0710
-1 8 6 1.2663 0.1149
-1 8 7 0.7336 0.2493
-1 8 8 0.2581 0.4269
-1 9 1 2.5017 0.3203
-1 9 2 2.3404 0.1960
-1 9 3 2.0914 0.0482
-1 9 4 1.7840 -0.0295
-1 9 5 1.4323 -0.0084
-1 9 6 1.0274 0.0730
-1 9 7 0.5582 0.1638
-1 10 1 1.5974 -0.0184
-1 10 2 1.5879 -0.1868
-1 10 3 1.4779 -0.2367
-1 10 4 1.2600 -0.1963
-1 10 5 0.9458 -0.1562
-1 11 1 1.3517 -0.3631
-1 11 2 1.2530 -0.2777
-1 11 3 0.9665 -0.1284
-1 11 4 0.6055 -0.0714
-1 12 1 1.1836 0.0126
-1 12 2 0.6969 0.3305
0 -14 5 -0.2068 0.0787
0 -14 6 -0.2396 0.1290
0 -14 7 -0.4459 0.0987
0 -14 8 -0.6530 0.0381
0 -14 9 -0.6909 0.0056
0 -13 1 -0.8595 0.1934
0 -13 2 -1.0151 -0.0618
0 -13 3 -0.9060 -0.1077
0 -13 4 -0.7145 -0.0507
0 -13 5 -0.6521 -0.0175
0 -13 6 -0.7670 -0.0413
0 -13 7 -0.9216 -0.0661
0 -13 8 -0.9397 -0.0322
0 -13 9 -0.7660 0.0599
0 -13 10 -0.4970 0.1602
0 -13 11 -0.2838 0.2196
0 -13 12 -0.2053 0.2234
0 -12 1 -0.9788 -0.2611
0 -12 2 -0.8330 -0.2327
0 -12 3 -0.6217 -0.1240
0 -12 4 -0.5174 -0.0612
0 -12 5 -0.5745 -0.0750
0 -12 6 -0.6930 -0.1020
0 -12 7 -0.7199 -0.0733
0 -12 8 -0.5767 0.0149
0 -12 9 -0.3113 0.1094
0 -12 10 -0.0576 0.1581
0 -12 11 0.0506 0.1509
0 -12 12 -0.0285 0.1172
0 -12 13 -0.1964 0.0987
0 -11 1 -0.4857 -0.1648
0 -11 2 -0.3076 0.0205
0 -11 3 -0.2290 0.1118
0 -11 4 -0.2682 0.0859
0 -11 5 -0.3548 0.0159
0 -11 6 -0.3875 -0.0179
0 -11 7 -0.2954 0.0003
0 -11 8 -0.0655 0.0278
0 -11 9 0.2408 0.0212
0 -11 10 0.4809 -0.0222
0 -11 11 0.4883 -0.0690
0 -11 12 0.2128 -0.0813
0 -11 13 -0.1750 -0.0422
0 -11 14 -0.3699 0.0352
0 -10 1 -0.5233 0.3099
0 -10 2 -0.5017 0.3734
0 -10 3 -0.5211 0.2993
0 -10 4 -0.5462 0.1725
0 -10 5 -0.5628 0.0785
0 -10 6 -0.5560 0.0382
0 -10 7 -0.4635 0.0168
0 -10 8 -0.2078 -0.0219
0 -10 9 0.1746 -0.0778
0 -10 10 0.4609 -0.1225
0 -10 11 0.3888 -0.1300
0 -10 12 -0.0624 -0.0964
0 -10 13 -0.5604 -0.0409
0 -10 14 -0.6655 0.0053
0 -9 1 -1.2221 0.4291
0 -9 2 -1.0912 0.2913
0 -9 3 -0.9297 0.1362
0 -9 4 -0.8445 0.0392
0 -9 5 -0.9377 0.0090
0 -9 6 -1.1538 0.0074
0 -9 7 -1.2522 0.0006
0 -9 8 -1.0219 -0.0136
0 -9 9 -0.5570 -0.0184
0 -9 10 -0.2520 -0.0037
0 -9 11 -0.4338 0.0226
0 -9 12 -0.9753 0.0430
0 -9 13 -1.3338 0.0405
0 -8 1 -0.9753 0.0054
0 -8 2 -0.4149 -0.1159
0 -8 3 -0.0377 -0.1470
0 -8 4 -0.0957 -0.1108
0 -8 5 -0.6400 -0.0564
0 -8 6 -1.3531 -0.0121
0 -8 7 -1.7259 0.0248
0 -8 8 -1.5113 0.0641
0 -8 9 -1.0063 0.1016
0 -8 10 -0.7986 0.1226
0 -8 11 -1.1668 0.1167
0 -8 12 -1.7483 0.0857
0 -8 13 -1.8543 0.0389
0 -8 14 -1.1357 -0.0114
0 -8 15 0.0738 -0.0510
0 -7 1 1.0983 -0.2889
0 -7 2 1.8990 -0.2112
0 -7 3 2.1412 -0.1072
0 -7 4 1.5802 -0.0354
0 -7 5 0.3987 -0.0020
0 -7 6 -0.7435 0.0205
0 -7 7 -1.1715 0.0487
0 -7 8 -0.8002 0.0701
0 -7 9 -0.2414 0.0649
0 -7 10 -0.2257 0.0328
0 -7 11 -0.8827 -0.0058
0 -7 12 -1.6124 -0.0294
0 -7 13 -1.6787 -0.0310
0 -7 14 -0.9087 -0.0159
0 -7 15 0.1896 0.0073
0 -6 1 3.1356 0.0714
0 -6 2 3.8200 0.2020
0 -6 3 3.7396 0.2174
[truncated: 1,007,407 more chars]
