# Supplementary material for: Iron(II) and copper(II) paratungstates B: a single-crystal X-ray diffraction study
Source: Acta Crystallogr C Struct Chem. 2018 Oct 16;74(Pt 11):1252–9. doi: 10.1107/S2053229618010021 (PMC6218883; doi:10.1107/S2053229618010021)
Supplement: Supplementary file 2 [file c-74-01252-ando209_p-1sup2.hkl]

#
# h,k,l, Fc-squared, Fo-squared, sigma(Fo-squared), status flag
#
data_ando209_p-1
_shelx_title ' '
_shelx_refln_list_code          4
_shelx_F_calc_maximum      678.11
_exptl_crystal_F_000      1607.00
_reflns_d_resolution_high  0.8300

loop_
 _space_group_symop_operation_xyz
 'x, y, z'
 '-x, -y, -z'

_cell_length_a    10.6516
_cell_length_b    12.7532
_cell_length_c    13.0730
_cell_angle_alpha 113.771
_cell_angle_beta   90.443
_cell_angle_gamma 112.502

_shelx_F_squared_multiplier     1.000

loop_
 _refln_index_h
 _refln_index_k
 _refln_index_l
 _refln_F_squared_calc
 _refln_F_squared_meas
 _refln_F_squared_sigma
 _refln_observed_status
   1   0   0     122057.28      98663.73      4254.42 o
   2   0   0        236.57        216.11        39.70 o
   3   0   0       5184.96       7000.00       333.37 o
   4   0   0        716.75        905.99       223.56 o
   5   0   0       3936.38       4351.93       263.86 o
   6   0   0      32016.28      31995.09      1520.82 o
   7   0   0      26453.80      27108.37      1562.82 o
   8   0   0      24951.85      22527.00      1148.41 o
   9   0   0         14.70         36.77        69.83 o
  10   0   0       1502.29       1694.21       235.99 o
  11   0   0       5119.71       5383.48       416.27 o
 -11   1   0         13.99        -26.98        82.63 o
 -10   1   0       1021.68        938.94       183.42 o
  -9   1   0      11750.54      11442.02       678.72 o
  -8   1   0       7091.14       7331.04       486.93 o
  -7   1   0       1434.27       1454.76       178.16 o
  -6   1   0      84170.91      81871.70      2598.54 o
  -5   1   0      27126.37      25476.73      1430.87 o
  -4   1   0      74340.67      76525.83      2412.79 o
  -3   1   0      51884.61      51872.29      1655.99 o
  -2   1   0       7739.13       5370.80       224.18 o
  -1   1   0     264392.03     272912.81     11718.30 o
   1   1   0      26156.49      22072.16       702.25 o
   2   1   0       6257.96       8213.25       303.45 o
   3   1   0       4974.91       6500.29       268.20 o
   4   1   0      20655.83      21821.36       873.50 o
   5   1   0      57106.68      60264.37      1928.69 o
   6   1   0     149041.70     143428.38      5141.63 o
   7   1   0        163.21        168.66        92.07 o
   8   1   0       2531.02       2327.35       318.76 o
   9   1   0        671.42        561.00       129.06 o
  10   1   0       1852.46       1530.45       382.49 o
  11   1   0        348.28        443.38       131.00 o
 -12   2   0         20.21         14.40        87.79 o
 -11   2   0       2711.73       3518.96       474.60 o
 -10   2   0        428.91        373.20       119.03 o
  -9   2   0       5311.58       4575.67       387.83 o
  -8   2   0      16349.11      14689.04       825.84 o
  -7   2   0      91916.37      89507.74      4141.00 o
  -6   2   0     148468.72     154916.78      6076.15 o
  -5   2   0      61673.15      63473.12      2048.48 o
  -4   2   0      79673.09      88290.27      2781.34 o
  -3   2   0      67895.73      84315.58      2653.36 o
  -2   2   0       3032.75       4810.02       228.33 o
  -1   2   0       1372.82        984.44       154.64 o
   0   2   0      62440.95      75722.70      2327.88 o
   1   2   0       7279.86       6598.23       249.28 o
   2   2   0     183816.97     195983.45      5976.79 o
   3   2   0          7.68         74.33        38.55 o
   4   2   0       1456.69       1584.33       131.90 o
   5   2   0      53668.86      55208.86      2519.52 o
   6   2   0         54.43        101.52        72.89 o
   7   2   0      17469.50      16298.15       861.98 o
   8   2   0        933.10        852.21       151.98 o
   9   2   0       8850.32       8902.82       544.14 o
  10   2   0       5110.59       5296.13       590.37 o
 -12   3   0       2136.12       2520.00       313.89 o
 -11   3   0       4627.25       3859.49       384.69 o
 -10   3   0      25878.13      25014.07      1299.41 o
  -9   3   0        894.22        658.63       164.46 o
  -8   3   0       2037.40       2152.49       399.04 o
  -7   3   0      94779.40      96067.53      8465.98 o
  -6   3   0        461.65       1102.45       133.80 o
  -5   3   0      60439.96      64357.91      2283.54 o
  -4   3   0        323.84        370.70       199.69 o
  -3   3   0      36644.21      39900.16      1683.04 o
  -2   3   0      95044.44     102536.25      3263.39 o
  -1   3   0     144014.81     150043.25      4594.70 o
   0   3   0      53914.32      55517.81      1734.76 o
   1   3   0     257180.95     262913.75      7999.49 o
   2   3   0      48881.58      49002.23      1557.92 o
   3   3   0       9317.97       9279.69       360.87 o
   4   3   0       3672.36       3821.17       272.03 o
   5   3   0       1536.70       1450.90       156.99 o
   6   3   0      10088.24       9333.08       548.84 o
   7   3   0        664.98       1324.99       200.73 o
   8   3   0        529.74        629.70       143.25 o
   9   3   0       3893.73       4035.42       332.64 o
  10   3   0       2497.90       2809.92       290.44 o
 -12   4   0        532.56        190.78       126.61 o
 -11   4   0      48455.94      46018.69      2566.22 o
 -10   4   0      22732.88      21682.80      1172.77 o
  -9   4   0       2993.89       3036.61       736.73 o
  -8   4   0       3780.37       3376.94       618.71 o
  -7   4   0       4460.42       4364.12       352.89 o
  -6   4   0       5789.67       6695.80       351.08 o
  -5   4   0      86686.82      91097.54      3493.15 o
  -4   4   0      64943.45      71814.66      2661.91 o
  -3   4   0      13299.97      13831.23       537.55 o
  -2   4   0      26456.21      27139.10      1068.37 o
  -1   4   0      16688.40      15863.19       555.60 o
   0   4   0      34397.14      34330.88      1109.46 o
   1   4   0     147280.00     151420.22      4651.97 o
   2   4   0       7122.08       6852.61       417.42 o
   3   4   0      51986.93      49792.76      1596.92 o
   4   4   0       9083.67       8259.51       402.75 o
   5   4   0        323.88        368.02       153.46 o
   6   4   0        232.71        391.90       107.24 o
   7   4   0       9525.76       9354.37       553.51 o
   8   4   0         48.57         51.54        72.21 o
   9   4   0       2182.54       2922.85       297.25 o
 -12   5   0      16340.74      16232.98       940.64 o
 -11   5   0      12458.48      12524.12      1145.82 o
 -10   5   0          6.04         89.98       100.47 o
  -9   5   0       2303.74       2516.81       774.47 o
  -8   5   0       4677.96       3746.39       402.82 o
  -7   5   0       2338.72       2661.99       646.99 o
  -6   5   0      85719.35      91057.55      5434.74 o
  -5   5   0     399384.84     416258.94     21327.64 o
  -4   5   0       4775.46       5384.17       310.88 o
  -3   5   0        522.54        560.48        89.31 o
  -2   5   0       8607.87       8354.36       345.41 o
  -1   5   0        239.22        280.89        59.31 o
   0   5   0       5158.97       5493.01       245.19 o
   1   5   0      27353.31      27126.21      1009.96 o
   2   5   0       5825.06       5886.21       261.22 o
   3   5   0      18389.45      19700.34       958.39 o
   4   5   0       4352.06       4246.99       279.61 o
   5   5   0        255.15        291.89        92.91 o
   6   5   0       9361.74       9521.66       556.87 o
   7   5   0       3670.68       3136.79       292.61 o
   8   5   0        242.20        321.52       108.60 o
 -12   6   0        413.48        428.39       160.54 o
 -11   6   0      32377.00      30571.29      1567.38 o
 -10   6   0       1764.80       1837.85       294.93 o
  -9   6   0      20271.36      18716.87      1058.60 o
  -8   6   0       3372.49       3376.17       391.09 o
  -7   6   0       2278.35       2187.87       314.20 o
  -6   6   0     170595.28     177963.77      9795.02 o
  -5   6   0      47497.33      46665.30      1821.80 o
  -4   6   0       1659.18       1750.32       206.72 o
  -3   6   0      11912.27      12987.33       934.19 o
  -2   6   0       4577.90       5216.25       283.65 o
  -1   6   0       6044.09       6437.48       283.64 o
   0   6   0      39903.04      39958.54      1306.11 o
   1   6   0     104264.66     103040.68      4452.74 o
   2   6   0       8787.95       8114.81       627.45 o
   3   6   0          1.41         99.44       103.57 o
   4   6   0        879.54        637.36       127.04 o
   5   6   0       6257.58       6395.92       564.46 o
   6   6   0        215.51         56.34        82.63 o
   7   6   0       2368.65       2562.36       270.04 o
   8   6   0       1791.46       2290.48       257.63 o
 -12   7   0      25243.70      28404.60      1855.73 o
 -11   7   0      22312.00      22484.54      1829.59 o
 -10   7   0      24621.83      24658.86      1322.74 o
  -9   7   0      26013.84      24217.12      1296.80 o
  -8   7   0      24344.40      24993.00      1328.26 o
  -7   7   0        306.11        251.74       125.69 o
  -6   7   0       1134.40       1022.24       209.09 o
  -5   7   0      30491.90      30578.95      1258.66 o
  -4   7   0       4376.29       4814.75       275.96 o
  -3   7   0      37311.95      38108.51      2162.50 o
  -2   7   0       4823.01       4316.57       238.59 o
  -1   7   0       5779.57       5763.45       316.80 o
   0   7   0      43667.60      41960.76      1589.18 o
   1   7   0       2176.39       2027.44       194.44 o
   2   7   0       3322.17       3209.83       297.20 o
   3   7   0         72.55         95.38        70.72 o
   4   7   0      15544.88      15612.58       819.67 o
   5   7   0       3185.24       2974.83       284.34 o
   6   7   0        283.05        419.76       119.11 o
   7   7   0       4747.07       5911.81       576.18 o
 -12   8   0      22780.65      24837.20      1976.01 o
 -11   8   0       4337.46       5526.00       511.65 o
 -10   8   0      10200.31       9738.20       655.01 o
  -9   8   0        198.32        233.25       133.58 o
  -8   8   0      11881.00      12933.22       789.15 o
  -7   8   0      26959.67      27310.92      1412.49 o
  -6   8   0      30580.69      30115.96      1525.61 o
  -5   8   0        122.63         99.32        95.28 o
  -4   8   0     132259.86     117489.60      5219.19 o
  -3   8   0      11218.71      11230.63       534.90 o
  -2   8   0      16545.28      14721.02       653.18 o
  -1   8   0       6538.77       6382.37       533.33 o
   0   8   0       5896.99       5570.41       373.89 o
   1   8   0      11564.26      10697.38       604.48 o
   2   8   0        687.02        651.51       130.08 o
   3   8   0       1969.52       2248.24       243.37 o
   4   8   0       5277.20       5071.67       357.73 o
   5   8   0       6543.46       6928.18       443.82 o
   6   8   0        185.56        222.37        96.51 o
 -12   9   0         75.52         44.38       102.14 o
 -11   9   0        999.63        808.87       193.97 o
 -10   9   0      18016.87      20077.45      1107.17 o
  -9   9   0       5104.01       5677.02      1239.82 o
  -8   9   0      13787.88      13266.32       795.47 o
  -7   9   0       7801.21       6937.25       534.65 o
  -6   9   0      16690.63      16116.88       914.17 o
  -5   9   0      32632.47      28891.48      1443.85 o
  -4   9   0      22619.26      20392.34      1057.80 o
  -3   9   0       1606.82       1802.73       231.17 o
  -2   9   0      23064.62      21273.04      1077.89 o
  -1   9   0       2012.84       1796.20       218.24 o
   0   9   0        755.52        503.20       119.11 o
   1   9   0        325.51        375.13       110.03 o
   2   9   0       9742.62       9502.72      1190.56 o
   3   9   0        118.19        209.50        89.71 o
   4   9   0      10963.83      10984.40       682.69 o
   5   9   0       4020.85       4397.79       347.15 o
 -12  10   0        332.95        508.90       162.23 o
 -11  10   0      22764.06      25967.13      1355.87 o
 -10  10   0      61896.16      68636.88      3190.63 o
  -9  10   0        442.78        461.19       153.48 o
  -8  10   0         26.63          1.94        87.35 o
  -7  10   0       1813.10       2356.03       309.95 o
  -6  10   0        132.36        259.88       122.52 o
  -5  10   0       1443.78       1785.24       248.74 o
  -4  10   0       5413.39       4811.07       424.18 o
  -3  10   0        545.30        413.99       127.73 o
  -2  10   0       4741.11       4478.09       362.01 o
  -1  10   0       4334.13       4021.67       325.59 o
   0  10   0        228.08        176.31        88.43 o
   1  10   0       2561.57       2332.79       266.81 o
   2  10   0        467.05        343.07       110.03 o
   3  10   0        489.80        548.33       125.65 o
   4  10   0       1026.77       1054.29       167.54 o
 -11  11   0      24877.94      30007.78      1526.17 o
 -10  11   0       1448.01       1707.70       261.96 o
  -9  11   0        618.72        633.59       236.09 o
  -8  11   0       1756.76       1573.84       248.39 o
  -7  11   0       5132.89       4176.61       414.10 o
  -6  11   0       5102.28       4840.62       444.72 o
  -5  11   0      19150.73      17915.11       965.96 o
  -4  11   0      15347.49      14094.79       788.15 o
  -3  11   0       2110.87       1834.54       243.20 o
  -2  11   0       5445.40       5013.99       571.51 o
  -1  11   0        289.49        187.75        91.77 o
   0  11   0       2177.00       2039.99       243.37 o
   1  11   0       1551.27       1684.42       328.18 o
   2  11   0        587.16        734.43       144.87 o
   3  11   0        796.44        969.90       169.99 o
 -10  12   0       3808.44       4196.25       604.49 o
  -9  12   0       4280.96       4138.33       412.41 o
  -8  12   0       4272.86       4730.89       429.68 o
  -7  12   0       1529.92       1815.74       265.43 o
  -6  12   0         35.79         36.05        86.61 o
  -5  12   0       6077.57       6403.75       456.65 o
  -4  12   0       1488.62       1683.83       228.58 o
  -3  12   0       1111.53       1192.44       197.35 o
  -2  12   0       1238.89       1341.48       199.51 o
  -1  12   0      14617.72      14888.98       808.05 o
   0  12   0          2.38         52.49        94.43 o
   1  12   0          9.57         23.16        69.16 o
  -9  13   0      15111.05      17579.22       973.64 o
  -8  13   0        331.44        342.50       133.86 o
  -7  13   0       3201.41       2585.49       616.28 o
  -6  13   0        908.92        978.32       217.21 o
  -5  13   0         50.24         75.21        93.31 o
  -4  13   0       2188.30       2363.71       285.71 o
  -3  13   0        259.85        217.42       105.13 o
  -2  13   0       3786.42       3952.00       358.98 o
  -1  13   0        302.34        367.41       121.21 o
  -6  14   0        352.61        446.88       140.11 o
  -5  14   0        371.88        339.40       306.91 o
   3 -14   1      31306.49      32935.05      1587.91 o
   4 -14   1       7521.09       8066.50       518.97 o
   5 -14   1       2537.85       2787.53       309.95 o
   6 -14   1       6545.62       7463.25       511.68 o
   7 -14   1       7613.88       8849.57       579.43 o
   8 -14   1       1982.06       2435.08       696.51 o
   0 -13   1       7047.83       6971.64       604.59 o
   1 -13   1      11685.49      13111.94       721.60 o
   2 -13   1       1900.61       2216.31       256.83 o
   3 -13   1      12641.06      12641.76       885.92 o
   4 -13   1       2698.05       2503.30       287.11 o
   5 -13   1         56.98         78.76        77.14 o
   6 -13   1       3010.57       3192.38       343.94 o
   7 -13   1        284.91        173.83       108.60 o
   8 -13   1       1969.86       1806.04       258.37 o
   9 -13   1      24048.84      25066.14      1293.37 o
  -2 -12   1       2228.19       2554.69       344.72 o
  -1 -12   1      17092.74      17490.39       903.76 o
   0 -12   1      10219.48      10798.10       616.27 o
   1 -12   1       6454.95       6340.11       420.28 o
   2 -12   1         42.29          4.25        65.78 o
   3 -12   1       4907.49       4624.67       371.71 o
   4 -12   1        421.73        454.24       292.75 o
   5 -12   1      52348.34      49568.59      2325.75 o
   6 -12   1      12460.67      11503.80       694.96 o
   7 -12   1       2126.52       1745.74       256.83 o
   8 -12   1       5839.04       5574.16       448.70 o
   9 -12   1       3638.18       4469.62       434.48 o
  10 -12   1       8818.24      10213.88       650.71 o
  -3 -11   1       3767.40       4713.11       458.09 o
  -2 -11   1       2513.49       2960.80       288.20 o
  -1 -11   1       1361.88       1325.83       181.38 o
   0 -11   1       1448.65       1334.21       200.69 o
   1 -11   1        643.60        555.15       165.26 o
   2 -11   1       4022.29       4240.90       343.83 o
   3 -11   1       8224.29       7280.03       473.07 o
   4 -11   1      58361.46      55341.14      2558.33 o
   5 -11   1      67956.57      63985.68      2942.26 o
   6 -11   1      10491.85       9655.71       616.33 o
   7 -11   1        719.66        822.96       252.62 o
   8 -11   1        186.53        378.29       151.09 o
   9 -11   1       1009.80       1427.13       240.40 o
  10 -11   1        673.37       1023.00       203.08 o
  11 -11   1      14247.54      16354.77       932.51 o
  -4 -10   1       6729.48       7163.88       471.98 o
  -3 -10   1        251.46        287.43       162.90 o
  -2 -10   1      14442.88      14103.09       753.39 o
  -1 -10   1      64491.59      61294.89      2771.40 o
   0 -10   1          3.77         48.61        87.35 o
   1 -10   1       8470.84       8379.70       625.97 o
   2 -10   1      44747.10      39551.03      1859.82 o
   3 -10   1          7.53        324.30       271.49 o
   4 -10   1      38427.23      35563.03      1710.30 o
   5 -10   1       2306.03       1831.98       252.10 o
   6 -10   1        957.64        710.89       169.99 o
   7 -10   1       3157.45       3045.90       347.52 o
   8 -10   1          8.89          5.51        76.84 o
   9 -10   1        553.60        655.79       173.58 o
  10 -10   1      38603.55      41066.29      2006.75 o
  11 -10   1       8626.05      11563.41       725.03 o
  12 -10   1         12.64         86.76       109.32 o
  -5  -9   1        452.23        438.32       114.32 o
  -4  -9   1          9.30        126.14        77.74 o
  -3  -9   1       2461.73       2213.41       233.98 o
  -2  -9   1     104213.15      98928.90      4383.68 o
  -1  -9   1      13059.86      12962.28       700.21 o
   0  -9   1      15015.79      14236.50       757.28 o
   1  -9   1      14187.68      13207.37       716.19 o
   2  -9   1      17438.52      17798.48       761.41 o
   3  -9   1        221.50        142.10        75.29 o
   4  -9   1      30729.85      27876.72      1380.10 o
   5  -9   1      46005.97      40381.12      1941.42 o
   6  -9   1      23251.50      20801.75      1161.12 o
   7  -9   1       7442.93       7591.92       535.82 o
   8  -9   1       4167.58       4055.92       417.51 o
   9  -9   1        274.78        284.50       217.20 o
  10  -9   1       2865.47       2963.65       352.64 o
  11  -9   1       3258.84       3126.99       364.04 o
  12  -9   1        694.71       1241.83       401.35 o
  -6  -8   1      16580.24      18151.14       933.87 o
  -5  -8   1      16538.48      17726.76       911.97 o
  -4  -8   1      17395.52      16956.59       875.61 o
  -3  -8   1      14989.39      14352.07      1250.09 o
  -2  -8   1      10676.41      10170.43       575.13 o
  -1  -8   1      17145.74      16588.19       701.90 o
   0  -8   1         50.10         47.57        73.53 o
   1  -8   1        884.17        909.65       128.39 o
   2  -8   1       9346.42       9261.13       515.52 o
   3  -8   1      23031.38      22809.85      1910.55 o
   4  -8   1     114738.58     106624.12      6152.31 o
   5  -8   1      10693.24      10219.81       524.85 o
   6  -8   1      36340.75      33787.01      1680.55 o
   7  -8   1      10690.01      11007.55       803.31 o
   8  -8   1      11983.57      11771.41       738.56 o
   9  -8   1       1860.55       1949.89       380.14 o
  10  -8   1       3090.66       3546.79       587.95 o
  11  -8   1       5203.29       5856.53       864.31 o
  12  -8   1        328.26        493.68       155.87 o
  -7  -7   1      10965.48      11127.82       641.01 o
  -6  -7   1      23188.31      22994.23      1141.87 o
  -5  -7   1      11347.51      11968.63       661.77 o
  -4  -7   1       5599.17       5675.05       477.06 o
  -3  -7   1        964.56       1221.41       149.65 o
  -2  -7   1       7893.88       7332.54       569.02 o
  -1  -7   1       9618.17       9936.43       591.15 o
   0  -7   1     212202.47     200773.20      7119.24 o
   1  -7   1      28798.07      29057.96       976.50 o
   2  -7   1       9217.92       9312.18       381.36 o
   3  -7   1      24131.03      23019.74       903.09 o
   4  -7   1        143.57        275.72        73.96 o
   5  -7   1      69056.32      67300.95      4736.21 o
   6  -7   1          9.80         22.07        60.24 o
   7  -7   1       3142.37       2780.92       835.93 o
   8  -7   1      14033.06      14118.52       849.19 o
   9  -7   1        104.28        197.70       116.28 o
  10  -7   1       4372.00       3754.32       654.12 o
  11  -7   1       3900.65       4551.99       461.74 o
  12  -7   1         34.03        -21.36        91.53 o
  -8  -6   1        322.78        259.69       127.49 o
  -7  -6   1       6368.00       6448.46       420.66 o
  -6  -6   1        592.36        711.57       137.91 o
  -5  -6   1         45.59         23.61        61.10 o
  -4  -6   1       3185.47       2964.38       232.79 o
  -3  -6   1      13461.75      12782.90       562.85 o
  -2  -6   1      11155.50      11000.85       496.03 o
  -1  -6   1     258651.44     259231.73     10616.50 o
   0  -6   1     140994.80     140446.83      4749.57 o
   1  -6   1       5023.08       4690.38       221.72 o
   2  -6   1       1690.72       2073.76       165.64 o
   3  -6   1       2543.94       2831.60       205.28 o
   4  -6   1       4354.31       4398.40       372.42 o
   5  -6   1       6208.47       6642.58       398.89 o
   6  -6   1      55418.19      59424.75      3241.67 o
   7  -6   1       3439.47       3285.10       635.24 o
   8  -6   1      10376.21      10522.23      1441.20 o
   9  -6   1        691.59        898.72       207.06 o
  10  -6   1        559.27        381.37       252.62 o
  11  -6   1       3758.09       3049.99       354.03 o
  12  -6   1          9.05         79.73        94.43 o
  -9  -5   1       6493.33       7396.54       623.46 o
  -8  -5   1        481.14        445.29       113.53 o
  -7  -5   1      31086.34      29017.60      1400.53 o
  -6  -5   1      72860.10      68417.32      3083.81 o
  -5  -5   1         59.39         74.03        54.21 o
  -4  -5   1      15766.25      15213.00       648.89 o
  -3  -5   1      57123.29      53387.90      1981.48 o
  -2  -5   1      36136.16      38037.85      1233.74 o
  -1  -5   1      75483.05      75567.36      2364.69 o
   0  -5   1       1192.48       1441.25       185.66 o
   1  -5   1       3271.26       2950.37       168.60 o
   2  -5   1       7272.78       6818.08       293.23 o
   3  -5   1        631.85        653.88        99.51 o
   4  -5   1        526.16        739.72       120.63 o
   5  -5   1     107486.20     114308.01      5636.76 o
   6  -5   1       4216.35       4821.86       650.42 o
   7  -5   1        200.69        128.99        96.80 o
   8  -5   1        215.83        147.55       116.76 o
   9  -5   1       4390.52       4520.41       897.38 o
  10  -5   1          0.18        102.68       141.65 o
  11  -5   1        155.42        242.55       119.11 o
  12  -5   1       2406.60       2274.45       296.97 o
  -9  -4   1        181.67        189.67        93.46 o
  -8  -4   1       7487.32       7363.29       463.36 o
  -7  -4   1      94890.09      87307.70      3893.74 o
  -6  -4   1       1954.10       2053.15       276.25 o
  -5  -4   1      29276.12      28474.31      1115.62 o
  -4  -4   1      31452.04      31499.68      2324.46 o
  -3  -4   1      35402.57      36256.14      1182.45 o
  -2  -4   1        437.44        685.66       111.09 o
  -1  -4   1      69612.52      70092.17      2182.53 o
   0  -4   1      88977.80      93229.96      3324.61 o
   1  -4   1      63245.95      68678.20      2145.36 o
   2  -4   1        249.07        449.95        72.90 o
   3  -4   1       5768.62       6091.58       319.91 o
   4  -4   1      16750.32      18311.07      1455.54 o
   5  -4   1      40383.73      43129.50      3078.17 o
   6  -4   1      11638.04      12046.41       583.08 o
   7  -4   1        225.58        354.13       212.48 o
   8  -4   1       8446.40       8142.01       554.16 o
   9  -4   1      10454.04       8870.13       592.16 o
  10  -4   1       4208.05       3576.73       380.19 o
  11  -4   1        473.75        749.51       177.29 o
  12  -4   1        225.37        255.92       117.86 o
 -10  -3   1       9984.79      10937.34       736.96 o
  -9  -3   1       4786.35       4175.22       448.68 o
  -8  -3   1      27746.96      25873.31      1269.76 o
  -7  -3   1       7950.61       7273.10       458.68 o
  -6  -3   1      13220.06      12137.41       665.11 o
  -5  -3   1          5.40         35.87        47.36 o
  -4  -3   1        492.13        584.66        79.23 o
  -3  -3   1       2163.54       2405.48       148.81 o
  -2  -3   1      15711.80      15629.77       538.70 o
  -1  -3   1     140677.72     150120.75      4585.71 o
   0  -3   1      88303.76      93824.79      2883.91 o
   1  -3   1      82904.88      91046.77      2803.93 o
   2  -3   1      43300.29      50988.45      1630.33 o
   3  -3   1      56250.64      60597.82      1975.13 o
   4  -3   1       3241.18       4937.87       315.00 o
   5  -3   1       7530.52       6776.67       393.54 o
   6  -3   1      32318.19      31942.91      1505.48 o
   7  -3   1       1083.83       1205.10       205.01 o
   8  -3   1      27866.40      27379.66      1547.21 o
   9  -3   1       9896.89       9534.28       605.66 o
  10  -3   1       7888.95       7921.85       566.18 o
  11  -3   1         15.31         43.48        70.38 o
  12  -3   1        423.73        996.29       330.52 o
 -10  -2   1      13252.89      13560.47       968.63 o
  -9  -2   1        948.83        893.42       156.33 o
  -8  -2   1        213.36        201.14        99.50 o
  -7  -2   1      17843.60      17691.25       917.11 o
  -6  -2   1      12605.31      12245.22      1060.32 o
  -5  -2   1     111612.40     111109.34      4110.40 o
  -4  -2   1       3005.46       3475.47       190.76 o
  -3  -2   1        506.41        660.24       109.29 o
  -2  -2   1      67609.82      75149.59      2326.82 o
  -1  -2   1      11633.82      11165.02       432.42 o
   0  -2   1      83898.64      84105.36      2568.82 o
   1  -2   1        220.57        154.77        94.06 o
   2  -2   1      21947.71      21140.88       796.57 o
   3  -2   1      20434.00      20331.48       708.48 o
   4  -2   1      12027.58      12990.55       497.68 o
   5  -2   1       2085.21       2677.01       222.60 o
   6  -2   1       7255.77       6927.23       325.17 o
   7  -2   1       5858.49       5610.69       430.38 o
   8  -2   1       2450.46       2266.79       276.78 o
   9  -2   1      23779.46      22917.28      1182.03 o
  10  -2   1         29.21         34.72        99.15 o
  11  -2   1       1217.76       1226.06       208.44 o
  12  -2   1       8543.17       9849.60       621.52 o
 -11  -1   1        584.01        462.49       131.56 o
 -10  -1   1          5.83         55.74        75.92 o
  -9  -1   1       1460.78       1523.49       211.34 o
  -8  -1   1       5531.91       5040.80       380.19 o
  -7  -1   1       3526.08       3670.88       471.71 o
  -6  -1   1     270866.97     259980.77     13410.02 o
  -5  -1   1      67844.09      69550.21      3324.83 o
  -4  -1   1      21565.76      22016.40       874.00 o
  -3  -1   1      10626.57      12926.26       460.57 o
  -2  -1   1       2753.13       2281.23       133.73 o
  -1  -1   1      15942.32      23549.23       737.70 o
   1  -1   1      46056.76      42593.84      1320.83 o
   2  -1   1      10761.34      15789.09       624.47 o
   3  -1   1      72880.33      76467.47      2762.07 o
   4  -1   1       2256.18       2689.95       185.70 o
   5  -1   1       1160.11       1155.40       123.54 o
   6  -1   1       4473.89       5368.47       285.04 o
   7  -1   1       3731.98       3269.59       317.29 o
   8  -1   1        917.49        721.58       153.46 o
   9  -1   1      12260.40      11573.47       678.73 o
  10  -1   1      17423.23      18273.36       979.62 o
  11  -1   1       7238.45       7951.04       546.83 o
 -11   0   1      20657.82      20958.50      1091.85 o
 -10   0   1       3216.19       2853.82       301.56 o
  -9   0   1       6970.35       7181.15       478.84 o
  -8   0   1      12060.43      11506.98       897.88 o
  -7   0   1      52186.93      50760.80      1916.49 o
  -6   0   1      25379.62      25715.99      1394.00 o
  -5   0   1        863.35        919.98       126.77 o
  -4   0   1        278.16        372.70        65.97 o
  -3   0   1       1920.78       2517.82       179.32 o
  -2   0   1      15578.84      24420.81       792.92 o
   2   0   1      10683.95      14932.49       509.51 o
   3   0   1      12779.78      15375.43       539.29 o
   4   0   1       1982.64       1830.53       143.66 o
   5   0   1       1535.09       1504.51       154.05 o
   6   0   1        801.20        746.46       208.22 o
   7   0   1       3311.17       3467.15       334.54 o
   8   0   1      14827.23      14101.89       776.58 o
   9   0   1      84522.45      80055.72      3607.68 o
  10   0   1        322.04        244.70       104.38 o
  11   0   1       4075.54       4420.95       498.24 o
 -12   1   1      36923.88      39323.75      1908.66 o
 -11   1   1         42.17         45.92        79.35 o
 -10   1   1       6232.62       6624.25       465.20 o
  -9   1   1      18502.46      17119.09       927.68 o
  -8   1   1       9098.19       7810.69       666.19 o
  -7   1   1        445.27        612.85       194.53 o
  -6   1   1      39782.21      41690.28      1572.14 o
  -5   1   1       3294.86       3893.92       362.52 o
  -4   1   1      20761.68      20743.02       730.69 o
  -3   1   1        606.37        979.55       102.74 o
  -2   1   1      18165.27      24165.65       809.95 o
  -1   1   1      14786.85      10921.99       374.96 o
   0   1   1       7543.14      11531.92       383.98 o
   1   1   1      42213.50      47923.25      1494.42 o
   2   1   1        675.12       1012.73        85.84 o
   3   1   1      57228.05      60553.87      1912.51 o
   4   1   1      34253.66      34546.90      1138.75 o
   5   1   1      13625.02      14092.61       529.61 o
   6   1   1        283.61        224.15       100.75 o
   7   1   1       4643.20       4631.84       365.23 o
   8   1   1      49347.80      48128.12      2233.68 o
   9   1   1       6863.61       7147.13       469.58 o
  10   1   1       2825.61       2927.64       316.40 o
  11   1   1        595.21        643.41       145.76 o
 -12   2   1        470.50        441.90       138.33 o
 -11   2   1       8924.45       9405.45       601.98 o
 -10   2   1         12.55         60.07        92.91 o
  -9   2   1       2532.54       2542.48       305.76 o
  -8   2   1       9140.42       9708.45       613.52 o
  -7   2   1      15031.73      15054.91       733.68 o
  -6   2   1      45290.58      42653.02      1427.05 o
  -5   2   1      47821.32      50882.48      1671.07 o
  -4   2   1       5401.84       6546.01       308.29 o
  -3   2   1      13845.62      14175.25       540.67 o
  -2   2   1      67008.58      67683.62      2135.07 o
  -1   2   1         89.58        142.11        37.41 o
   0   2   1      31955.09      36541.94      1157.42 o
   1   2   1      37328.82      39762.34      1264.44 o
   2   2   1      25067.71      27190.52       897.56 o
   3   2   1      36681.89      36363.77      1188.63 o
   4   2   1      81491.67      79975.59      2505.98 o
   5   2   1      34648.93      34313.59      1331.73 o
   6   2   1       1921.62       2199.71       246.18 o
   7   2   1       4098.00       3660.89       311.90 o
   8   2   1         62.26        150.92        87.21 o
   9   2   1       7573.24       7634.49       489.48 o
  10   2   1       1338.56       1432.49       309.29 o
 -12   3   1       2806.66       3142.13       342.41 o
 -11   3   1       7476.65       8913.68       618.80 o
 -10   3   1      25362.18      24704.14      1288.57 o
  -9   3   1        319.85        420.71       146.28 o
  -8   3   1       1849.43       1973.92       458.06 o
  -7   3   1      12174.35      12905.64       626.26 o
  -6   3   1      18907.33      18636.52       712.67 o
  -5   3   1      43779.18      42520.53      2336.88 o
  -4   3   1        536.41        621.95       107.67 o
  -3   3   1      45579.23      46411.22      1526.48 o
  -2   3   1        928.72       1055.24       106.11 o
  -1   3   1      10160.82      12015.10       434.33 o
   0   3   1       6048.22       4652.90       205.42 o
   1   3   1        807.49       1114.58        99.53 o
   2   3   1      42656.61      43743.99      1402.04 o
   3   3   1       8689.48       8714.98       348.62 o
   4   3   1      49424.73      49011.25      1840.30 o
   5   3   1          7.17         50.57        62.39 o
   6   3   1       3057.18       2721.03       467.54 o
   7   3   1      13620.50      13820.38      1394.10 o
   8   3   1       5726.06       5554.58       407.31 o
   9   3   1         20.16         57.79        75.92 o
 -12   4   1       1195.54       1559.76       255.15 o
 -11   4   1      42284.66      40450.13      1988.61 o
 -10   4   1       6887.61       5802.08       480.13 o
  -9   4   1       7231.27       6845.03       902.28 o
  -8   4   1        914.50        521.78       153.70 o
  -7   4   1       2981.88       2757.91       279.63 o
  -6   4   1       9865.81      10093.21       456.52 o
  -5   4   1       9662.54       9646.02       437.28 o
  -4   4   1        734.44        696.09       114.01 o
  -3   4   1       2613.47       2676.58       193.39 o
  -2   4   1     104642.72     104729.05      3808.15 o
  -1   4   1       1161.85        855.87        93.25 o
   0   4   1       1828.81       1400.00       117.54 o
   1   4   1        648.80        644.80        79.92 o
   2   4   1         35.06         41.94        37.87 o
   3   4   1       6825.53       7454.05       371.79 o
   4   4   1      25808.73      27292.16      1242.56 o
   5   4   1       5805.34       6048.60       400.03 o
   6   4   1      28418.58      26083.44      1280.74 o
   7   4   1       8998.70       9038.65       543.46 o
   8   4   1       1569.63       1750.52       222.68 o
   9   4   1      14400.26      15264.94       825.21 o
 -12   5   1      12983.92      12668.57       784.33 o
 -11   5   1       6428.40       6320.92       508.70 o
 -10   5   1        663.54        793.27       316.36 o
  -9   5   1       3163.61       2753.30       339.27 o
  -8   5   1        330.65        430.73       147.48 o
  -7   5   1       2645.68       2903.32       293.88 o
  -6   5   1         45.94         85.02        82.66 o
  -5   5   1      31121.67      35772.90      2144.80 o
  -4   5   1      14000.48      14913.15       588.05 o
  -3   5   1      25504.51      27784.29       955.34 o
  -2   5   1      10745.77      11359.80       440.96 o
  -1   5   1      20453.37      20551.35       716.04 o
   0   5   1       1208.03       1362.66       122.66 o
   1   5   1         20.85         78.35        42.86 o
   2   5   1       9256.76       9046.04       450.30 o
   3   5   1      57996.85      56546.41      2373.89 o
   4   5   1     127726.58     122174.43      5377.73 o
   5   5   1       3821.75       3425.03       592.72 o
   6   5   1       6275.90       5312.03       545.56 o
   7   5   1        321.08        257.76        95.07 o
   8   5   1         48.02        133.72        80.76 o
 -12   6   1        131.02          7.99       105.42 o
 -11   6   1      10994.01      11551.63      1138.63 o
 -10   6   1       1215.02       1212.32       611.50 o
  -9   6   1        542.59        512.25       163.34 o
  -8   6   1       9101.92       9328.75       639.72 o
  -7   6   1       2079.13       2237.20       729.61 o
  -6   6   1       1089.63       1273.71       216.22 o
  -5   6   1       4360.29       4316.26       609.51 o
  -4   6   1        314.23        359.33        87.29 o
  -3   6   1        868.04        927.11       113.40 o
  -2   6   1      56247.75      55377.16      2448.22 o
  -1   6   1       2672.88       3349.06       205.58 o
   0   6   1      34791.05      35152.53      1163.36 o
   1   6   1       2582.82       3168.74       430.75 o
   2   6   1      12848.10      12997.70       700.89 o
   3   6   1      83449.66      75969.20      3407.08 o
   4   6   1        779.56        828.54       149.70 o
   5   6   1       5313.33       5544.09       382.62 o
   6   6   1        436.50        561.70       129.10 o
   7   6   1        846.07        940.55       295.12 o
 -12   7   1       2277.25       2946.65       580.83 o
 -11   7   1       2001.32       2090.95       602.08 o
 -10   7   1      13973.96      14236.96       857.15 o
  -9   7   1          3.22        121.79       111.18 o
  -8   7   1      12606.32      14239.58       854.55 o
  -7   7   1      34327.59      33424.47      1684.02 o
  -6   7   1       5505.80       4745.74       581.02 o
  -5   7   1      24120.02      21751.06      1150.79 o
  -4   7   1      27288.37      24753.29      1249.98 o
  -3   7   1      40943.34      39475.71      2634.12 o
  -2   7   1      23350.97      21659.28      1768.50 o
  -1   7   1      62130.61      59991.97      3254.41 o
   0   7   1      14008.17      13437.66       723.45 o
   1   7   1       3033.94       3124.98       687.16 o
   2   7   1         38.21        141.65        73.74 o
   3   7   1         23.46        122.56       146.37 o
   4   7   1       5122.24       4958.74       368.19 o
   5   7   1       8211.48       8675.39       524.60 o
   6   7   1      11629.97      12405.09       692.94 o
   7   7   1       3366.75       3642.33       332.46 o
 -12   8   1       1709.52       1869.79       278.86 o
 -11   8   1       5231.86       4936.71       470.43 o
 -10   8   1       4215.29       4818.79       474.72 o
  -9   8   1         30.41         -5.46        83.92 o
  -8   8   1      11601.48      12656.66       776.84 o
  -7   8   1        355.83        590.41       168.58 o
  -6   8   1       6340.07       5670.37       500.73 o
  -5   8   1       7076.57       5798.22       432.51 o
  -4   8   1         67.75         43.86        75.07 o
  -3   8   1      23164.27      21373.34      1426.18 o
  -2   8   1      31184.55      26752.79      1316.43 o
  -1   8   1      52655.98      46794.39      2169.84 o
   0   8   1       2663.90       2107.69       351.83 o
   1   8   1      16031.68      14967.03      1257.33 o
   2   8   1      20063.93      18675.17       956.20 o
   3   8   1       7936.29       8172.11       500.32 o
   4   8   1       2064.45       2009.68       231.41 o
   5   8   1      61520.90      62922.08      2859.69 o
   6   8   1       2359.56       1938.14       229.04 o
 -12   9   1          7.67         18.43       100.94 o
 -11   9   1       1789.04       2106.67       349.43 o
 -10   9   1        298.88        512.02       166.54 o
  -9   9   1        790.75        996.62       231.37 o
  -8   9   1        436.17        808.87       189.52 o
  -7   9   1      40155.88      38392.81      1886.07 o
  -6   9   1         13.83        -50.42        87.30 o
  -5   9   1        812.36        813.66       358.86 o
  -4   9   1       1496.01       1287.82       203.35 o
  -3   9   1         40.78         12.98        73.22 o
  -2   9   1        598.89        577.75       135.80 o
  -1   9   1      28062.17      25944.29      1276.50 o
   0   9   1       2736.03       2601.38       272.94 o
   1   9   1      21253.33      19295.64       988.48 o
   2   9   1       4969.70       5071.27       446.33 o
   3   9   1         20.59         21.54        66.93 o
   4   9   1      27404.03      28282.27      1376.08 o
   5   9   1      11002.75      13164.17       725.47 o
 -11  10   1         36.80        142.46       203.03 o
 -10  10   1       1834.27       2317.52       301.51 o
  -9  10   1          4.16        107.07        95.25 o
  -8  10   1      26281.91      26736.57      1382.36 o
  -7  10   1       3066.09       3225.09       368.71 o
  -6  10   1       1740.01       1959.50       284.77 o
  -5  10   1       4167.74       4067.58       385.45 o
  -4  10   1         46.67         81.98        90.68 o
  -3  10   1       3658.91       3610.00       346.29 o
  -2  10   1      45655.12      40934.69      1929.98 o
  -1  10   1      53938.48      48819.75      2258.65 o
   0  10   1       5511.14       5543.40       385.99 o
   1  10   1       5428.92       5170.80       384.38 o
   2  10   1       1772.25       1953.44       237.02 o
   3  10   1         72.18         73.19        79.30 o
 -11  11   1        117.53         85.46       110.79 o
 -10  11   1        934.50       1387.84       243.78 o
  -9  11   1        637.66       1001.27       208.70 o
  -8  11   1        965.02       1043.03       203.70 o
  -7  11   1      17417.44      16726.27       944.03 o
  -6  11   1        249.75        243.36       120.06 o
  -5  11   1      14817.21      13871.00       790.05 o
  -4  11   1       2613.65       2575.79       316.40 o
  -3  11   1      16053.26      15076.64       824.72 o
  -2  11   1      54036.59      52723.78      2436.20 o
  -1  11   1        462.18        361.63       112.93 o
   0  11   1       3503.20       3193.61       307.13 o
   1  11   1       1432.95       1512.86       199.51 o
   2  11   1       1717.23       1807.58       225.63 o
 -10  12   1       3595.90       3733.00       385.42 o
  -9  12   1       5350.03       6649.59       521.78 o
  -8  12   1      16521.15      16861.41       947.15 o
  -7  12   1       1107.63       1440.20       361.23 o
  -6  12   1      31791.80      31330.01      1554.98 o
  -5  12   1       6767.37       6532.99       461.85 o
  -4  12   1        215.20        245.87       112.20 o
  -3  12   1        249.17        282.36       116.71 o
  -2  12   1        465.12        455.62       128.09 o
  -1  12   1       4507.20       4858.17       375.41 o
   0  12   1       6862.40       6440.46       426.98 o
  -8  13   1       6968.69       7293.09       520.22 o
  -7  13   1      11791.69      11975.90       728.19 o
  -6  13   1       8366.59       7703.02       522.34 o
  -5  13   1         61.62        135.35        96.05 o
  -4  13   1       5103.33       5423.50       495.90 o
  -3  13   1       7397.62       7351.97       484.51 o
  -2  13   1       1401.75       1377.07       204.12 o
   2 -14   2       1091.25        986.88       226.65 o
   3 -14   2       9940.67      11405.33       695.40 o
   4 -14   2        193.07        202.60       264.41 o
   5 -14   2       4732.10       5087.64       440.89 o
   6 -14   2        736.92       1011.28       200.68 o
   7 -14   2       6077.71       6602.48       472.31 o
   8 -14   2       2202.90       2307.59       291.81 o
   0 -13   2       7598.45       7784.33       656.57 o
   1 -13   2       8463.04       8410.51       511.74 o
   2 -13   2        124.28        139.07        90.68 o
   3 -13   2        230.14        406.07       118.95 o
   4 -13   2      13132.32      13143.38       739.61 o
   5 -13   2       1565.53       1646.04       230.32 o
   6 -13   2         16.24        -35.20        73.22 o
   7 -13   2       2658.68       2565.02       305.19 o
   8 -13   2       6942.70       7666.22       519.82 o
   9 -13   2        718.23        783.32       184.75 o
  10 -13   2       1981.39       2435.28       299.85 o
  -2 -12   2       6938.78       8024.94       661.27 o
  -1 -12   2      20406.99      21749.33      1118.73 o
   0 -12   2       3718.87       3575.53       297.00 o
   1 -12   2       3659.81       3646.95       324.04 o
   2 -12   2         73.59         92.07        72.88 o
   3 -12   2       3206.08       3015.80       337.66 o
   4 -12   2       1878.29       1660.73       222.52 o
   5 -12   2       5368.52       5220.09       413.54 o
   6 -12   2       1459.13       1187.90       203.68 o
   7 -12   2       4558.96       4323.06       418.87 o
   8 -12   2      11018.83      10738.69       663.58 o
   9 -12   2       1022.59       1118.98       229.01 o
  10 -12   2       1661.18       2087.72       701.22 o
  11 -12   2        185.98        224.75       124.90 o
  -3 -11   2        270.45        283.30       118.04 o
  -2 -11   2       7620.93       7977.61       876.23 o
  -1 -11   2       3207.61       2844.22       274.22 o
   0 -11   2       1985.37       2102.75       427.36 o
   1 -11   2        119.38        167.96        79.32 o
   2 -11   2       8687.97       8113.41       500.25 o
   3 -11   2        310.96        326.14       238.45 o
   4 -11   2      11887.66      10637.48       631.27 o
   5 -11   2         76.08        113.81        92.58 o
   6 -11   2         89.67        177.80       118.04 o
   7 -11   2       8632.25       8560.08       568.66 o
   8 -11   2        819.99        871.09       181.95 o
   9 -11   2        165.24        195.20       118.65 o
  10 -11   2       4392.63       5295.78       445.94 o
  11 -11   2         22.75         39.08       105.42 o
  -5 -10   2        771.45        996.30       203.04 o
  -4 -10   2       4045.78       3848.97       391.98 o
  -3 -10   2       1169.74       1121.90       168.00 o
  -2 -10   2       4100.60       4200.33       325.27 o
  -1 -10   2      26345.61      24321.31      1189.86 o
   0 -10   2        369.24        182.61        81.34 o
   1 -10   2       1405.66       1785.12       288.05 o
   2 -10   2         40.39         18.04        65.04 o
   3 -10   2       1262.73       1339.97       196.24 o
   4 -10   2       5464.04       4456.69       365.17 o
   5 -10   2      14821.76      13609.90       771.85 o
   6 -10   2       6352.56       6460.61       499.60 o
   7 -10   2      12836.12      11852.45       716.29 o
   8 -10   2      34762.80      37809.02      1858.06 o
   9 -10   2       1759.95       1777.56       257.50 o
  10 -10   2       2799.90       3537.97       390.30 o
  11 -10   2       1454.45       1718.40       257.46 o
  12 -10   2       1029.16        882.99       335.25 o
  -6  -9   2        220.03        335.24       141.65 o
  -5  -9   2         82.20         42.49        84.99 o
  -4  -9   2        205.34        240.63        89.96 o
  -3  -9   2         32.54        118.95        77.14 o
  -2  -9   2      24263.36      22867.38      1121.06 o
  -1  -9   2       1830.97       1764.39       176.31 o
   0  -9   2        862.42        871.97       124.77 o
   1  -9   2        254.58        233.97        75.84 o
   2  -9   2      21069.17      19876.42      1037.50 o
   3  -9   2         15.25         38.02        60.79 o
   4  -9   2         91.98         99.91        59.47 o
   5  -9   2      14753.21      13843.58       653.02 o
   6  -9   2       5290.15       4554.04       432.44 o
   7  -9   2      71697.62      68985.34      3190.71 o
   8  -9   2         42.45        266.95       128.17 o
   9  -9   2      16594.50      18270.68      1024.29 o
  10  -9   2       5649.33       6698.31       523.91 o
  11  -9   2       4477.66       5790.15       835.94 o
  12  -9   2       1517.35       1691.39       259.71 o
  -7  -8   2        639.06        609.11       169.98 o
  -6  -8   2      16783.60      16696.71      1186.21 o
  -5  -8   2       5692.87       6012.10       390.03 o
  -4  -8   2      12736.34      12372.02       667.04 o
  -3  -8   2        142.29        173.76        70.72 o
  -2  -8   2       3303.85       3231.69       497.27 o
  -1  -8   2      37303.88      35650.19      1676.19 o
   0  -8   2       2976.05       3086.93       267.86 o
   1  -8   2       9221.60       8786.05       422.99 o
   2  -8   2      10995.95      11694.45       693.31 o
   3  -8   2      38574.22      37209.75      2440.87 o
   4  -8   2       1795.50       1848.13       205.80 o
   5  -8   2       4694.32       5741.38       635.31 o
   6  -8   2      19282.40      19563.61      1080.12 o
   7  -8   2      10237.02       9857.20       642.49 o
   8  -8   2      14599.86      14195.60      1084.71 o
   9  -8   2         58.90         20.54       104.18 o
  10  -8   2       1764.54       2076.45       306.19 o
  11  -8   2       7535.35       7658.83       576.71 o
  12  -8   2      10128.72      10939.67       703.38 o
  -7  -7   2      15267.01      17139.44      1214.46 o
  -6  -7   2      13374.64      12727.99       688.95 o
  -5  -7   2       2341.98       2167.83       229.90 o
  -4  -7   2       4441.41       4465.76       273.21 o
  -3  -7   2        226.87        342.22        77.47 o
  -2  -7   2       1637.56       1587.06       154.84 o
  -1  -7   2       1415.16       1448.51       147.96 o
   0  -7   2       5757.83       5450.51       288.43 o
   1  -7   2       9672.04       9645.48       437.95 o
   2  -7   2      74933.87      72823.34      2299.39 o
   3  -7   2      74878.09      76863.19      2441.96 o
   4  -7   2      10958.50      10862.93       493.26 o
   5  -7   2      14438.79      15771.11      1216.63 o
   6  -7   2        327.97        295.90       101.47 o
   7  -7   2       1702.53       1651.90       255.04 o
   8  -7   2       4417.08       3925.02       434.53 o
   9  -7   2      94766.85      89427.29      4093.62 o
  10  -7   2       2073.44       1900.93       274.51 o
  11  -7   2       2589.35       2604.97       326.63 o
  12  -7   2       8636.61       8650.69       625.44 o
  -8  -6   2       1544.66       1189.95       221.93 o
  -7  -6   2       5679.62       5512.15       372.45 o
  -6  -6   2       1224.36       1118.85       162.24 o
  -5  -6   2        214.18        291.36        74.51 o
  -4  -6   2        392.18        417.70       120.79 o
  -3  -6   2      18597.08      19330.09       787.20 o
  -2  -6   2       8217.24       7552.25       462.54 o
  -1  -6   2       3976.64       5069.07       417.93 o
   0  -6   2      27860.21      28827.19       951.37 o
   1  -6   2       2698.51       2936.93       166.61 o
   2  -6   2      11407.78      12107.75       457.62 o
   3  -6   2       3558.66       3602.52       237.18 o
   4  -6   2       2234.58       2526.28       208.16 o
   5  -6   2      11079.21      11732.01       650.20 o
   6  -6   2        585.45        761.06       166.03 o
   7  -6   2       2250.93       1932.57       274.30 o
   8  -6   2     203725.98     187062.42     10738.90 o
   9  -6   2      58125.97      54844.62      2607.56 o
  10  -6   2         11.92        184.32       231.36 o
  11  -6   2        406.20        332.49       134.48 o
  12  -6   2        187.27        294.27       269.14 o
  -9  -5   2       3205.02       3584.32       377.79 o
  -8  -5   2        508.46        674.36       295.11 o
  -7  -5   2       4866.88       4907.25       344.25 o
  -6  -5   2      17635.50      17111.87       875.71 o
  -5  -5   2         63.51         86.59        53.36 o
  -4  -5   2      26778.00      27185.27      1060.06 o
  -3  -5   2        322.38        334.37        71.14 o
  -2  -5   2       2838.63       2861.60       158.09 o
  -1  -5   2       3198.94       3449.96       165.57 o
   0  -5   2      56678.52      59635.60      1872.70 o
   1  -5   2       3094.89       3308.03       167.79 o
   2  -5   2      51728.70      55933.45      1781.43 o
   3  -5   2     123911.39     128079.78      3983.38 o
   4  -5   2      30471.00      34344.18      1606.07 o
   5  -5   2      37248.18      39722.04      2700.61 o
   6  -5   2      14771.03      13959.32       789.60 o
   7  -5   2      23740.23      23139.26      1821.43 o
   8  -5   2      41734.09      41018.37      2000.91 o
   9  -5   2       5617.08       5600.78       675.45 o
  10  -5   2        427.01        430.11       139.76 o
  11  -5   2       3823.54       3598.80       613.95 o
  12  -5   2       2038.23       2121.14       277.74 o
 -10  -4   2          4.10         14.16        75.55 o
  -9  -4   2          4.47        -18.08        65.50 o
  -8  -4   2        926.86        781.95       210.12 o
  -7  -4   2       6023.84       5344.11       491.24 o
  -6  -4   2       9662.85       9340.20       443.33 o
  -5  -4   2        178.76        297.64        75.94 o
  -4  -4   2        142.17        227.99        66.00 o
  -3  -4   2      25114.90      23637.71       791.86 o
  -2  -4   2       1072.40       1373.46       101.84 o
  -1  -4   2        122.51        238.07        41.72 o
   0  -4   2      30863.20      34270.73      1089.99 o
   1  -4   2      88869.79      93944.69      2896.61 o
   2  -4   2     358761.62     354582.66     10784.64 o
   3  -4   2       6380.05       6861.81       311.73 o
   4  -4   2      72476.43      73198.70      2343.28 o
   5  -4   2       4591.01       4554.54       407.23 o
   6  -4   2       5014.51       5023.57       284.97 o
   7  -4   2       1309.65       1277.62       276.25 o
   8  -4   2      23790.48      23504.40      1229.27 o
   9  -4   2       2472.78       2213.14       285.65 o
  10  -4   2      51769.82      50047.08      2370.88 o
  11  -4   2       4487.25       4635.03       404.51 o
  12  -4   2        177.89        199.16       108.85 o
 -10  -3   2         83.16        132.21       103.88 o
  -9  -3   2       6734.35       6213.18       417.63 o
  -8  -3   2        159.47        379.75       191.23 o
  -7  -3   2       4392.73       4553.02       291.67 o
  -6  -3   2      19319.87      19004.55       885.01 o
  -5  -3   2          9.13          8.51        38.80 o
  -4  -3   2      28180.71      29959.58      1198.77 o
  -3  -3   2       5389.50       5966.14       245.30 o
  -2  -3   2     123219.41     120488.14      3696.29 o
  -1  -3   2      13056.85      13959.46       464.58 o
   0  -3   2       3658.37       3372.65       136.15 o
   1  -3   2      99087.44     104609.99      3210.34 o
   2  -3   2       3050.69       4110.12       473.19 o
   3  -3   2      89898.60      97038.93      3768.63 o
   4  -3   2        641.28        825.03       255.68 o
   5  -3   2       5970.68       6463.51       315.13 o
   6  -3   2      43274.17      45275.01      1761.50 o
   7  -3   2      70922.26      65707.30      3184.54 o
   8  -3   2      34099.50      32950.72      1621.08 o
   9  -3   2      42009.33      39390.27      1903.65 o
  10  -3   2      36390.52      36445.89      1779.49 o
  11  -3   2       3369.90       3385.02       353.76 o
  12  -3   2       2231.67       2325.22       281.88 o
 -11  -2   2       2072.49       1936.07       302.22 o
 -10  -2   2       1135.45       1883.64       339.98 o
  -9  -2   2       6203.06       5779.77       396.10 o
  -8  -2   2         55.65        159.73        80.76 o
  -7  -2   2       5136.20       4642.74       286.30 o
  -6  -2   2       3859.73       3194.77       360.24 o
  -5  -2   2       2700.86       2809.38       229.93 o
  -4  -2   2      20084.67      21162.84       840.39 o
  -3  -2   2      99943.09     100007.41      3563.12 o
  -2  -2   2      72163.52      80539.52      2479.21 o
  -1  -2   2      14315.15      18311.40       669.10 o
   1  -2   2      19892.99      20683.04       773.87 o
   2  -2   2       5896.78       8309.02       316.45 o
   3  -2   2      69676.25      72871.53      2287.77 o
   4  -2   2     180816.41     190172.61      6547.84 o
   5  -2   2       1856.45       1865.37       163.12 o
   6  -2   2      12059.87      12747.98      1062.31 o
   7  -2   2      32329.74      30647.24      1504.17 o
   8  -2   2       5826.45       5268.25       670.75 o
   9  -2   2      39202.23      38461.71      1850.74 o
  10  -2   2       1115.59       1227.91       200.73 o
  11  -2   2       5612.18       6629.79       487.36 o
 -11  -1   2       1076.59       1619.61       288.04 o
 -10  -1   2          7.88         96.46        81.34 o
  -9  -1   2       5011.59       4627.92       363.03 o
  -8  -1   2      19203.20      18662.39       965.53 o
  -7  -1   2        701.99        669.08       166.61 o
  -6  -1   2        775.08        675.83       111.83 o
  -5  -1   2      21585.49      20150.83       704.00 o
  -4  -1   2       4384.31       4549.44       213.18 o
  -3  -1   2      79352.45      81221.27      2516.21 o
  -1  -1   2       4761.89       3142.98       129.75 o
   1  -1   2       8334.32       6827.49       240.67 o
   2  -1   2      20216.84      26188.51       850.79 o
   3  -1   2     459829.00     472724.97     17211.67 o
   4  -1   2      59599.07      60354.70      1922.89 o
   5  -1   2       3864.17       4519.79       247.04 o
   6  -1   2       2052.99       2518.75       230.18 o
   7  -1   2       2987.34       2750.73       294.97 o
   8  -1   2        103.27         22.64        71.43 o
   9  -1   2      13100.68      12157.45       699.71 o
  10  -1   2       9644.59       9236.62       572.41 o
  11  -1   2       7269.35       8115.61       533.20 o
 -11   0   2       1597.84       1525.57       223.48 o
 -10   0   2         37.11         53.51        75.04 o
  -9   0   2      25904.19      24767.43      1241.41 o
  -8   0   2         32.45         91.69        66.13 o
  -7   0   2       3112.10       3265.17       326.56 o
  -6   0   2      25066.07      24261.44      1428.34 o
  -5   0   2      37322.41      39077.89      1283.41 o
  -4   0   2         27.43        330.98       198.45 o
  -3   0   2     157347.56     154036.20      4723.85 o
  -2   0   2     139147.56     129746.24      3966.79 o
  -1   0   2      80637.13     100377.84      3531.31 o
   0   0   2      30253.15      40859.10      1259.88 o
   1   0   2       6254.79       9997.59       344.47 o
   2   0   2     246836.62     255143.83      7750.70 o
   3   0   2      83572.97      90420.70      2816.34 o
   4   0   2        403.47        552.71        85.19 o
   5   0   2      11041.33      11638.58       691.06 o
   6   0   2       2643.15       3169.55       311.86 o
   7   0   2       5948.63       6057.44       566.85 o
   8   0   2      15565.69      14727.52       807.74 o
   9   0   2      47357.82      48752.53      2271.04 o
  10   0   2        440.92        622.03       139.42 o
  11   0   2       1700.78       2126.76       427.35 o
 -12   1   2        480.35        377.74       160.54 o
 -11   1   2       4357.45       4351.41       371.97 o
 -10   1   2       2753.60       3429.67       350.61 o
  -9   1   2        597.79        576.27       140.46 o
  -8   1   2      17046.51      16763.04       741.29 o
  -7   1   2       1318.98       1490.17       181.58 o
  -6   1   2        317.29        466.35       103.95 o
  -5   1   2      31505.40      30114.62      1028.73 o
  -4   1   2      67168.23      67527.62      2423.13 o
  -3   1   2     337209.66     354052.84     10767.85 o
  -2   1   2      57436.27      53000.58      1678.94 o
  -1   1   2     156609.80     156225.92      4767.67 o
   0   1   2      79905.81      83616.25      2572.23 o
   1   1   2      23534.81      22166.12       725.35 o
   2   1   2       5453.69       5843.54       242.20 o
   3   1   2      54466.30      56080.90      1779.41 o
   4   1   2       5916.18       6157.96       273.95 o
   5   1   2      95787.70      96753.57      3742.07 o
   6   1   2        610.27        725.73       136.99 o
   7   1   2        667.59        818.72       154.58 o
   8   1   2      28263.03      25622.62      1273.93 o
   9   1   2       1060.77       1029.43       176.74 o
  10   1   2       5975.12       6179.38       447.55 o
 -12   2   2       4246.66       4668.07       409.73 o
 -11   2   2       5502.04       6209.49       481.05 o
 -10   2   2        654.23        739.40       167.54 o
  -9   2   2      14256.68      13039.15       761.01 o
  -8   2   2        661.08        620.58       126.38 o
  -7   2   2      49075.59      50169.61      1929.44 o
  -6   2   2        327.00        730.58       308.05 o
  -5   2   2       4946.66       5419.55       289.05 o
  -4   2   2     114371.48     117987.84      4887.94 o
  -3   2   2        745.21        581.24       145.90 o
  -2   2   2      85863.23      97097.59      3012.16 o
  -1   2   2       3190.24       3369.38       159.60 o
   0   2   2       5574.41       6976.38       271.65 o
   1   2   2      53291.24      56529.05      1777.90 o
   2   2   2      68328.22      69738.34      2184.41 o
   3   2   2      24129.43      27436.50      1294.90 o
   4   2   2     166988.47     162662.52      5011.88 o
   5   2   2      57186.82      51838.54      2378.67 o
   6   2   2       6751.83       6510.01       426.22 o
   7   2   2       8184.10       7862.27       492.91 o
   8   2   2        289.42        286.64       102.05 o
   9   2   2       4854.69       4849.07       673.01 o
  10   2   2         50.24         44.19        71.36 o
 -12   3   2       1600.99       1720.12       257.22 o
 -11   3   2         95.61          3.21        84.71 o
 -10   3   2       1771.83       1733.44       254.77 o
  -9   3   2       2051.34       1600.86       391.95 o
  -8   3   2     110020.47     105141.77      5244.95 o
  -7   3   2      52667.34      48959.00      1896.62 o
  -6   3   2      14425.32      16606.67       984.38 o
  -5   3   2       3432.22       4479.15       285.61 o
  -4   3   2        301.14        525.95       100.92 o
  -3   3   2       3594.40       4395.73       294.56 o
  -2   3   2      66150.16      68357.23      2260.02 o
  -1   3   2     136091.02     138648.66      4267.08 o
   0   3   2      20730.88      23370.53       784.47 o
   1   3   2      28536.47      29559.40      1118.48 o
   2   3   2      69924.71      73281.91      2494.33 o
   3   3   2      33355.51      33462.68      1110.78 o
   4   3   2      33129.09      32230.84      1528.22 o
   5   3   2       1084.57       1015.59       165.27 o
   6   3   2      16827.47      16554.42       873.43 o
   7   3   2       5879.42       5750.71       396.99 o
   8   3   2          5.13        -29.90        54.90 o
   9   3   2         30.51         72.67        74.85 o
 -12   4   2       1184.55       1145.96       218.27 o
 -11   4   2       1357.25       1130.38       210.04 o
 -10   4   2      11514.01      10626.50      1044.22 o
  -9   4   2       5025.95       4176.12       441.62 o
  -8   4   2      14873.57      15832.37       924.58 o
  -7   4   2       6239.35       5017.36       380.85 o
  -6   4   2       5912.59       6589.79       490.06 o
  -5   4   2      13480.53      14109.57       575.38 o
  -4   4   2       1396.90       1533.66       218.12 o
  -3   4   2      41045.16      44051.26      1748.69 o
  -2   4   2     247415.27     246273.02      9510.04 o
  -1   4   2      18549.65      19851.28       689.32 o
   0   4   2       1446.41       1667.43       137.65 o
   1   4   2        260.83        249.01        55.43 o
   2   4   2       6163.87       6518.21       352.29 o
   3   4   2        792.21        811.15       153.46 o
   4   4   2      14926.88      13790.85       738.79 o
   5   4   2        672.36        650.22       131.56 o
   6   4   2      16083.95      16242.04       857.05 o
   7   4   2        207.58         56.66       141.65 o
   8   4   2        168.90        115.72        76.43 o
 -12   5   2        985.45       1375.18       524.13 o
 -11   5   2       5279.07       4666.38       746.24 o
 -10   5   2       4388.74       4197.21       441.40 o
  -9   5   2        783.40        514.36       159.45 o
  -8   5   2      45448.49      42760.40      2100.71 o
  -7   5   2       7890.99       8059.48       472.00 o
  -6   5   2      66093.33      69916.95      3723.77 o
  -5   5   2      17567.09      17619.11       841.71 o
  -4   5   2         12.67        745.31       250.80 o
  -3   5   2      73889.76      72816.45      4095.91 o
  -2   5   2      23700.25      21561.26      1164.95 o
  -1   5   2       4237.17       4411.42       226.51 o
   0   5   2       4842.29       5021.78       282.96 o
   1   5   2        193.63        227.35       109.04 o
   2   5   2      23457.77      21618.54      1071.94 o
   3   5   2      39331.52      37085.59      1743.52 o
   4   5   2      44885.34      43218.41      2006.29 o
   5   5   2       2929.44       2962.93       564.34 o
   6   5   2         42.96        118.04        79.32 o
   7   5   2         13.30         48.54        99.15 o
   8   5   2       3738.86       4100.65       337.99 o
 -12   6   2         79.16        122.76       217.20 o
 -11   6   2       2915.50       2908.17       356.28 o
 -10   6   2       9353.91       9018.07       652.68 o
  -9   6   2      51944.66      54062.78      2987.07 o
  -8   6   2      94726.81      91480.48      4188.67 o
  -7   6   2      22798.12      22989.28      1233.67 o
  -6   6   2      31136.40      34329.20      2513.89 o
  -5   6   2      23642.47      23305.29      1218.16 o
  -4   6   2       1110.29       1101.69       176.53 o
  -3   6   2        136.05         51.93        49.47 o
  -2   6   2      28280.12      26940.47      1208.78 o
  -1   6   2       2997.92       2907.97       322.05 o
   0   6   2      78231.51      70212.75      3157.31 o
   1   6   2         38.46        148.49        73.50 o
   2   6   2       1424.68       1279.83       176.75 o
   3   6   2      23010.03      21655.38      1085.55 o
   4   6   2         72.97         82.37        73.74 o
   5   6   2       3553.92       3616.37       304.88 o
   6   6   2         16.88         48.75        71.26 o
   7   6   2       9221.65       9688.46       577.74 o
 -12   7   2      14412.62      17222.56       989.04 o
 -11   7   2         44.03         84.05       116.28 o
 -10   7   2       3335.22       3876.71       413.43 o
  -9   7   2      30517.47      30335.51      1561.90 o
  -8   7   2       2484.37       2618.35       436.82 o
  -7   7   2      39931.85      39505.17      3854.46 o
  -6   7   2        174.95         30.83       396.62 o
  -5   7   2      14037.77      12744.32       752.03 o
  -4   7   2      43553.99      39070.80      1862.96 o
  -3   7   2      44315.54      42206.72      1981.64 o
  -2   7   2       1716.42       1340.82       328.20 o
  -1   7   2     101848.91      93640.88      4166.41 o
   0   7   2      21277.32      19731.96       997.86 o
   1   7   2       6986.50       5978.44       398.80 o
   2   7   2       9719.81       9027.46       534.13 o
   3   7   2        227.17        152.64        80.53 o
   4   7   2       2499.51       2653.46       272.93 o
   5   7   2          0.33        117.65        76.84 o
   6   7   2         49.31         38.32        70.34 o
 -12   8   2       5468.09       6070.13       501.21 o
 -11   8   2        857.03        941.00       269.15 o
 -10   8   2       2414.31       3214.22       384.31 o
  -9   8   2        193.88        254.86       136.77 o
  -8   8   2        743.05        263.09       124.04 o
  -7   8   2      33550.27      33229.79      1668.07 o
  -6   8   2      44660.90      41180.57      1999.51 o
  -5   8   2      10429.72       8549.92       556.31 o
  -4   8   2       8076.37       7644.91       502.37 o
  -3   8   2      12673.59      11986.47       686.26 o
  -2   8   2      42799.88      39440.61      1863.18 o
  -1   8   2      34030.72      30398.09      1470.28 o
   0   8   2       6784.71       6817.17       437.10 o
   1   8   2      17679.43      15414.19       867.42 o
   2   8   2       5510.03       5378.67       403.84 o
   3   8   2         54.64         43.33        72.43 o
   4   8   2        381.41        380.10       212.48 o
   5   8   2       7061.94       8134.99       895.08 o
 -12   9   2        326.00        442.57       167.53 o
 -11   9   2       3991.50       4372.25       429.83 o
 -10   9   2        981.16        921.14       196.91 o
  -9   9   2          6.87        -35.90        82.90 o
  -8   9   2      26352.84      25054.64      1313.77 o
  -7   9   2     106163.34      99723.42      4512.45 o
  -6   9   2       1977.95       1784.25       261.52 o
  -5   9   2        796.84        812.46       166.61 o
  -4   9   2       5851.42       5393.35       421.92 o
  -3   9   2       2792.91       2776.43       296.51 o
  -2   9   2         44.11         58.07        77.98 o
  -1   9   2      14660.13      13015.91       843.61 o
   0   9   2        203.97         73.59        65.50 o
   1   9   2       2095.42       2170.90       335.28 o
   2   9   2       3835.39       3696.95       307.43 o
   3   9   2         59.67         37.77        67.57 o
   4   9   2       3747.55       4026.91       327.57 o
 -11  10   2      12714.43      15504.01      1218.98 o
 -10  10   2        959.63        921.53       195.13 o
  -9  10   2        995.06        990.28       199.58 o
  -8  10   2      40993.39      41520.74      2019.54 o
  -7  10   2       8238.57       8197.45       567.74 o
  -6  10   2        941.11        882.61       189.97 o
  -5  10   2       4334.96       4051.73       387.39 o
  -4  10   2        908.21       1102.82       198.25 o
  -3  10   2      14263.20      12301.71      1186.18 o
  -2  10   2      13198.52      12413.37       744.26 o
  -1  10   2      14791.97      13975.00       764.50 o
   0  10   2       1435.18       1410.16       200.34 o
   1  10   2        368.22        234.79        93.54 o
   2  10   2        714.51        655.09       129.34 o
   3  10   2       3794.12       3785.72       346.06 o
 -10  11   2       5243.66       6150.90       490.21 o
  -9  11   2        614.43        695.32       214.84 o
  -8  11   2        387.73        330.28       127.73 o
  -7  11   2       8022.51       7705.46       541.08 o
  -6  11   2       2628.25       2724.63       354.18 o
  -5  11   2       7388.36       6745.05       472.19 o
  -4  11   2       4320.41       4486.11       404.11 o
  -3  11   2        863.14       1104.27       219.57 o
  -2  11   2      12189.62      12297.74       698.93 o
  -1  11   2         36.41         41.06        73.37 o
   0  11   2        861.22       1115.52       217.21 o
   1  11   2        347.20        323.85       109.88 o
  -9  12   2       4738.74       5624.99       501.19 o
  -8  12   2       5958.36       6162.00       495.98 o
  -7  12   2         89.34         74.16        96.13 o
  -6  12   2      25807.07      26430.32      1669.06 o
  -5  12   2       3553.62       3687.17       368.90 o
  -4  12   2       6609.88       6915.81       475.22 o
  -3  12   2       2490.16       3135.15       321.18 o
  -2  12   2        319.56        313.69       219.56 o
  -1  12   2       2396.10       2491.91       272.83 o
  -7  13   2      10306.26      11161.79       693.09 o
  -6  13   2       7085.30       7296.38       987.18 o
  -5  13   2       2055.18       2549.05       301.06 o
  -4  13   2       6908.53       7049.48       547.90 o
   1 -14   3       7689.88       7708.73       661.29 o
   2 -14   3      10596.04      10761.83       859.81 o
   3 -14   3      13920.33      14099.75      1077.33 o
   4 -14   3      11969.52      12117.42       709.69 o
   5 -14   3         11.58         65.38        86.61 o
   6 -14   3       5976.55       7169.99       487.61 o
   7 -14   3       2267.65       2381.52       290.22 o
   8 -14   3        584.71        835.47       347.05 o
   9 -14   3       6536.36       7377.71       510.83 o
  -1 -13   3         34.62        132.21       113.32 o
   0 -13   3      17307.98      18176.07      1290.19 o
   1 -13   3       1478.96       1359.94       254.99 o
   2 -13   3      25035.53      23493.36      2002.40 o
   3 -13   3       6769.86       6549.68       438.97 o
   4 -13   3       5082.22       5229.40       479.39 o
   5 -13   3        366.51        511.15       160.54 o
   6 -13   3       2783.66       2864.11       427.38 o
   7 -13   3        380.79        235.36       112.68 o
   8 -13   3      59408.88      62132.71      3844.03 o
   9 -13   3      23431.92      26289.67      1341.03 o
  10 -13   3       1377.95       1562.92       243.81 o
  -2 -12   3       2531.05       2720.02       354.17 o
  -1 -12   3       3788.35       4278.69       425.04 o
   0 -12   3       5790.06       5694.06       379.64 o
   1 -12   3       4811.72       5087.05       355.05 o
   2 -12   3       2352.13       2223.44       244.05 o
   3 -12   3       1973.85       1929.02       234.96 o
   4 -12   3       3780.46       3668.59       812.31 o
   5 -12   3       3667.96       3515.17       517.13 o
   6 -12   3      16660.04      16656.71       912.22 o
   7 -12   3      29610.67      28473.57      2353.12 o
   8 -12   3      56782.10      54000.69      2533.75 o
   9 -12   3       4012.96       4621.80       510.05 o
  10 -12   3        997.74       1302.43       224.40 o
  11 -12   3        254.30        533.27       158.08 o
  -4 -11   3       5354.34       5795.04       514.80 o
  -3 -11   3        372.25        198.31       108.60 o
  -2 -11   3          3.89         81.28        61.91 o
  -1 -11   3       7873.49       7794.64       466.74 o
   0 -11   3       3218.10       3083.81       280.97 o
   1 -11   3      15901.75      14906.74       784.62 o
   2 -11   3     101539.24      91573.91      4074.85 o
   3 -11   3       2044.02       1902.81       231.96 o
   4 -11   3       6874.62       6670.35       450.00 o
   5 -11   3      23247.87      21588.34      1111.73 o
   6 -11   3        141.10        471.00       231.36 o
   7 -11   3      20325.18      19805.85      1057.57 o
   8 -11   3        386.38        245.01       132.21 o
   9 -11   3        268.20        104.51       179.42 o
  10 -11   3       9899.24      10267.74       657.79 o
  11 -11   3        138.15        104.90       102.63 o
  -5 -10   3       1472.58       1473.26       254.99 o
  -4 -10   3       2775.40       2512.29       330.56 o
  -3 -10   3        445.52        288.13       118.04 o
  -2 -10   3       2605.17       2925.40       274.26 o
  -1 -10   3        586.36        704.56       115.50 o
   0 -10   3        279.59        283.46        78.50 o
   1 -10   3     116421.98     109552.04      3941.48 o
   2 -10   3      25243.20      24271.04       999.06 o
   3 -10   3      11697.64      12520.04       779.00 o
   4 -10   3      13998.63      13437.63      1173.16 o
   5 -10   3      19370.75      17564.04       940.93 o
   6 -10   3       2267.42       1705.20       235.26 o
   7 -10   3      27396.73      27337.87      2417.15 o
   8 -10   3      34693.63      34448.34      1708.41 o
   9 -10   3      11088.91      12022.68       736.62 o
  10 -10   3       7398.35       7629.96       675.48 o
  11 -10   3       3179.99       2970.42       552.53 o
  12 -10   3        164.68        153.63       108.85 o
  -6  -9   3       1703.07       1846.32       283.32 o
  -5  -9   3      11080.13      11915.22       888.21 o
  -4  -9   3      13744.17      13626.54       718.76 o
  -3  -9   3      29018.43      28192.40      1344.27 o
  -2  -9   3      24129.49      24201.41       962.86 o
  -1  -9   3      18643.65      19005.30       779.60 o
   0  -9   3      14371.64      14162.23       609.92 o
   1  -9   3      31764.48      31634.79      1291.35 o
   2  -9   3      10406.79      10651.73       495.14 o
   3  -9   3        408.94        558.84       109.74 o
   4  -9   3      14657.04      14038.81       641.99 o
   5  -9   3       1528.02       1772.89       205.77 o
   6  -9   3      12948.54      13846.18       760.08 o
   7  -9   3      71893.70      69201.31      3198.94 o
   8  -9   3       1111.63       1379.09       231.18 o
   9  -9   3      26012.34      26730.49      1391.02 o
  10  -9   3       7774.58       8332.74       892.79 o
  11  -9   3       9883.74      11086.21       722.80 o
  12  -9   3        729.34        768.14       185.05 o
  -7  -8   3        436.66        382.46       136.93 o
  -6  -8   3       1953.56       1945.52       288.05 o
  -5  -8   3      22973.60      23019.56      1124.36 o
  -4  -8   3      16609.71      16463.83      1044.15 o
  -3  -8   3      71398.44      69269.11      2752.08 o
  -2  -8   3      30044.83      28151.09      1094.92 o
  -1  -8   3      12596.07      12292.76       536.54 o
   0  -8   3       2438.11       2434.12       200.40 o
   1  -8   3      17776.23      17025.81       742.70 o
   2  -8   3          7.23        102.10        56.38 o
   3  -8   3     226390.50     211779.98      7509.81 o
   4  -8   3      34977.18      33186.47      1313.67 o
   5  -8   3        214.59        191.92        89.22 o
   6  -8   3      18987.05      19750.48      1252.43 o
   7  -8   3       1938.58       1989.25       269.57 o
   8  -8   3      16747.38      16217.58       924.75 o
   9  -8   3        494.91       1024.63       325.80 o
  10  -8   3        169.65        243.57       304.55 o
  11  -8   3       6015.30       5609.36       472.40 o
  12  -8   3         57.19        -37.25        81.39 o
  -8  -7   3        741.36        864.09       198.32 o
  -7  -7   3        212.18         89.71        84.99 o
  -6  -7   3      17201.09      17752.99       899.90 o
  -5  -7   3       5592.06       5811.01       313.67 o
  -4  -7   3       9975.24      10877.35       489.63 o
  -3  -7   3       3636.65       3619.85       298.96 o
  -2  -7   3       2536.64       2397.14       189.38 o
  -1  -7   3       7236.95       7339.79       395.90 o
   0  -7   3      11439.42      10446.11       392.76 o
   1  -7   3      16493.24      16539.21       580.52 o
   2  -7   3     268820.84     256542.86      8815.81 o
   3  -7   3     225463.44     214620.81      6580.10 o
   4  -7   3      24882.61      25585.43       903.00 o
   5  -7   3       5213.64       5723.66       377.46 o
   6  -7   3        353.76        365.38       165.14 o
   7  -7   3       4967.53       4233.89       495.96 o
   8  -7   3       2435.27       2049.54       448.63 o
   9  -7   3      32837.21      31313.82      1589.44 o
  10  -7   3         98.36        226.21       224.28 o
  11  -7   3        703.75        192.70       129.34 o
  12  -7   3         17.75         25.53        84.03 o
  -8  -6   3        492.08        349.41       122.77 o
  -7  -6   3       1784.31       1974.24       222.52 o
  -6  -6   3       9927.45      10143.45       566.87 o
  -5  -6   3        340.68        407.85       109.76 o
  -4  -6   3      34978.98      35952.47      1730.11 o
  -3  -6   3     171734.33     162387.19      5765.82 o
  -2  -6   3       5357.21       5698.56       241.55 o
  -1  -6   3      31630.67      32508.03      1129.54 o
   0  -6   3      71779.75      76567.69      2384.59 o
   1  -6   3       6448.85       6459.66       265.01 o
   2  -6   3      35795.02      34577.74      1134.32 o
   3  -6   3      27307.97      27700.08      1334.48 o
   4  -6   3        812.84        574.21       120.50 o
   5  -6   3      12047.28      12955.95       793.53 o
   6  -6   3       7931.35       8111.79       440.22 o
   7  -6   3        443.10        135.36       110.03 o
   8  -6   3      54518.17      52032.97      2474.32 o
   9  -6   3       2504.05       2726.31       324.08 o
  10  -6   3         13.20         13.83        82.55 o
  11  -6   3       1459.92       1649.18       257.66 o
  12  -6   3       3039.66       3292.05       361.24 o
  -9  -5   3       1416.28       1459.09       245.54 o
  -8  -5   3         19.47         45.76        69.03 o
  -7  -5   3        810.55        835.46       271.51 o
  -6  -5   3        124.00        157.75        64.15 o
  -5  -5   3      16966.98      16259.52       675.87 o
  -4  -5   3     202250.77     193560.44      6833.53 o
  -3  -5   3      29889.74      29941.56       977.95 o
  -2  -5   3      18385.42      17507.04       594.24 o
  -1  -5   3      20257.72      20249.66       670.46 o
   0  -5   3      29782.41      32607.97      1043.59 o
   1  -5   3      10375.03      11476.44       410.79 o
   2  -5   3      38126.60      39859.01      1289.55 o
   3  -5   3      34278.40      36883.22      1230.11 o
   4  -5   3      56321.00      57147.04      1855.85 o
   5  -5   3      12873.71      13203.52       533.76 o
   6  -5   3      15273.52      14426.27      1129.04 o
   7  -5   3        880.44        966.49       147.01 o
   8  -5   3        835.98        616.34       188.88 o
   9  -5   3      17017.63      17426.47       967.80 o
  10  -5   3       1477.73       1345.43       229.73 o
  11  -5   3       2660.91       2663.98       313.62 o
  12  -5   3      10245.98      11498.31       709.83 o
 -10  -4   3       6928.40       7221.93       609.31 o
  -9  -4   3       2119.93       1950.26       292.78 o
  -8  -4   3      33061.49      32161.84      1522.76 o
  -7  -4   3      24660.44      24276.68      1291.22 o
  -6  -4   3      15715.95      14700.55       710.77 o
  -5  -4   3      25231.31      25969.52      1012.94 o
  -4  -4   3      28198.57      29609.13       973.60 o
  -3  -4   3      23202.42      24918.31       821.49 o
  -2  -4   3       1006.36       1104.79        97.53 o
  -1  -4   3         26.09        118.06        66.78 o
   0  -4   3      11356.92      11690.23       452.50 o
   1  -4   3      45448.43      47796.70      1494.70 o
   2  -4   3     185863.38     190054.98      5815.58 o
   3  -4   3       9531.82      10173.36       405.61 o
   4  -4   3      52794.86      61318.58      2294.19 o
   5  -4   3      11585.33      12721.85       674.19 o
   6  -4   3      29730.96      29470.54      1051.73 o
   7  -4   3         56.03         11.57        65.78 o
   8  -4   3      10512.08       9790.86       612.06 o
   9  -4   3       3063.09       3500.42       359.93 o
  10  -4   3         68.46        126.14       118.04 o
  11  -4   3       6299.83       6632.92      1303.62 o
  12  -4   3       2544.48       3032.54       335.11 o
 -10  -3   3      19213.59      19619.46      1375.39 o
  -9  -3   3      12510.87      11675.01       652.78 o
  -8  -3   3      48820.96      44512.88      2056.97 o
  -7  -3   3      18575.18      17280.37      1172.44 o
  -6  -3   3       3409.25       3597.00       382.51 o
  -5  -3   3        930.63        784.32       159.05 o
  -4  -3   3      13951.43      14515.37       512.72 o
  -3  -3   3       1568.87       1720.13       136.74 o
  -2  -3   3     211058.80     198626.44      6973.67 o
  -1  -3   3      21836.75      23210.26       729.72 o
   0  -3   3        533.77        681.84        38.02 o
   1  -3   3      23179.76      24305.16       892.61 o
   2  -3   3       2366.73       2502.99       152.72 o
   3  -3   3      66499.43      69221.12      2446.44 o
   4  -3   3       5935.13       6350.22       358.87 o
   5  -3   3      23797.25      22841.41      1200.46 o
   6  -3   3      21722.89      22067.10       909.29 o
   7  -3   3       3477.62       3360.70       330.77 o
   8  -3   3       5158.49       5291.96       413.56 o
   9  -3   3       2397.32       2641.43       297.89 o
  10  -3   3       1551.10       1460.88       221.60 o
  11  -3   3        435.98        437.44       132.55 o
  12  -3   3       8743.22       9491.48       603.78 o
 -11  -2   3      12533.88      13904.67      1034.70 o
 -10  -2   3        701.60        797.99       198.32 o
  -9  -2   3      11903.96      11535.14       648.39 o
  -8  -2   3        715.49        763.97       133.78 o
  -7  -2   3        168.22        226.82        76.42 o
  -6  -2   3      13947.87      13217.80       576.00 o
  -5  -2   3      18061.22      17212.28       643.76 o
  -4  -2   3       5663.35       5418.58       234.12 o
  -3  -2   3     173643.34     173744.78      5300.58 o
  -2  -2   3     172633.34     170156.03      5967.55 o
  -1  -2   3      11935.66      12345.02       550.53 o
   1  -2   3       5458.31       6917.51       289.94 o
   2  -2   3        136.37        259.77        44.05 o
   3  -2   3       2238.83       2340.97       178.62 o
   4  -2   3      47013.67      46131.21      2144.14 o
   5  -2   3        451.53        966.26       140.64 o
   6  -2   3      22370.43      22015.45      1376.52 o
   7  -2   3       4631.83       4979.34       388.83 o
   8  -2   3        108.50         74.20        80.27 o
   9  -2   3       4800.14       4765.53       486.47 o
  10  -2   3          5.91        -11.02        63.35 o
  11  -2   3       1385.45       1350.92       208.73 o
 -11  -1   3       6410.50       6650.30       595.13 o
 -10  -1   3         93.20         44.52        67.99 o
  -9  -1   3      41752.23      39649.93      1870.41 o
  -8  -1   3      71094.50      69147.09      4259.83 o
  -7  -1   3       9062.53       8872.54       434.55 o
  -6  -1   3       9520.66       9112.55       433.78 o
  -5  -1   3      23539.20      24880.06      1024.69 o
  -4  -1   3      34219.46      33453.46      1264.53 o
  -3  -1   3      33951.23      36812.32      1175.60 o
  -2  -1   3       7019.38       7026.71       250.25 o
  -1  -1   3      13725.66      16903.28       745.13 o
   0  -1   3       9577.77      13344.83       597.27 o
   1  -1   3       9442.61      10684.93       429.55 o
   2  -1   3       1096.30       1475.96       105.90 o
   3  -1   3      88472.53      90241.84      2805.28 o
   4  -1   3       2691.00       2888.13       274.73 o
   5  -1   3       4219.69       4917.98       248.65 o
   6  -1   3       6512.39       6765.75       358.57 o
   7  -1   3      13584.74      13332.34       739.52 o
   8  -1   3        212.74        192.02        96.79 o
   9  -1   3          6.62         37.77        65.59 o
  10  -1   3       3097.64       2874.00       298.41 o
  11  -1   3       3940.68       4085.11       739.09 o
 -11   0   3         90.14        113.32       108.60 o
 -10   0   3       9705.94       9248.57       565.52 o
  -9   0   3      97895.15      88382.78      3970.46 o
  -8   0   3        302.06        580.21       148.15 o
  -7   0   3      14459.86      13510.38       606.27 o
  -6   0   3      28217.29      25625.56      1026.37 o
  -5   0   3      33578.54      33087.97      1367.86 o
  -4   0   3      14698.97      16655.41       595.40 o
  -3   0   3      45661.39      48590.53      1546.43 o
  -2   0   3      49187.57      58580.77      2108.11 o
  -1   0   3      68619.43      70239.59      2491.42 o
   0   0   3        178.03        853.87        62.46 o
   1   0   3       9241.92      10471.51       366.24 o
   2   0   3       2131.60       2003.76       195.30 o
   3   0   3       9799.67      11884.74       730.13 o
   4   0   3      17715.73      20426.93       715.12 o
   5   0   3          6.95        123.70        52.48 o
   6   0   3      17085.76      15712.02       834.84 o
   7   0   3      24596.92      23369.54      1175.96 o
   8   0   3      10876.62      10122.15       713.46 o
   9   0   3        279.78        253.35       106.22 o
  10   0   3         29.26        120.74        82.55 o
 -12   1   3       4474.40       5185.54       519.50 o
 -11   1   3       1326.57        998.62       184.93 o
 -10   1   3      23548.19      24062.54      1300.27 o
  -9   1   3       6005.37       6100.80       433.24 o
  -8   1   3       8763.60       8054.72       426.76 o
  -7   1   3        894.29        772.36       171.35 o
  -6   1   3        879.94        739.25       108.39 o
  -5   1   3      16114.17      18382.47       783.05 o
  -4   1   3      48864.10      52258.45      1691.21 o
  -3   1   3      58862.84      60639.45      1931.91 o
  -2   1   3      74436.07      81406.84      2529.89 o
  -1   1   3      35079.30      40216.51      1270.71 o
   0   1   3      22884.24      25083.14       811.63 o
   1   1   3      74314.45      77317.26      2400.72 o
   2   1   3      43500.23      47133.74      1547.08 o
   3   1   3      31818.40      35264.07      1153.10 o
   4   1   3      19103.38      17996.75       643.86 o
   5   1   3      10700.67       9920.84       568.55 o
   6   1   3      34169.13      31487.20      1512.59 o
   7   1   3      10616.57       9622.42       571.81 o
   8   1   3       7899.80       8462.31       807.79 o
   9   1   3        275.40        277.31       129.85 o
  10   1   3       2526.78       2755.83       344.72 o
 -12   2   3       6296.68       6957.24       647.08 o
 -11   2   3       1707.39       1677.17       241.65 o
 -10   2   3        133.91        184.15       110.03 o
  -9   2   3       7769.57       6968.40       488.86 o
  -8   2   3       8459.95       8557.70       457.03 o
  -7   2   3      88717.38      85874.99      3584.25 o
  -6   2   3         19.51         65.65        56.33 o
  -5   2   3       2291.80       2333.51       193.40 o
  -4   2   3      24603.94      25873.11      1039.70 o
  -3   2   3       3379.56       3534.67       281.27 o
  -2   2   3      15368.71      15559.24       551.87 o
  -1   2   3       2047.07       2055.63       128.49 o
   0   2   3      24849.30      26797.88      1013.92 o
   1   2   3       2824.45       3383.40       179.30 o
   2   2   3       7296.47       7049.44       382.32 o
   3   2   3       7360.49       7127.66       307.59 o
   4   2   3       1304.49       1225.75       133.81 o
   5   2   3       5389.26       5169.42       472.36 o
   6   2   3       8672.94       8135.36       501.14 o
   7   2   3      20651.91      20150.63      1271.78 o
   8   2   3          3.10        -18.21        67.99 o
   9   2   3       2951.78       3028.75       302.95 o
 -12   3   3        439.19        453.29       188.87 o
 -11   3   3       2169.23       1919.12       269.92 o
 -10   3   3       1007.09       1199.37       358.87 o
  -9   3   3        144.78         93.47        94.71 o
  -8   3   3     102792.61      98795.91      6017.91 o
  -7   3   3      43106.05      42407.14      1671.10 o
  -6   3   3      13335.99      12680.80       618.77 o
  -5   3   3       6198.64       6094.09       321.87 o
  -4   3   3       2487.96       2620.56       204.69 o
  -3   3   3       6764.62       6865.63       310.33 o
  -2   3   3        491.72        625.93        82.26 o
  -1   3   3       4295.37       4067.92       197.65 o
   0   3   3       1972.05       1632.97       128.96 o
   1   3   3      55240.14      57962.13      1838.21 o
   2   3   3       7547.13       7508.01       313.23 o
   3   3   3        239.02        236.12        66.63 o
   4   3   3       2178.80       2215.89       292.79 o
   5   3   3        156.87        141.85       101.52 o
   6   3   3       3286.03       3580.20       332.02 o
   7   3   3       9629.97       9858.15       581.83 o
   8   3   3      13596.55      14448.10       787.12 o
   9   3   3       4863.04       5389.40       403.53 o
 -12   4   3       4270.88       4117.65       540.75 o
 -11   4   3       5119.79       4774.95       717.90 o
 -10   4   3      12399.67      11995.32      1233.28 o
  -9   4   3       4634.86       4418.99       446.18 o
  -8   4   3      11002.84      10612.54       555.97 o
  -7   4   3       6544.74       6778.22       734.70 o
  -6   4   3       5090.34       5448.60       568.33 o
  -5   4   3         83.15         84.09        64.06 o
  -4   4   3      14230.45      13712.01       543.48 o
  -3   4   3       7936.88       8436.59       598.89 o
  -2   4   3      28115.92      27972.56      1052.15 o
  -1   4   3        682.63        952.81       140.78 o
   0   4   3      21731.30      20252.60      1197.38 o
   1   4   3      15214.68      14755.18       575.35 o
   2   4   3      10241.24      10028.53       452.93 o
   3   4   3        877.50        793.01       283.32 o
   4   4   3       1473.81       1450.18       193.67 o
   5   4   3       1438.81       1441.26       194.29 o
   6   4   3      14817.58      14185.78       770.75 o
   7   4   3      50729.83      50098.85      2320.87 o
   8   4   3        205.38        381.32       121.21 o
 -12   5   3       2740.41       2571.21       422.65 o
 -11   5   3       4306.80       3598.90       385.83 o
 -10   5   3       6574.88       6177.90       509.58 o
  -9   5   3         17.26         11.33        94.29 o
  -8   5   3      21211.57      21570.66      1177.54 o
  -7   5   3       1194.05       1195.13       231.61 o
  -6   5   3      15040.29      15482.86      1144.43 o
  -5   5   3      10716.48       9869.75       712.19 o
  -4   5   3      17128.48      17441.81       783.63 o
  -3   5   3        215.79        214.96        66.79 o
  -2   5   3       1939.12       1945.19       157.55 o
  -1   5   3       8250.47       7982.73       336.51 o
   0   5   3        733.60        730.48       104.41 o
   1   5   3      67970.65      60044.70      2722.53 o
   2   5   3       7895.99       7954.35       482.98 o
   3   5   3      17613.05      16657.47       865.74 o
   4   5   3       2107.67       1864.73       220.08 o
   5   5   3       5538.68       5756.51       394.51 o
   6   5   3      33343.79      33709.11      1613.32 o
   7   5   3       3063.40       3629.75       474.60 o
 -12   6   3         54.48        -48.18        95.10 o
 -11   6   3       1436.30       1717.34       271.99 o
 -10   6   3       6261.98       6162.77       510.13 o
  -9   6   3       9337.59       9709.78       805.52 o
  -8   6   3      14048.29      13404.15       814.17 o
  -7   6   3      15563.39      15174.54       888.42 o
  -6   6   3       1942.15       2238.43       247.19 o
  -5   6   3       6282.88       5401.14       437.23 o
  -4   6   3      25801.48      25214.36      1982.50 o
  -3   6   3         16.23         63.43        56.89 o
  -2   6   3       4204.59       3998.45       308.97 o
  -1   6   3      11208.41      10784.68       610.57 o
   0   6   3      21307.26      19636.55       993.73 o
   1   6   3      27009.77      26698.93      1299.83 o
   2   6   3      30717.60      28608.62      1383.74 o
   3   6   3       9526.41       8780.36       784.28 o
   4   6   3        674.11        551.40       127.53 o
   5   6   3        263.86        288.45       110.96 o
   6   6   3        121.08         79.54       132.21 o
 -12   7   3      12197.42      13801.68       837.99 o
 -11   7   3          9.93        -19.52        97.52 o
 -10   7   3       1970.90       2443.44       318.75 o
  -9   7   3        718.97        545.66       259.70 o
  -8   7   3       5554.89       6567.11       523.99 o
  -7   7   3      13634.30      13504.79       809.52 o
  -6   7   3       5538.89       4330.96       467.63 o
  -5   7   3      24991.65      21834.38      1145.65 o
  -4   7   3        961.84        648.34       147.21 o
  -3   7   3       4948.87       4224.74       348.37 o
  -2   7   3      15318.84      13144.25       727.57 o
  -1   7   3       2775.48       2600.08       356.56 o
   0   7   3      15521.99      14019.75       755.46 o
   1   7   3      10110.02       9682.66       567.99 o
   2   7   3      16408.26      16246.68       850.87 o
   3   7   3        288.50        397.16       114.32 o
   4   7   3       2795.06       2977.41       415.57 o
   5   7   3      14353.15      15129.64       813.74 o
   6   7   3       4333.36       5172.24       732.01 o
 -12   8   3       2613.18       3574.20       531.25 o
 -11   8   3       2175.96       2727.08       354.16 o
 -10   8   3        328.90        390.88       142.99 o
  -9   8   3       1322.57       1435.10       248.38 o
  -8   8   3        794.48        908.22       387.19 o
  -7   8   3        913.53        873.17       191.44 o
  -6   8   3       1126.07       1430.27       244.58 o
  -5   8   3        264.14        619.64       436.76 o
  -4   8   3      69396.90      64270.94      2945.47 o
  -3   8   3       1682.35       1613.33       222.03 o
  -2   8   3        816.25        662.16       162.91 o
  -1   8   3        128.13        133.91        83.27 o
   0   8   3       1191.41       1486.12       200.80 o
   1   8   3       3522.35       2654.20       436.85 o
   2   8   3      17125.79      16080.57       850.97 o
   3   8   3       6511.16       6527.03       434.44 o
   4   8   3      16760.79      16902.02       890.98 o
 -11   9   3       1342.56       1849.97       281.37 o
 -10   9   3       2159.62       3099.84       365.66 o
  -9   9   3       4810.02       5224.87       486.43 o
  -8   9   3         68.95        126.30       104.36 o
  -7   9   3       5047.13       4502.42       440.24 o
  -6   9   3         11.56         39.51        81.34 o
  -5   9   3      16882.13      14816.16       830.44 o
  -4   9   3       2842.16       3109.59       331.24 o
  -3   9   3       6981.85       6471.75       444.33 o
  -2   9   3        762.13        735.03       226.65 o
  -1   9   3        171.27        137.73        88.43 o
   0   9   3       7189.86       6907.11       448.55 o
   1   9   3      26763.62      24720.77      1225.82 o
   2   9   3      60116.30      58979.74      2695.62 o
   3   9   3         41.98         18.89        99.15 o
 -11  10   3         67.25        243.33       137.94 o
 -10  10   3       5248.00       6720.90       845.41 o
  -9  10   3       3276.96       3712.47       441.55 o
  -8  10   3          1.22        147.18       158.17 o
  -7  10   3        148.03        129.95       112.28 o
  -6  10   3        503.87        442.95       139.75 o
  -5  10   3        163.89        152.37       100.44 o
  -4  10   3      17519.91      15846.94       868.28 o
  -3  10   3         10.19        110.11        87.30 o
  -2  10   3      17242.76      16098.12      1046.90 o
  -1  10   3        311.64        373.65       120.19 o
   0  10   3       5653.19       5299.42       446.33 o
   1  10   3      27899.02      27016.68      1327.44 o
   2  10   3       1125.42       1198.54       373.03 o
 -10  11   3       4180.03       4602.71       432.85 o
  -9  11   3       5369.55       6353.69       480.35 o
  -8  11   3         30.36         82.63        94.09 o
  -7  11   3       5006.50       5814.19       511.97 o
  -6  11   3       6906.51       7715.30       526.04 o
  -5  11   3      18024.44      17521.29      1075.25 o
  -4  11   3       9058.81       8866.39       561.96 o
  -3  11   3      26799.62      26967.70      1437.50 o
  -2  11   3       3963.33       3683.36       630.47 o
  -1  11   3          1.97          0.77        71.72 o
   0  11   3        149.90        242.71       100.94 o
  -8  12   3       3165.80       3568.41       526.55 o
  -7  12   3       3035.92       2977.10       333.47 o
  -6  12   3       4189.84       4974.86       450.42 o
  -5  12   3       4263.56       4752.76       418.61 o
  -4  12   3      10769.18      11638.37       685.75 o
  -3  12   3       9038.97       9594.01       588.70 o
  -2  12   3        427.02        670.74       184.15 o
   4 -15   4         75.84         18.89       103.88 o
   5 -15   4        121.35        146.37       132.21 o
   6 -15   4      10321.77      11267.04       959.00 o
   1 -14   4       6026.05       6409.25       571.50 o
   2 -14   4      23684.83      25670.57      1763.37 o
   3 -14   4      15946.90      15514.39      1157.79 o
   4 -14   4       8663.47       9249.29       788.88 o
   5 -14   4        835.84       1359.89       302.20 o
   6 -14   4        264.11        272.09       120.06 o
   7 -14   4       6993.19       6909.44       475.23 o
   8 -14   4       1367.20       1558.22       238.23 o
   9 -14   4         52.27         86.50       115.83 o
  -1 -13   4        264.44        236.08       118.04 o
   0 -13   4      19081.91      18872.81      1323.41 o
   1 -13   4       5710.61       4841.20       467.59 o
   2 -13   4      29116.48      27568.04      1409.23 o
   3 -13   4       4052.44       4446.85       883.15 o
   4 -13   4       3065.21       2798.83       296.69 o
   5 -13   4         22.20         86.96        79.92 o
   6 -13   4        180.62        340.78       288.02 o
   7 -13   4       1570.97       1232.09       207.77 o
   8 -13   4      10638.00      12490.70       731.21 o
   9 -13   4        293.55        257.98       108.82 o
  10 -13   4       3265.10       3580.46       364.27 o
  -3 -12   4      10202.33      10539.47       812.55 o
  -2 -12   4        236.58        292.74       118.04 o
  -1 -12   4       8462.92       8540.73       684.96 o
   0 -12   4       1889.90       1410.94       192.66 o
   1 -12   4       8929.39       8313.11       491.29 o
   2 -12   4        353.79        360.14       110.03 o
   3 -12   4       1555.02       1723.09       288.05 o
   4 -12   4       1806.27       1487.54       203.68 o
   5 -12   4       2422.73       2037.67       248.75 o
   6 -12   4        569.34        665.38       148.32 o
   7 -12   4       3091.16       3079.73       330.54 o
   8 -12   4        766.70        875.84       176.96 o
   9 -12   4        466.12        543.47       149.70 o
  10 -12   4       2165.32       2749.73       672.91 o
  11 -12   4       1391.98       1685.37       304.57 o
  -4 -11   4      13241.97      13943.13      1011.12 o
  -3 -11   4        802.63        859.37       179.43 o
  -2 -11   4       1927.25       1567.75       245.55 o
  -1 -11   4       5112.14       4968.67       528.98 o
   0 -11   4        922.26        929.61       129.15 o
   1 -11   4       6220.42       6605.17       347.19 o
   2 -11   4      35112.64      34963.75      1351.84 o
   3 -11   4        578.67        535.44       107.55 o
   4 -11   4        835.58        872.86       138.39 o
   5 -11   4        421.87        500.93       130.34 o
   6 -11   4        807.19        680.88       156.47 o
   7 -11   4       1008.17       1285.72       280.95 o
   8 -11   4       5228.14       4733.78       395.97 o
   9 -11   4       1901.49       2017.21       266.53 o
  10 -11   4       3113.65       3552.87       371.59 o
  11 -11   4      17161.33      17320.37      1450.85 o
  -5 -10   4       6300.53       8180.57       656.52 o
  -4 -10   4       3376.29       3551.33       368.36 o
  -3 -10   4        236.82        221.92       108.60 o
  -2 -10   4       4499.08       4537.41       531.33 o
  -1 -10   4         74.09        195.69       108.45 o
   0 -10   4       1691.78       1861.75       177.48 o
   1 -10   4      19621.57      19537.69       801.53 o
   2 -10   4         21.40        127.05        63.77 o
   3 -10   4      18487.33      18666.24      1045.30 o
   4 -10   4       1604.34       1991.01       311.24 o
   5 -10   4      19348.20      19814.84      1048.47 o
   6 -10   4       2461.99       2759.16       425.02 o
   7 -10   4        113.66        161.41        89.71 o
   8 -10   4       8912.02       8303.58       784.23 o
   9 -10   4       1232.99       1023.56       198.53 o
  10 -10   4      32289.40      33807.16      2473.93 o
  11 -10   4       1292.98       1492.43       239.38 o
  12 -10   4       8270.60       9699.34       640.05 o
  -6  -9   4         52.55          0.00        66.10 o
  -5  -9   4       5923.63       6196.82       529.00 o
  -4  -9   4       4749.11       5174.90       348.95 o
  -3  -9   4      25289.29      25734.01      1010.49 o
  -2  -9   4      11640.41      11736.59       517.19 o
  -1  -9   4       7408.45       7297.74       355.86 o
   0  -9   4        143.69        120.77        67.24 o
   1  -9   4       1312.88       1204.92       136.48 o
   2  -9   4      15715.92      15608.05      1002.29 o
   3  -9   4        729.35        553.01       116.99 o
   4  -9   4       1235.11       1301.55       171.82 o
   5  -9   4       5218.72       5191.98       351.85 o
   6  -9   4      18644.04      17946.56       794.59 o
   7  -9   4       2594.06       2364.27       301.79 o
   8  -9   4       1445.04       1115.05       198.15 o
   9  -9   4        812.58        391.92       226.65 o
  10  -9   4       3751.02       3739.85       381.46 o
  11  -9   4       8656.32       9312.98       668.43 o
  12  -9   4        107.94          3.56       134.57 o
  -7  -8   4          9.58        132.21        84.99 o
  -6  -8   4        159.30        160.54        99.16 o
  -5  -8   4       8898.34       9473.77       529.59 o
  -4  -8   4      29750.38      30465.46      1171.89 o
  -3  -8   4      35744.13      35908.51      2582.15 o
  -2  -8   4       7771.11       7998.27       636.94 o
  -1  -8   4      14872.38      15027.88       625.24 o
   0  -8   4       1219.12       1027.63       157.36 o
   1  -8   4        411.73        454.01        68.05 o
   2  -8   4       4302.68       4030.00       214.47 o
   3  -8   4       6996.20       7843.73       408.90 o
   4  -8   4      15236.30      15653.51       725.31 o
   5  -8   4      30464.43      31197.91      1792.65 o
   6  -8   4      30088.85      29921.90      1276.48 o
   7  -8   4       3101.14       3190.89       342.44 o
   8  -8   4       1718.42       1506.38       401.39 o
   9  -8   4          3.99         -5.01        70.89 o
  10  -8   4        737.88        510.59       146.39 o
  11  -8   4       1394.26       1399.43       237.31 o
  12  -8   4      40909.59      43537.31      2271.19 o
  -8  -7   4       2172.87       2115.53       288.05 o
  -7  -7   4         17.28         94.43        89.71 o
  -6  -7   4       6534.14       7005.57       961.22 o
  -5  -7   4       1489.35       1256.88       152.67 o
  -4  -7   4       7801.53       7501.86       528.88 o
  -3  -7   4       4450.15       4708.69       260.42 o
  -2  -7   4        252.95        353.16        84.81 o
  -1  -7   4       1600.52       1895.11       124.46 o
   0  -7   4      33540.72      33131.88      1072.92 o
   1  -7   4         93.41        297.84        56.57 o
   2  -7   4       9095.39       8505.81       338.40 o
   3  -7   4        980.86       1403.74       126.65 o
   4  -7   4         15.17         39.19        59.97 o
   5  -7   4      28353.04      27511.89      1944.75 o
   6  -7   4       5604.66       5984.62       363.94 o
   7  -7   4         35.83         20.80       127.48 o
   8  -7   4       9986.23       8850.04       579.52 o
   9  -7   4        650.02        608.99       163.10 o
  10  -7   4        167.51        358.43       123.70 o
  11  -7   4      56102.50      58047.10      2733.55 o
  12  -7   4      23016.28      25637.60      1331.99 o
  -8  -6   4        113.82         23.61        61.38 o
  -7  -6   4        777.39        746.05       165.26 o
  -6  -6   4       7843.60       8230.72       392.29 o
  -5  -6   4       3632.95       3747.30       275.57 o
  -4  -6   4       5358.03       5678.50       288.55 o
  -3  -6   4      22331.15      21928.28       853.29 o
  -2  -6   4       1906.39       1775.96       119.36 o
  -1  -6   4       7623.22       8259.30       305.16 o
   0  -6   4       1478.37       1116.97        87.09 o
   1  -6   4       8534.81       8730.57       324.28 o
   2  -6   4      48720.83      49238.43      1562.79 o
   3  -6   4      43087.65      43875.43      1614.67 o
   4  -6   4      17650.29      18291.37       673.58 o
   5  -6   4      37481.23      36323.05      1763.85 o
   6  -6   4     111229.17     103553.60      4581.54 o
   7  -6   4       2432.41       2980.12       260.46 o
   8  -6   4       9109.08       9189.98       588.74 o
   9  -6   4       7013.97       6380.11       480.15 o
  10  -6   4       8025.87       7903.58       578.68 o
  11  -6   4      17823.64      18188.20      1001.30 o
  12  -6   4        304.85        391.16       138.68 o
  -9  -5   4       4512.33       4647.19       439.22 o
  -8  -5   4        164.63        132.21        94.43 o
  -7  -5   4        247.19        139.50        71.43 o
  -6  -5   4       2761.12       3187.64       243.78 o
  -5  -5   4        438.87        522.59        87.89 o
  -4  -5   4      24580.39      24379.40       942.94 o
  -3  -5   4      11435.63      11119.74       399.50 o
  -2  -5   4       6355.70       7163.49       309.59 o
  -1  -5   4       1370.40       1401.81        97.72 o
   0  -5   4      20684.47      21553.95       696.04 o
   1  -5   4      24344.46      25507.86       948.69 o
   2  -5   4       3366.26       3554.27       258.40 o
   3  -5   4       8508.40       8427.57       345.81 o
   4  -5   4      13377.97      13717.84      1158.27 o
   5  -5   4     178337.00     174088.77      8027.57 o
   6  -5   4        802.64        872.19       186.18 o
   7  -5   4      53017.01      54317.39      2066.59 o
   8  -5   4      17935.52      16296.73       897.85 o
   9  -5   4      11333.45       9828.23       613.98 o
  10  -5   4       3475.20       3495.36       356.82 o
  11  -5   4      10800.75      11244.88       683.71 o
  12  -5   4       4419.75       4727.42       397.48 o
 -10  -4   4       2938.14       2838.13       358.90 o
  -9  -4   4       1026.10       1119.09       221.93 o
  -8  -4   4      20721.12      20656.20      1022.31 o
  -7  -4   4       2356.77       2686.56       215.15 o
  -6  -4   4      13508.35      13598.37       578.42 o
  -5  -4   4       5983.11       6208.43       405.00 o
  -4  -4   4        320.55        307.06        52.85 o
  -3  -4   4      43793.27      46635.38      1463.05 o
  -2  -4   4       3753.28       4084.04       193.66 o
  -1  -4   4      32367.34      31607.82      1137.73 o
   0  -4   4       7691.90       8038.40       393.35 o
   1  -4   4      62649.14      62048.05      1909.18 o
   2  -4   4       5265.18       5845.38       236.74 o
   3  -4   4          8.38        119.51        66.11 o
   4  -4   4      24940.64      26035.88      1045.01 o
   5  -4   4       9498.12       9625.12       564.14 o
   6  -4   4      26696.24      26505.77      1487.56 o
   7  -4   4        988.53        859.02       200.68 o
   8  -4   4         36.32         67.68        73.74 o
   9  -4   4      14945.56      14495.74       987.76 o
  10  -4   4      12147.26      11032.90       663.51 o
  11  -4   4      15539.08      14250.41       809.41 o
 -10  -3   4       4637.52       4765.30       458.11 o
  -9  -3   4      12501.18      12663.02       940.28 o
  -8  -3   4       5404.67       5759.70       449.14 o
  -7  -3   4       3497.01       3546.12       239.46 o
  -6  -3   4      10911.53      11287.94       500.65 o
  -5  -3   4         27.59         58.53        36.34 o
  -4  -3   4         27.23        101.19        36.90 o
  -3  -3   4       3948.88       3860.56       191.43 o
  -2  -3   4       1166.63       1339.64        68.16 o
  -1  -3   4      26610.54      31768.64      1386.12 o
   0  -3   4     175087.83     187850.80      8035.71 o
   1  -3   4     118287.50     116726.25      3649.37 o
   2  -3   4      21686.91      22948.78       754.66 o
   3  -3   4        509.02        752.62        85.77 o
   4  -3   4        653.74       1061.90       128.45 o
   5  -3   4       6614.75       7523.18       330.05 o
   6  -3   4       5957.07       6045.74       705.69 o
   7  -3   4     100818.09      90362.05      4052.79 o
   8  -3   4        580.66        473.36       129.34 o
   9  -3   4      11661.95      10958.57       902.49 o
  10  -3   4      12899.56      12749.16       733.17 o
  11  -3   4         28.65         27.64        79.34 o
 -11  -2   4       1584.26       1860.47       302.21 o
 -10  -2   4         15.04         14.16        70.82 o
  -9  -2   4       7678.65       7526.44       464.88 o
  -8  -2   4       2714.45       2591.93       217.85 o
  -7  -2   4        643.36        642.05       102.79 o
  -6  -2   4       2204.53       2184.25       188.64 o
  -5  -2   4      27074.38      26053.04       885.44 o
  -4  -2   4        847.33       1099.20        97.06 o
  -3  -2   4       2608.08       2346.50       133.86 o
  -2  -2   4      13586.54      12966.36       603.83 o
   0  -2   4      47940.97      50127.86      2158.50 o
   1  -2   4      32591.79      33519.42      1344.66 o
   2  -2   4       4617.66       6540.77       255.24 o
   3  -2   4       9612.89       9064.20       351.78 o
   4  -2   4       2229.13       2462.19       171.75 o
   5  -2   4      13951.53      14867.82       596.43 o
   6  -2   4     234161.75     220268.58      8214.18 o
   7  -2   4      47649.56      42599.22      2001.44 o
   8  -2   4         80.00         95.80        72.43 o
   9  -2   4        471.04        300.45       214.84 o
  10  -2   4        836.23        708.40       148.47 o
  11  -2   4          7.56         72.81        94.76 o
 -11  -1   4       4889.71       4977.88       491.18 o
 -10  -1   4       1163.19        991.61       221.93 o
  -9  -1   4       5402.21       5022.48       375.10 o
  -8  -1   4      14048.58      14160.98      1192.30 o
  -7  -1   4        501.37        419.98        86.47 o
  -6  -1   4      51076.23      48485.74      2605.01 o
  -5  -1   4       1496.79       1713.28       161.38 o
  -4  -1   4      13142.50      13509.34       483.43 o
  -3  -1   4      16675.02      18757.23       742.66 o
  -2  -1   4      17154.19      20390.08       938.99 o
  -1  -1   4       1225.45       1491.30       101.48 o
   0  -1   4     111380.08     125995.62      3827.76 o
   1  -1   4     143689.11     157088.41      4788.11 o
   2  -1   4      60409.91      59732.76      1870.69 o
   3  -1   4      17824.88      19200.61       664.85 o
   4  -1   4       6823.97       7680.74       468.53 o
   5  -1   4      51456.09      50432.35      1873.32 o
   6  -1   4      37165.75      34982.80      1663.49 o
   7  -1   4       2998.58       2428.64       264.36 o
   8  -1   4       3031.16       2753.33       282.50 o
   9  -1   4       3908.47       3707.92       330.59 o
  10  -1   4       4153.66       4647.41       587.98 o
 -11   0   4       1784.06       2077.72       335.27 o
 -10   0   4        217.52        188.87        93.48 o
  -9   0   4       1902.76       2082.20       212.05 o
  -8   0   4      12975.96      11961.67      1054.97 o
  -7   0   4         33.03         51.71        69.87 o
  -6   0   4          5.86        -26.06        44.35 o
  -5   0   4      53217.68      56477.29      1805.52 o
  -4   0   4      46358.97      49270.35      1743.76 o
  -3   0   4       5696.74       6646.98       312.70 o
  -2   0   4      46599.48      44687.93      1623.23 o
  -1   0   4     125609.62     133706.45      4708.28 o
   0   0   4     318074.34     332283.47     10059.34 o
   1   0   4       4808.62       5808.76       231.41 o
   2   0   4      64374.27      67048.09      2099.84 o
   3   0   4      48108.46      49709.15      1587.70 o
   4   0   4      13860.48      14326.96       528.52 o
   5   0   4       3415.21       3344.69       217.51 o
   6   0   4      20674.66      19511.38       995.09 o
   7   0   4        944.58        906.71       161.48 o
   8   0   4      43861.37      42749.10      2001.03 o
   9   0   4       2377.12       2476.79       273.01 o
  10   0   4        141.21        174.55       101.32 o
 -12   1   4        129.56        122.76       122.76 o
 -11   1   4       5249.80       3721.71       472.30 o
 -10   1   4       1538.19       1473.16       214.29 o
  -9   1   4        813.85       1004.83       177.85 o
  -8   1   4      13793.93      13756.21      1271.36 o
  -7   1   4        184.41         74.66        65.31 o
  -6   1   4      24530.52      21423.83      1005.44 o
  -5   1   4       2443.03       2210.66       175.33 o
  -4   1   4      87159.53      88117.66      2775.92 o
  -3   1   4        173.70        200.16        55.20 o
  -2   1   4         54.32        162.09       121.08 o
  -1   1   4      32050.74      33407.38      1070.25 o
   0   1   4       9362.91      10609.94       382.51 o
   1   1   4      63885.66      67641.66      2114.74 o
   2   1   4        470.44        599.20        74.15 o
   3   1   4       8457.21       8711.75       349.26 o
   4   1   4      44262.84      42189.91      1723.53 o
   5   1   4      47046.22      44983.80      2084.75 o
   6   1   4      29058.96      27067.76      1326.05 o
   7   1   4      43014.23      39388.20      1861.69 o
   8   1   4      26446.20      25757.05      1277.36 o
   9   1   4       2658.31       2775.36       294.67 o
  10   1   4       3628.73       4075.92       343.97 o
 -12   2   4       2772.35       3995.07       514.73 o
 -11   2   4       5582.93       5961.59       509.18 o
 -10   2   4         11.37         27.81        73.74 o
  -9   2   4        920.81        899.77       188.19 o
  -8   2   4       6125.26       5413.91       446.34 o
  -7   2   4       1962.22       2158.23       224.33 o
  -6   2   4      15356.75      15509.59       702.17 o
  -5   2   4     152397.03     151795.14      4724.43 o
  -4   2   4      82910.12      82431.66      3704.71 o
  -3   2   4       3115.01       3124.89       204.15 o
  -2   2   4       1926.82       2068.27       177.24 o
  -1   2   4       1123.19       1135.95       110.42 o
   0   2   4      10720.68      10978.62       405.95 o
   1   2   4      48063.34      48469.38      1548.44 o
   2   2   4     256042.78     261374.38      7975.24 o
   3   2   4       2576.43       2605.43       188.60 o
   4   2   4      11876.05      11783.25       651.34 o
   5   2   4      19885.32      18775.44       961.89 o
   6   2   4       6454.37       6701.88       435.04 o
   7   2   4      23300.37      23308.88      1166.53 o
   8   2   4        173.03        147.20        89.95 o
   9   2   4       5107.73       5878.25       462.84 o
 -12   3   4        453.88        651.60       221.92 o
 -11   3   4       5384.10       4640.43       519.54 o
 -10   3   4      13105.40      12513.55       756.71 o
  -9   3   4        218.40        133.30       106.63 o
  -8   3   4        473.16        590.38       150.21 o
  -7   3   4       4045.13       4193.49       336.87 o
  -6   3   4      25190.96      24462.92      1254.55 o
  -5   3   4      49592.72      49344.85      2398.50 o
  -4   3   4       4133.94       4410.71       474.53 o
  -3   3   4       9890.78       9734.62       467.34 o
  -2   3   4      40908.93      41861.97      1356.51 o
  -1   3   4       4298.48       4775.44       278.31 o
   0   3   4      36048.20      35903.95      1343.60 o
   1   3   4     312660.81     299405.38      9113.69 o
   2   3   4      44482.70      44266.78      2554.38 o
   3   3   4       1251.19       1010.39       154.29 o
   4   3   4        306.62        632.07       128.40 o
   5   3   4       3443.00       3312.12       299.89 o
   6   3   4        233.28        193.24        89.96 o
   7   3   4       8751.92       8627.53       528.57 o
   8   3   4       6075.05       5691.88       413.92 o
 -12   4   4        262.01         94.43       127.49 o
 -11   4   4      22330.88      23061.34      1230.61 o
 -10   4   4        384.02        245.97       126.74 o
  -9   4   4       4727.02       4202.66       431.05 o
  -8   4   4       3789.98       3911.12       397.54 o
  -7   4   4      10866.44      10777.22       552.39 o
  -6   4   4       5698.68       5947.41       609.02 o
  -5   4   4      97230.02      94983.46      5634.77 o
  -4   4   4      42883.08      44719.09      1486.23 o
  -3   4   4      57028.18      57752.72      1857.05 o
  -2   4   4       8305.51       8613.15       356.36 o
  -1   4   4        965.39       1269.27       121.62 o
   0   4   4     101496.71      97170.09      4726.45 o
   1   4   4      55209.57      52095.51      3138.71 o
   2   4   4       3233.71       2882.66       271.20 o
   3   4   4      13201.39      12540.17      1191.01 o
   4   4   4       2550.95       2545.14       262.02 o
   5   4   4       8051.79       7486.57       471.48 o
   6   4   4      14082.40      13452.94       739.07 o
   7   4   4      33625.99      35819.89      1709.08 o
   8   4   4         10.00         52.23        78.27 o
 -11   5   4         30.78         18.44       102.98 o
 -10   5   4       8879.49       8565.04       616.24 o
  -9   5   4        235.05        285.07       118.95 o
  -8   5   4         30.43        124.91       107.77 o
  -7   5   4      15580.78      16222.33      1501.72 o
  -6   5   4      66110.85      65935.04      4739.55 o
  -5   5   4     115341.06     108154.02      3944.33 o
  -4   5   4      21505.17      21138.34       883.00 o
  -3   5   4      60380.11      56962.53      2844.37 o
  -2   5   4      12446.26      11610.31       523.31 o
  -1   5   4       5555.40       5420.29       292.14 o
   0   5   4       4643.05       4525.17       266.70 o
   1   5   4      32128.86      30216.16      1722.95 o
   2   5   4        100.31        106.89        74.23 o
   3   5   4      44468.50      42854.32      3040.37 o
   4   5   4        918.43       1054.19       302.20 o
   5   5   4       2355.04       2695.29       288.06 o
   6   5   4      11090.90      11252.07       643.75 o
   7   5   4       2600.34       3079.18       303.73 o
 -12   6   4        502.10        533.56       212.48 o
 -11   6   4      10600.60      11096.87      1022.82 o
 -10   6   4        814.55        827.32       198.25 o
  -9   6   4      24454.94      26105.09      1489.55 o
  -8   6   4         15.49         77.91        97.52 o
  -7   6   4       7667.47       7274.89       583.43 o
  -6   6   4      61112.67      56505.91      2659.34 o
  -5   6   4        594.94        927.91       151.64 o
  -4   6   4      19222.24      17944.50      1582.42 o
  -3   6   4        583.78        761.34       120.89 o
  -2   6   4       4320.25       4047.99       363.15 o
  -1   6   4      45523.04      41001.15      1915.54 o
   0   6   4      30523.06      27138.38      1320.48 o
   1   6   4       4740.51       4592.66       479.40 o
   2   6   4      63193.00      58197.86      2654.50 o
   3   6   4      23704.68      23206.93      1152.95 o
   4   6   4       5860.69       5573.12       418.01 o
   5   6   4       6535.69       6498.46       431.10 o
   6   6   4         50.16         78.06       181.78 o
 -12   7   4       2186.86       3026.90       476.94 o
 -11   7   4        337.53        380.89       153.69 o
 -10   7   4      62577.96      66999.15      3123.85 o
  -9   7   4      17044.51      18506.64      1035.20 o
  -8   7   4       1698.86       1396.33       234.96 o
  -7   7   4          2.35         72.50       102.05 o
  -6   7   4         18.94        107.60       110.03 o
  -5   7   4       5149.08       4770.62       746.29 o
  -4   7   4      32738.55      29980.46      1475.74 o
  -3   7   4      58766.78      52907.38      2442.07 o
  -2   7   4      18761.07      17654.50      1394.75 o
  -1   7   4      10181.19       9798.48       575.11 o
   0   7   4      14180.48      13896.52       753.47 o
   1   7   4       8035.42       7033.47       449.30 o
   2   7   4      20402.62      19024.02       975.89 o
   3   7   4        739.95        774.82       266.78 o
   4   7   4       9515.44       9499.01       567.68 o
   5   7   4       3621.38       3734.63       323.49 o
 -11   8   4      11260.78      13697.26       819.77 o
 -10   8   4       9073.46       9750.52       642.98 o
  -9   8   4       1480.52       1542.57       250.16 o
  -8   8   4       2253.46       2393.40       722.51 o
  -7   8   4       4135.14       4448.13       443.22 o
  -6   8   4         87.58         63.79        82.76 o
  -5   8   4      34774.01      31075.55      1916.63 o
  -4   8   4     186858.59     167865.39      7371.47 o
  -3   8   4      12510.59      11925.86       686.79 o
  -2   8   4        103.10        180.80        91.77 o
  -1   8   4        158.36        264.80       100.81 o
   0   8   4       1737.34       2112.96       246.01 o
   1   8   4        425.43        439.37       136.93 o
   2   8   4       3209.11       3252.60       309.69 o
   3   8   4       1484.02       1427.44       195.14 o
   4   8   4       5418.34       6145.88       417.25 o
 -11   9   4        146.91         85.12       203.03 o
 -10   9   4      16204.57      17507.29       981.81 o
  -9   9   4       2291.46       2527.15       325.55 o
  -8   9   4      20165.98      19312.62      1061.07 o
  -7   9   4       5907.19       5898.52       493.58 o
  -6   9   4         39.06        -30.49        75.04 o
  -5   9   4      56313.89      53938.43      2515.83 o
  -4   9   4      14650.45      12119.70       803.40 o
  -3   9   4        413.20        594.50       143.83 o
  -2   9   4       2637.48       2589.64       286.40 o
  -1   9   4        503.21        520.52       144.01 o
   0   9   4       9309.30       8530.28       540.91 o
   1   9   4      12161.96      11271.01       644.60 o
   2   9   4      24072.97      23740.30      1183.20 o
 -10  10   4      20171.40      23433.28      1236.11 o
  -9  10   4      14644.32      15946.56       910.46 o
  -8  10   4      10081.05       9643.22       629.68 o
  -7  10   4       2253.26       1873.94       271.39 o
  -6  10   4       1481.07       1510.80       455.68 o
  -5  10   4         46.72        172.30       108.16 o
  -4  10   4       7189.41       7637.48       503.52 o
  -3  10   4       4167.86       3720.02       346.80 o
  -2  10   4      12611.65      12546.91       708.27 o
  -1  10   4       2297.50       2495.34       269.92 o
   0  10   4        164.22          6.44        65.59 o
   1  10   4       5865.96       6065.76       412.89 o
  -9  11   4       5631.89       6437.56       483.94 o
  -8  11   4          6.94          4.08        98.45 o
  -7  11   4       7159.41       7363.85       519.36 o
  -6  11   4      13354.38      14903.81       843.62 o
  -5  11   4       9788.30      10837.74       654.32 o
  -4  11   4        916.32       1065.09       188.91 o
  -3  11   4      22279.35      22768.55      1200.71 o
  -2  11   4       3583.66       3696.90       340.03 o
  -1  11   4       2318.94       2510.50       325.83 o
  -5  12   4       2011.30       2387.37       285.47 o
   3 -15   5       2429.30       2469.72       358.89 o
   4 -15   5      10919.58      11522.53       925.96 o
   5 -15   5       3733.24       3168.82       448.64 o
   6 -15   5       7826.55       8521.25       788.83 o
   7 -15   5       8903.23       9253.87       855.00 o
   0 -14   5       1873.13       2106.05       311.66 o
   1 -14   5        475.07        316.36       136.93 o
   2 -14   5        335.00        382.46       146.37 o
   3 -14   5      10809.49      10818.86       859.84 o
   4 -14   5        481.43        656.32       203.04 o
   5 -14   5      21604.13      22643.27      1626.16 o
   6 -14   5       8247.76       8431.88       784.14 o
   7 -14   5       5204.52       4822.13       642.32 o
   8 -14   5       1850.21       2186.33       439.15 o
   9 -14   5       3384.12       3130.98       500.58 o
  -1 -13   5      14910.58      15362.04      1101.00 o
   0 -13   5       3422.56       3371.87       358.91 o
   1 -13   5        940.41        868.83       198.32 o
   2 -13   5       4244.17       4444.13       439.22 o
   3 -13   5       7648.24       7543.78       651.87 o
   4 -13   5       1465.17       1671.33       223.64 o
   5 -13   5       1512.53       1472.69       200.34 o
   6 -13   5      11043.22      10938.74       959.10 o
   7 -13   5        901.90       1022.40       214.85 o
   8 -13   5       3341.07       3151.83       326.75 o
   9 -13   5       8222.43       9193.63       580.27 o
  10 -13   5      14473.84      16306.50      1346.67 o
  -3 -12   5        664.85       1052.96       207.76 o
  -2 -12   5       8165.81       9286.81       722.73 o
  -1 -12   5      10475.81      11371.64       850.39 o
   0 -12   5        185.75        136.93        89.71 o
   1 -12   5         80.49        129.56        66.93 o
   2 -12   5       3002.50       2770.20       316.41 o
   3 -12   5       1639.30       1875.46       394.19 o
   4 -12   5      11023.52      10841.19       521.85 o
   5 -12   5      87085.80      81482.37      3658.75 o
   6 -12   5       5195.54       5242.14       583.31 o
   7 -12   5       4929.67       4211.36       366.03 o
   8 -12   5      16520.09      17662.15       957.37 o
   9 -12   5       1048.69       1163.70       199.58 o
  10 -12   5       7065.03       7827.64       531.66 o
  11 -12   5        569.91        928.97       183.77 o
  -4 -11   5       4517.20       5076.96       458.11 o
  -3 -11   5       8727.83       8725.04       684.97 o
  -2 -11   5        699.82        689.39       160.54 o
  -1 -11   5       5227.75       5387.27       399.81 o
   0 -11   5       4799.25       5189.21       298.77 o
   1 -11   5       2110.27       2257.22       197.86 o
   2 -11   5         87.79        143.83        67.37 o
   3 -11   5         11.85         99.55        63.76 o
   4 -11   5     102387.54     101166.57      3668.31 o
   5 -11   5      43048.68      44265.52      2546.41 o
   6 -11   5       7529.47       7177.64       479.76 o
   7 -11   5       3868.40       3671.08       355.64 o
   8 -11   5       5878.35       6114.73       465.79 o
   9 -11   5       3125.84       3866.10       388.53 o
  10 -11   5       8984.69      10321.83       992.03 o
  11 -11   5      22381.51      24302.20      1259.61 o
  -5 -10   5        995.88       1303.24       226.65 o
  -4 -10   5       9680.72      10416.81       784.21 o
  -3 -10   5       1371.15       1553.54       240.82 o
  -2 -10   5       9293.19       9689.39       527.53 o
  -1 -10   5      20167.71      19646.34       791.79 o
   0 -10   5      20642.79      20208.93      1139.04 o
   1 -10   5      41042.36      40411.12      1917.46 o
   2 -10   5      27138.29      26663.10      1049.73 o
   3 -10   5       1266.65       1382.56       160.04 o
   4 -10   5      14507.43      13108.41       594.71 o
   5 -10   5      11798.18      11871.75       566.02 o
   6 -10   5        425.91        446.12       109.38 o
   7 -10   5       2189.82       2289.59       284.80 o
   8 -10   5       5159.35       4955.68       906.85 o
   9 -10   5       9132.36       9958.58       973.18 o
  10 -10   5      37791.19      39812.71      2611.86 o
  11 -10   5        764.14        766.69       179.43 o
  -6  -9   5         95.31         56.66        80.27 o
  -5  -9   5       1000.10       1086.04       198.32 o
  -4  -9   5        955.44        750.78       169.99 o
  -3  -9   5       1793.56       1865.02       162.58 o
  -2  -9   5      42631.97      42821.26      1592.49 o
  -1  -9   5       1631.94       1845.17       163.49 o
   0  -9   5      49484.65      49095.94      1810.95 o
   1  -9   5      19881.51      19389.29       781.90 o
   2  -9   5      11837.47      11667.73       516.88 o
   3  -9   5        323.49        406.25       102.35 o
   4  -9   5       8245.44       8283.45       549.88 o
   5  -9   5        127.52        251.27        78.28 o
   6  -9   5      96814.92      92167.55      3744.59 o
   7  -9   5      22499.40      20067.13      1064.10 o
   8  -9   5       3673.89       3598.74       609.24 o
   9  -9   5       3312.77       3346.80       441.56 o
  10  -9   5       2104.68       2440.09       727.22 o
  11  -9   5       6216.46       6497.26       489.45 o
  12  -9   5        403.67        373.76       226.64 o
  -7  -8   5        267.30        113.32        84.99 o
  -6  -8   5      34390.07      35957.89      2332.22 o
  -5  -8   5       7654.64       7950.13       623.54 o
  -4  -8   5        847.63        787.11       115.41 o
  -3  -8   5      12069.87      11993.44       703.94 o
  -2  -8   5       9448.86       9555.54       419.39 o
  -1  -8   5      19634.13      19087.90       869.87 o
   0  -8   5        357.71        488.48        60.88 o
   1  -8   5       8889.33       9114.99       344.83 o
   2  -8   5      16275.14      15688.92       552.80 o
   3  -8   5      19278.42      18236.45       645.80 o
   4  -8   5      30493.17      29231.00      1248.37 o
   5  -8   5      95980.15      94845.10      4879.08 o
   6  -8   5      99796.35      99654.98      3641.78 o
   7  -8   5       5816.88       5453.48       358.48 o
   8  -8   5       3355.43       2743.22       382.54 o
   9  -8   5        203.34         79.84        90.68 o
  10  -8   5         47.89         23.26       179.42 o
  11  -8   5        661.34        763.35       167.31 o
  12  -8   5      16778.97      18738.12      1025.41 o
  -8  -7   5       1433.20       1836.85       269.15 o
  -7  -7   5      15553.01      15632.55      1105.81 o
  -6  -7   5      13936.81      13760.71       982.91 o
  -5  -7   5        762.82        761.16       105.51 o
  -4  -7   5       6336.30       6131.80       302.92 o
  -3  -7   5      14849.68      14754.62       597.70 o
  -2  -7   5       3043.10       3144.21       177.94 o
  -1  -7   5      46618.86      49213.96      1778.55 o
   0  -7   5     264743.97     245651.81      8626.30 o
   1  -7   5       5886.87       5942.69       271.93 o
   2  -7   5      25686.81      25939.18       855.44 o
   3  -7   5      47359.60      48626.56      1563.45 o
   4  -7   5       4298.52       4475.70       369.58 o
   5  -7   5      41476.00      41560.16      2667.77 o
   6  -7   5         40.10         81.76        63.50 o
   7  -7   5         53.92         35.51        55.77 o
   8  -7   5      15192.09      14716.79       831.69 o
   9  -7   5         23.39         27.15        92.07 o
  10  -7   5         34.66         72.11        90.68 o
  11  -7   5      18526.27      19878.50      1066.45 o
  12  -7   5       3560.67       4052.67       389.59 o
  -8  -6   5        876.31        708.28       160.54 o
  -7  -6   5       3852.49       3811.21       368.37 o
  -6  -6   5       7390.46       7221.50       415.77 o
  -5  -6   5       8070.16       7638.64       354.32 o
  -4  -6   5       6417.46       6388.30       346.65 o
  -3  -6   5         11.05         33.92        30.80 o
  -2  -6   5       3684.84       3814.29       162.62 o
  -1  -6   5     277011.50     262706.06      7967.37 o
   0  -6   5      30342.58      30976.40       976.91 o
   1  -6   5      24582.97      25163.85       807.83 o
   2  -6   5      26383.62      26532.60      1052.84 o
   3  -6   5      34144.07      35884.20      1501.17 o
   4  -6   5      14446.44      14886.30      1200.66 o
   5  -6   5      39248.02      37507.81      1447.41 o
   6  -6   5      64966.78      65529.43      5066.03 o
   7  -6   5      14998.94      13958.76       635.06 o
   8  -6   5       2616.07       2507.38       283.71 o
   9  -6   5       2742.79       3061.82       329.35 o
  10  -6   5        202.14        208.93       102.98 o
  11  -6   5       2770.99       3152.49       625.71 o
  12  -6   5        969.73       1122.51       195.20 o
  -9  -5   5       9054.34       8866.74       694.41 o
  -8  -5   5       1953.34       2096.64       283.33 o
  -7  -5   5      14315.60      14379.99       736.37 o
  -6  -5   5      26211.63      26628.53      1025.33 o
  -5  -5   5      49636.56      48833.75      1789.10 o
  -4  -5   5      33863.46      34491.34      1279.94 o
  -3  -5   5      13474.49      14061.68       476.38 o
  -2  -5   5      14963.36      15488.94       504.67 o
  -1  -5   5      38796.38      36942.62      1632.59 o
   0  -5   5      16979.43      17669.40       815.75 o
   1  -5   5        160.11        231.74        74.97 o
   2  -5   5      18382.07      17065.20       674.29 o
   3  -5   5      14922.67      15968.33       566.23 o
   4  -5   5      14106.56      14595.16       543.48 o
   5  -5   5     113599.78     112427.90      5763.26 o
   6  -5   5       9632.18       9940.53       743.60 o
   7  -5   5      48848.58      48282.03      1834.41 o
   8  -5   5       4820.79       4967.60       397.64 o
   9  -5   5      17462.07      16356.11       954.81 o
  10  -5   5       5064.01       5184.65       408.03 o
  11  -5   5       2374.64       2553.01       293.22 o
 -10  -4   5        229.46        217.20       108.60 o
  -9  -4   5        651.12        661.05       169.98 o
  -8  -4   5       3160.86       2720.17       340.02 o
  -7  -4   5      30039.53      30307.39      1515.85 o
  -6  -4   5      16924.00      16796.71       682.59 o
  -5  -4   5      69650.24      69964.65      2773.39 o
  -4  -4   5      37347.17      38237.12      1402.89 o
  -3  -4   5      18977.74      18862.10       612.14 o
  -2  -4   5       1103.36       1277.53       114.29 o
  -1  -4   5      22486.19      22217.85       984.12 o
   0  -4   5        140.02        340.06        45.33 o
   1  -4   5     188031.28     177814.73      7656.33 o
   2  -4   5      22796.41      24020.26       918.11 o
   3  -4   5        678.14       1154.62       121.29 o
   4  -4   5      21976.58      21097.04       734.99 o
   5  -4   5       4396.25       4905.92       509.48 o
   6  -4   5      18532.93      17701.30      1012.93 o
   7  -4   5         27.13         38.98        67.18 o
   8  -4   5       3985.28       4023.24       339.72 o
   9  -4   5      11599.88      11044.47       651.71 o
  10  -4   5        619.80        639.74       184.15 o
  11  -4   5        657.25        860.46       184.15 o
 -10  -3   5       2166.02       2129.70       311.66 o
  -9  -3   5          8.71        132.21        84.99 o
  -8  -3   5      23565.57      22302.67      1082.92 o
  -7  -3   5       3828.54       3900.89       240.69 o
  -6  -3   5      13289.03      13256.27       609.62 o
  -5  -3   5       7522.20       7113.17       283.44 o
  -4  -3   5       6960.21       7107.93       271.09 o
  -3  -3   5      21970.49      23022.02       727.62 o
  -2  -3   5      17278.27      21343.81      1353.21 o
   1  -3   5     119532.88     124134.35      5359.39 o
   2  -3   5      12473.44      11603.88       484.71 o
   3  -3   5      20996.06      20498.86       699.71 o
   4  -3   5        273.93        640.04        84.09 o
   5  -3   5        555.97        701.07       112.93 o
   6  -3   5       3875.61       3165.93       276.96 o
   7  -3   5      16307.97      15089.07       811.59 o
   8  -3   5       3528.62       3091.58       306.23 o
   9  -3   5       2716.26       2730.85       290.22 o
  10  -3   5        315.02        427.93       128.40 o
  11  -3   5        309.67        332.18       117.04 o
 -11  -2   5       9739.58       9915.62       784.18 o
 -10  -2   5        145.63        207.75       113.32 o
  -9  -2   5        257.09        132.21        89.71 o
  -8  -2   5       5747.15       5472.53       481.63 o
  -7  -2   5        490.94        559.18        94.02 o
  -6  -2   5      48864.23      47571.43      2505.49 o
  -5  -2   5     140297.34     138404.17      5324.80 o
  -4  -2   5       2640.66       2399.30       129.61 o
  -3  -2   5      37309.48      35907.75      1611.07 o
  -2  -2   5      42775.42      37739.36      2008.24 o
   0  -2   5     102516.73     112012.55      4814.73 o
   1  -2   5       3293.09       3589.62       145.87 o
   2  -2   5       1311.02       1611.47       105.97 o
   3  -2   5      18673.09      20379.77       692.83 o
   4  -2   5       8349.56       8133.94       345.13 o
   5  -2   5       2120.74       2174.00       181.85 o
   6  -2   5      61235.34      59312.96      2195.08 o
   7  -2   5       8264.39       7990.95       498.38 o
   8  -2   5        712.22        862.68       158.09 o
   9  -2   5       4795.63       4830.89       374.06 o
  10  -2   5       2868.88       3224.35       317.34 o
  11  -2   5        198.62        162.67       139.29 o
 -11  -1   5       8130.43       7491.68       647.14 o
 -10  -1   5        438.30        240.81       122.77 o
  -9  -1   5       1404.06        992.54       429.71 o
  -8  -1   5        184.32        175.33        67.84 o
  -7  -1   5      23668.81      23776.16      1165.98 o
  -6  -1   5     209039.06     193177.16      9089.31 o
  -5  -1   5      22964.16      22021.25       749.24 o
  -4  -1   5      14129.84      14782.81       513.54 o
  -3  -1   5      19691.29      21664.46       703.48 o
  -2  -1   5      17066.26      18505.52       892.03 o
  -1  -1   5       1536.78       2005.32       131.88 o
   0  -1   5      43064.06      43966.64      1363.92 o
   1  -1   5      30952.55      33576.34      1066.99 o
   2  -1   5      36833.79      37177.82      1194.04 o
   3  -1   5       6179.97       6202.06       312.57 o
   4  -1   5       7570.69       7534.14       322.00 o
   5  -1   5         95.90        275.44       117.23 o
   6  -1   5       6650.27       6136.15       402.58 o
   7  -1   5        601.32        704.83       142.23 o
   8  -1   5         26.96        102.27        82.67 o
   9  -1   5       5879.01       5355.11       398.22 o
  10  -1   5       8431.22       9595.75       580.22 o
 -11   0   5       3941.23       4528.99       467.54 o
 -10   0   5      32799.02      31164.37      2109.79 o
  -9   0   5      17089.85      16974.27      1242.42 o
  -8   0   5       8564.82       7867.64       453.58 o
  -7   0   5      25504.75      22820.61       924.80 o
  -6   0   5      10549.98       9914.48       634.86 o
  -5   0   5      44355.15      40336.69      1447.37 o
  -4   0   5        297.03        307.22        69.43 o
  -3   0   5       2904.42       3699.37       201.52 o
  -2   0   5      41200.20      43690.01      1379.89 o
  -1   0   5      50442.35      53734.52      1931.97 o
   0   0   5     137048.67     142169.89      4345.10 o
   1   0   5      46817.69      48641.04      1534.12 o
   2   0   5      38399.41      38341.07      1235.77 o
   3   0   5       3958.30       3916.07       276.12 o
   4   0   5      37175.82      37022.81      1397.41 o
   5   0   5       6396.72       6840.70       342.72 o
   6   0   5        222.31        290.72        91.89 o
   7   0   5       5983.21       5890.15       432.20 o
   8   0   5         77.21        107.65        78.57 o
   9   0   5      11868.11      12264.75       694.20 o
  10   0   5       2696.79       3213.09       316.55 o
 -11   1   5      16445.19      15968.54      1200.36 o
 -10   1   5      28605.91      24687.31      1268.91 o
  -9   1   5       8123.24       7628.50      1511.69 o
  -8   1   5       4441.15       4214.76       314.77 o
  -7   1   5         17.25         47.15        55.35 o
  -6   1   5       8508.64       7734.71       469.95 o
  -5   1   5      24538.41      22897.84       849.05 o
  -4   1   5     241959.28     232349.91      7105.77 o
  -3   1   5      12007.85      11907.51       451.79 o
  -2   1   5       2732.99       3251.48       163.70 o
  -1   1   5      11537.01      12972.27       457.82 o
   0   1   5        241.62        443.72        60.70 o
   1   1   5      40552.04      42237.13      1352.44 o
   2   1   5       2234.01       2243.58       145.96 o
   3   1   5      19578.74      18859.38       937.85 o
   4   1   5      18562.79      15696.28       816.74 o
   5   1   5       5622.26       4903.42       448.74 o
   6   1   5       8869.43       8534.11       513.63 o
   7   1   5        182.54        146.84       184.15 o
   8   1   5         70.98        141.95       132.21 o
   9   1   5        364.56        451.19       148.73 o
 -12   2   5        722.29        580.78       198.32 o
 -11   2   5       8036.84       8172.00       736.90 o
 -10   2   5       1482.81        845.25       278.60 o
  -9   2   5        104.59         27.26        69.29 o
  -8   2   5      12468.55      11404.89       596.34 o
  -7   2   5      12376.75      11980.08       575.39 o
  -6   2   5         13.19         73.41        63.77 o
  -5   2   5     216181.47     208732.73      9194.00 o
  -4   2   5      53949.96      52752.41      1873.17 o
  -3   2   5      13682.29      13501.99       504.28 o
  -2   2   5       1375.99       1420.52       122.41 o
  -1   2   5       4343.34       3965.50       190.11 o
   0   2   5        632.67        684.85        77.81 o
   1   2   5       7883.78       8755.87       346.76 o
   2   2   5      28382.08      27242.59      1052.51 o
   3   2   5        289.55        244.38        66.79 o
   4   2   5      21276.12      19158.84       970.19 o
   5   2   5       2003.44       1948.82       446.26 o
   6   2   5          4.84        151.09        89.71 o
   7   2   5       1850.36       2275.74       450.96 o
   8   2   5        229.35        191.01        90.68 o
 -12   3   5        608.37        335.25       169.98 o
 -10   3   5      36469.74      31749.83      1585.66 o
  -9   3   5       3975.26       3783.29       507.70 o
  -8   3   5       5574.31       5293.39       875.81 o
  -7   3   5      17761.35      17763.76       792.03 o
  -6   3   5      21686.85      21823.03      1572.90 o
  -5   3   5      45496.30      43707.43      1691.01 o
  -4   3   5        136.40        110.99       120.63 o
  -3   3   5       9848.22      10004.95       427.71 o
  -2   3   5       4377.32       4367.69       230.26 o
  -1   3   5       9233.96      10020.62       439.29 o
   0   3   5         71.31         78.24        46.36 o
   1   3   5      46982.14      46597.07      1733.22 o
   2   3   5         21.69        128.24        54.19 o
   3   3   5       2795.86       2805.27       368.36 o
   4   3   5       2961.61       3172.35       272.48 o
   5   3   5       9604.62       9100.13       538.11 o
   6   3   5        176.71        243.17        92.77 o
   7   3   5       1280.57       1380.08       193.04 o
   8   3   5       1384.99       1632.81       217.72 o
 -11   4   5      53931.10      57730.48      3783.66 o
 -10   4   5        240.91        461.04       146.37 o
  -9   4   5      10826.38       9998.54       720.53 o
  -8   4   5       7294.40       6728.59       678.80 o
  -7   4   5      17137.31      17161.66       950.71 o
  -6   4   5       2289.63       2196.76       258.05 o
  -5   4   5      27461.81      26994.83      1104.60 o
  -4   4   5       8208.37       7966.72       412.53 o
  -3   4   5      11866.26      11170.35       802.47 o
  -2   4   5       6400.44       6417.90       329.74 o
  -1   4   5       2380.81       2412.92       194.66 o
   0   4   5         59.08       2379.71       396.62 o
   1   4   5      17560.40      16057.12       923.93 o
   2   4   5        637.25        637.67       124.37 o
   3   4   5         96.25        267.83       141.65 o
   4   4   5      15408.72      14734.17       786.59 o
   5   4   5       4645.75       5429.07       376.63 o
   6   4   5      10138.91      10692.83       615.30 o
   7   4   5          1.92        103.34        78.31 o
 -12   5   5      14358.26      18007.34      1365.55 o
 -11   5   5       2285.77       3579.44       519.44 o
 -10   5   5       4527.34       4849.64       472.72 o
  -9   5   5       1098.14       1143.07       217.76 o
  -8   5   5        736.12        864.45       195.13 o
  -7   5   5       8935.34       9223.47       632.25 o
  -6   5   5       8136.74       8204.70       444.44 o
  -5   5   5      24613.87      23089.05      1902.02 o
  -4   5   5      24284.80      23157.21      1475.28 o
  -3   5   5       4862.74       4649.26       277.47 o
  -2   5   5      16493.80      15504.68       660.14 o
  -1   5   5      36476.88      35562.47      1872.09 o
   0   5   5         59.42         84.65        61.91 o
   1   5   5       1370.78       1382.33       226.66 o
   2   5   5       9682.56       8959.46       532.01 o
   3   5   5       8258.59       8256.51       499.74 o
   4   5   5      19043.13      19892.83      1014.47 o
   5   5   5       8581.66       8123.65       504.44 o
   6   5   5       6238.18       7023.60       454.79 o
 -11   6   5       2604.14       2611.43       425.01 o
 -10   6   5       5365.18       5485.06       499.32 o
  -9   6   5      24484.42      28343.98      1454.32 o
  -8   6   5        352.53        340.25       139.29 o
  -7   6   5       1688.27       1327.48       231.62 o
  -6   6   5       3882.99       3965.26       403.43 o
  -5   6   5        173.70        141.90        91.89 o
  -4   6   5      19446.79      18295.03      1207.24 o
  -3   6   5        631.89        769.48       153.09 o
  -2   6   5      23664.55      21641.00      1518.26 o
  -1   6   5        493.76        402.76       141.65 o
   0   6   5      13784.28      13569.86       734.83 o
   1   6   5       2730.13       3011.81       439.19 o
   2   6   5         13.26        113.50        82.63 o
   3   6   5       2224.24       2158.65       243.37 o
   4   6   5       3169.56       2965.94       291.81 o
   5   6   5      14529.14      15427.47       825.22 o
 -11   7   5       2111.93       2124.97       382.49 o
 -10   7   5      52543.65      58349.46      2734.84 o
  -9   7   5      12061.28      11804.81       730.86 o
  -8   7   5       5205.47       5045.18       477.29 o
  -7   7   5       4041.02       3644.35       717.87 o
  -6   7   5       1088.50       1476.00       302.21 o
  -5   7   5       2424.81       2136.91       278.81 o
  -4   7   5        682.90        720.95       159.96 o
  -3   7   5       1117.94       1134.74       186.86 o
  -2   7   5       2389.09       2507.26       277.59 o
  -1   7   5      28451.32      25384.92      1250.33 o
   0   7   5        310.04        386.13       188.87 o
   1   7   5       1324.81       1479.33       201.90 o
   2   7   5        426.82        477.13       243.17 o
   3   7   5          6.20         29.02        67.90 o
   4   7   5        749.20        813.22       158.18 o
 -11   8   5       7522.35       9168.22       821.88 o
 -10   8   5       3848.31       4331.32       432.85 o
  -9   8   5         10.35        -52.94        77.14 o
  -8   8   5       1944.78       1924.88       519.44 o
  -7   8   5       1444.59       1410.01       330.54 o
  -6   8   5       6691.51       6474.45       469.20 o
  -5   8   5        275.13        191.09       112.93 o
  -4   8   5      13383.80      12660.52       767.91 o
  -3   8   5         36.47         72.62        80.31 o
  -2   8   5      16760.42      15276.27       824.51 o
  -1   8   5       2763.53       3102.61       301.61 o
   0   8   5       5088.42       4731.83       533.70 o
   1   8   5        438.26        280.26       102.06 o
   2   8   5       1534.22       1487.38       212.49 o
   3   8   5       2014.45       2195.87       273.88 o
 -10   9   5       2462.71       2549.64       313.82 o
  -9   9   5         92.72        203.48       121.55 o
  -8   9   5        907.20       1040.87       410.80 o
  -7   9   5       4471.48       3730.91       559.66 o
  -6   9   5       3060.56       3173.67       410.85 o
  -5   9   5          2.30        -12.46        78.41 o
  -4   9   5        380.80        229.64       105.13 o
  -3   9   5       2529.42       2630.63       284.78 o
  -2   9   5        259.56        257.02       198.31 o
  -1   9   5      15659.39      15855.07       847.80 o
   0   9   5       1928.32       1810.15       219.17 o
   1   9   5       9026.02       9055.96       544.76 o
   2   9   5        825.83        742.97       288.03 o
  -9  10   5       2727.34       3341.14       540.70 o
  -8  10   5          2.91        118.89       101.46 o
  -7  10   5       3011.77       2835.06       324.95 o
  -6  10   5       8944.48       9577.33       611.17 o
  -5  10   5         20.35        172.26        96.13 o
  -4  10   5       1443.07       1610.51       306.93 o
  -3  10   5       4998.01       5381.38       701.35 o
  -2  10   5       5807.27       5956.25       413.12 o
  -1  10   5       6534.03       6510.15       481.77 o
   0  10   5      18961.62      21598.56      1096.14 o
  -7  11   5      10050.33      11078.63       688.10 o
  -6  11   5         23.07        -80.27        80.27 o
  -5  11   5       2892.94       2797.15       585.57 o
  -4  11   5       3412.99       3679.41       682.40 o
  -3  11   5       1873.01       2730.50       299.85 o
   3 -15   6       4092.15       4703.73       481.71 o
   4 -15   6      10785.20      10596.52       864.54 o
   5 -15   6       9991.08       9698.52       821.99 o
   6 -15   6      14760.38      14411.92      1152.95 o
   7 -15   6       5764.60       6125.76       647.05 o
   0 -14   6      13061.10      15005.94      1081.98 o
   1 -14   6         38.46        -18.89        75.55 o
   2 -14   6        257.68        335.24       136.93 o
   3 -14   6      12909.93      12010.80       930.81 o
   4 -14   6       3045.53       3598.48       467.52 o
   5 -14   6      23715.13      22929.56      1640.53 o
   6 -14   6       5286.49       4510.45       585.65 o
   7 -14   6       4456.29       4207.98       580.90 o
   8 -14   6       1870.15       1789.67       368.32 o
   9 -14   6         12.27        -28.33       136.93 o
  -2 -13   6        400.70        151.10        99.16 o
  -1 -13   6      50645.85      53075.55      3380.25 o
   0 -13   6      19572.65      20315.20      1399.09 o
   1 -13   6        151.70        132.21       103.88 o
   2 -13   6       8480.30       8380.23       689.69 o
   3 -13   6       6806.66       6338.92       576.27 o
   4 -13   6       3568.35       2597.44       382.53 o
   5 -13   6       2283.88       2328.07       382.50 o
   6 -13   6       5180.31       4590.79       585.66 o
   7 -13   6        480.49        646.88       221.92 o
   8 -13   6       1705.24       1813.28       396.65 o
   9 -13   6         50.00        250.25       188.87 o
  10 -13   6       3027.70       3862.89       590.30 o
  -3 -12   6       3503.72       3683.54       368.35 o
  -2 -12   6      25144.62      26647.30      1773.02 o
  -1 -12   6      33417.11      32394.45      2119.26 o
   0 -12   6         56.05        184.14       103.88 o
   1 -12   6         42.50         80.27        80.27 o
   2 -12   6       2145.92       2430.19       351.81 o
   3 -12   6       3273.48       3006.46       273.83 o
   4 -12   6       1956.12       1859.60       215.20 o
   5 -12   6      34449.24      33936.92      1620.71 o
   6 -12   6        469.65        362.85       107.55 o
   7 -12   6         14.36         48.94        66.93 o
   8 -12   6        221.61        235.95       158.18 o
   9 -12   6       3924.47       5057.96       703.67 o
  10 -12   6          7.98         33.05       155.81 o
  -4 -11   6      18681.44      20110.27      1375.34 o
  -3 -11   6       1973.20       2106.08       283.33 o
  -2 -11   6       4416.90       4510.31       410.89 o
  -1 -11   6       4319.04       4297.80       396.72 o
   0 -11   6       3735.36       3903.75       271.78 o
   1 -11   6       1780.67       1897.76       174.03 o
   2 -11   6        371.56        425.95        82.85 o
   3 -11   6        190.98        253.77        73.94 o
   4 -11   6      25228.73      24730.74       996.94 o
   5 -11   6       3447.11       3177.03       259.10 o
   6 -11   6       5017.96       5136.84       338.49 o
   7 -11   6        255.36        201.02        99.84 o
   8 -11   6       7499.45       6547.09       807.76 o
   9 -11   6       2688.86       2380.73       323.48 o
  10 -11   6         17.04        120.74        94.14 o
  11 -11   6       2208.63       2936.37       394.30 o
  -5 -10   6       6269.77       7212.32       585.68 o
  -4 -10   6       7764.12       8526.23       656.59 o
  -3 -10   6        299.80        368.29       122.76 o
  -2 -10   6       5943.04       6508.81       524.29 o
  -1 -10   6      16140.81      17143.95       691.98 o
   0 -10   6      22551.25      21050.41      1133.02 o
   1 -10   6      22672.64      21684.21       852.72 o
   2 -10   6      18422.39      17645.84       855.06 o
   3 -10   6       2645.38       2482.50       205.66 o
   4 -10   6        394.17        325.53        82.78 o
   5 -10   6      19440.01      18479.34      1609.72 o
   6 -10   6       3413.76       3409.37       277.28 o
   7 -10   6       3036.89       2134.60       425.03 o
   8 -10   6      12942.44      11771.98       691.22 o
   9 -10   6       3958.68       4016.54       355.57 o
  10 -10   6        792.23        934.63       177.30 o
  11 -10   6        167.62        110.52       127.49 o
  -6  -9   6        434.04        283.30       108.60 o
  -5  -9   6       8922.46       8999.20       689.70 o
  -4  -9   6       1633.41       1558.29       226.66 o
  -3  -9   6       1798.70       1921.92       255.00 o
  -2  -9   6      19632.75      20005.18      1553.09 o
  -1  -9   6       7885.87       7055.07       848.09 o
   0  -9   6      35668.11      35987.92      1648.08 o
   1  -9   6       4954.86       5022.80       465.26 o
   2  -9   6      15023.39      14041.57       931.92 o
   3  -9   6       3123.81       2913.92       224.85 o
   4  -9   6       1531.37       1649.57       174.42 o
   5  -9   6       1254.57       1057.56       140.31 o
   6  -9   6       9338.60       9488.06       616.39 o
   7  -9   6       2896.54       2816.02       253.36 o
   8  -9   6      10296.26      10027.93       613.27 o
   9  -9   6      24366.36      24521.58      1624.23 o
  10  -9   6        528.96        522.86       186.51 o
  11  -9   6       1830.88       1725.10       236.73 o
  -7  -8   6       3380.03       3579.63       354.19 o
  -6  -8   6      64361.51      67490.89      4226.77 o
  -5  -8   6      11318.21      12482.94       892.99 o
  -4  -8   6        225.41        135.59       136.57 o
  -3  -8   6       5806.09       5950.92       284.14 o
  -2  -8   6       1748.61       1661.44       136.46 o
  -1  -8   6      15830.45      16580.92       554.28 o
   0  -8   6       1482.94       1446.80        91.32 o
   1  -8   6       2553.11       2480.48       149.96 o
   2  -8   6       4609.99       4654.65       234.97 o
   3  -8   6       7624.56       7795.11       313.24 o
   4  -8   6        434.54        503.23       133.05 o
   5  -8   6       3008.29       2991.38       225.71 o
   6  -8   6        132.23        186.37        71.12 o
   7  -8   6        870.31       1146.90       156.17 o
   8  -8   6       8194.33       7617.19      1039.31 o
   9  -8   6       1211.98       1456.01       224.49 o
  10  -8   6       3312.74       3840.86       341.10 o
  11  -8   6       2972.06       3036.00       328.46 o
  -8  -7   6       1380.56       1402.42       231.38 o
  -7  -7   6      34351.96      34778.97      2251.74 o
  -6  -7   6      15608.58      15732.74      1091.70 o
  -5  -7   6        118.69         52.90        71.00 o
  -4  -7   6        384.77        458.55       108.08 o
  -3  -7   6      11594.89      11714.14       476.78 o
  -2  -7   6       5762.83       6096.32       270.68 o
  -1  -7   6      11085.21      11025.11       434.51 o
   0  -7   6      64552.93      63619.73      1959.08 o
   1  -7   6       1653.90       1861.32       112.81 o
   2  -7   6      19002.70      18805.23       734.87 o
   3  -7   6        302.82        333.08        57.32 o
   4  -7   6       3803.87       4002.37       216.97 o
   5  -7   6         61.36         21.49        44.01 o
   6  -7   6       6266.23       6754.39       370.16 o
   7  -7   6       1953.66       1865.02       191.96 o
   8  -7   6       8550.48       8174.50       521.88 o
   9  -7   6      46583.30      43805.38      2083.14 o
  10  -7   6       2015.79       2196.29       280.97 o
  11  -7   6       4230.91       4702.91       387.80 o
  -8  -6   6         14.02        113.32        75.55 o
  -7  -6   6       5594.60       5833.10       491.21 o
  -6  -6   6       3089.59       2672.96       278.63 o
  -5  -6   6        248.79        264.85        75.58 o
  -4  -6   6       6448.67       6917.20       263.93 o
  -3  -6   6       1289.73       1375.74        81.72 o
  -2  -6   6        779.18        755.27       193.60 o
  -1  -6   6      29786.75      29174.93      1313.82 o
   0  -6   6        698.85        787.90        94.10 o
   1  -6   6      13803.65      12357.01       615.70 o
   2  -6   6        356.83        402.81        70.88 o
   3  -6   6      35322.55      34549.70      2000.36 o
   4  -6   6      24759.22      23191.22      1029.36 o
   5  -6   6         16.14         69.18        52.20 o
   6  -6   6      15177.09      14277.14       688.80 o
   7  -6   6       7165.90       6691.26       809.96 o
   8  -6   6      63699.90      59259.75      2736.69 o
   9  -6   6       2622.85       2563.13       387.24 o
  10  -6   6      13332.06      14011.77      1649.09 o
  11  -6   6        661.89        549.06       140.83 o
  -9  -5   6       6012.87       5941.69       510.10 o
  -8  -5   6        433.45        495.78       141.65 o
  -7  -5   6       9647.78       9467.68       718.11 o
  -6  -5   6       7205.39       7967.57       784.16 o
  -5  -5   6      38359.26      38085.37      1407.24 o
  -4  -5   6       8670.57       8759.71       313.13 o
  -3  -5   6      15541.82      16111.59       760.13 o
  -2  -5   6        845.25        848.20       115.69 o
  -1  -5   6       2098.82       2138.28       131.12 o
   0  -5   6      23515.92      22723.90      1018.88 o
   1  -5   6        513.55        679.42        91.77 o
   2  -5   6      13510.81      13452.07       453.35 o
   3  -5   6      18077.19      17223.29       608.34 o
   4  -5   6      57067.92      55146.45      1762.99 o
   5  -5   6       6639.03       6628.86       380.98 o
   6  -5   6        809.58        828.61       117.73 o
   7  -5   6       4359.41       4472.14       460.73 o
   8  -5   6       2055.73       1995.64       259.72 o
   9  -5   6      10100.56       9721.82       588.72 o
  10  -5   6         85.21        134.32        86.23 o
  11  -5   6       1665.86       1951.90       247.93 o
 -10  -4   6       2365.15       2682.21       344.72 o
  -9  -4   6        475.77        448.57       136.93 o
  -8  -4   6        314.60        429.68       141.65 o
  -7  -4   6      10189.35       9734.15       435.46 o
  -6  -4   6      20626.26      19798.21      1354.68 o
  -5  -4   6      27502.77      26585.87       864.29 o
  -4  -4   6       9441.07       8849.70       307.40 o
  -3  -4   6      41171.96      41332.30      2485.98 o
  -2  -4   6         56.20        213.99        75.55 o
  -1  -4   6        311.49        568.23        54.30 o
   0  -4   6       8096.09       8766.85       557.68 o
   1  -4   6        157.21        391.90        62.02 o
   2  -4   6      16332.71      17636.86       582.98 o
   3  -4   6      42873.37      43795.74      1402.98 o
   4  -4   6      50673.08      53776.01      1975.59 o
   5  -4   6       1674.54       1375.12       290.42 o
   6  -4   6       3622.04       3680.12       237.92 o
   7  -4   6        125.83        189.71        87.21 o
   8  -4   6       2631.06       2268.02       268.57 o
   9  -4   6       1887.16       2048.26       243.82 o
  10  -4   6      46128.70      47484.84      2230.14 o
  11  -4   6       2610.57       3265.99       479.31 o
 -10  -3   6       1519.87       1100.23       217.21 o
  -9  -3   6         28.17         42.49        61.38 o
  -8  -3   6       5769.24       6215.85       538.45 o
  -7  -3   6       2285.69       2081.53       205.05 o
  -6  -3   6      11127.15      10855.03      1431.81 o
  -5  -3   6       5857.52       5399.89       219.23 o
  -4  -3   6        825.54        755.85       103.35 o
  -3  -3   6        118.90         96.13        44.86 o
  -2  -3   6      35200.33      36629.64      1796.36 o
   0  -3   6       7840.31       8777.17       400.86 o
   1  -3   6        257.94        487.48        67.99 o
   2  -3   6         41.84         39.98        30.67 o
   3  -3   6      45468.45      46879.35      1495.35 o
   4  -3   6       3900.23       3956.34       213.39 o
   5  -3   6       2648.46       2595.01       190.68 o
   6  -3   6      24058.48      23324.46       933.23 o
   7  -3   6       1253.41       1013.53       164.20 o
   8  -3   6        690.63        805.87       195.96 o
   9  -3   6      59879.43      58266.82      2679.99 o
  10  -3   6      23217.75      25199.06      1258.31 o
 -10  -2   6         49.54          9.44        56.66 o
  -9  -2   6          8.11        155.81       103.88 o
  -8  -2   6       3889.15       3959.39       282.06 o
  -7  -2   6        385.52        251.37        66.62 o
  -6  -2   6       5063.15       5526.38       349.93 o
  -5  -2   6      17871.97      17692.36       597.55 o
  -4  -2   6       6430.69       6852.50       243.89 o
  -3  -2   6      40402.61      36437.07      3233.58 o
  -2  -2   6         39.12         92.07        36.73 o
  -1  -2   6       6155.28       6712.76       320.75 o
   0  -2   6        766.51       1125.16        91.65 o
   1  -2   6       4376.91       4319.20       229.79 o
   2  -2   6       3544.74       3804.32       171.83 o
   3  -2   6      68129.34      67341.71      2114.27 o
   4  -2   6     105759.37     101070.70      3623.87 o
   5  -2   6      18252.45      17842.88       753.88 o
   6  -2   6      13870.98      13184.92       668.00 o
   7  -2   6        308.91        356.12       136.93 o
   8  -2   6      13430.85      12328.13       688.28 o
   9  -2   6      14002.20      13905.34       765.62 o
  10  -2   6        851.35        858.16       169.99 o
 -11  -1   6       3567.45       3905.51       410.86 o
 -10  -1   6         13.30         84.99       108.60 o
  -9  -1   6         59.53        184.14       118.04 o
  -8  -1   6       3837.67       3910.68       260.67 o
  -7  -1   6        355.86        412.20       107.40 o
  -6  -1   6      13549.49      12945.17      2041.90 o
  -5  -1   6       1897.69       1757.74       125.13 o
  -4  -1   6        283.39        441.84        78.48 o
  -3  -1   6        791.85       1194.54       147.88 o
  -2  -1   6      76102.09      74921.62      3271.35 o
  -1  -1   6       6202.86       6588.10       338.82 o
   0  -1   6      12556.78      13680.77       458.47 o
   1  -1   6      14073.70      14595.81       498.19 o
   2  -1   6      30405.10      30306.49       988.73 o
   3  -1   6     154918.72     153532.72      6661.67 o
   4  -1   6       1431.91       1462.29       140.45 o
   5  -1   6      41075.34      40323.45      1521.25 o
   6  -1   6       1486.60       1543.08       349.44 o
   7  -1   6       4052.16       4476.02       347.71 o
   8  -1   6       4108.16       3881.63       323.81 o
   9  -1   6      12539.62      13227.37       733.14 o
  10  -1   6       1932.38       2600.80       277.44 o
 -11   0   6         65.54        118.04       113.32 o
 -10   0   6      16840.29      15336.18      1148.44 o
  -9   0   6        391.04        468.99       226.64 o
  -8   0   6      11308.57      10760.12       501.69 o
  -7   0   6       6215.23       5234.18       390.87 o
  -6   0   6       7177.08       5657.59       303.83 o
  -5   0   6      18103.32      18206.71       741.52 o
  -4   0   6       7671.48       6865.05       279.77 o
  -3   0   6      28688.20      29525.67       958.60 o
  -2   0   6      27359.61      28486.98       920.23 o
  -1   0   6     102576.96     105630.20      3746.07 o
   0   0   6        246.89        432.87        82.71 o
   1   0   6        652.29        610.11        70.47 o
   2   0   6      53926.30      52792.59      1673.77 o
   3   0   6       7917.15       7908.74       367.46 o
   4   0   6      22322.86      22009.38       874.52 o
   5   0   6        499.62        320.70       120.41 o
   6   0   6       4446.35       4434.75       338.13 o
   7   0   6      22240.37      21925.90      1099.85 o
   8   0   6      16116.14      14863.94       800.94 o
   9   0   6      10902.33      11314.78       649.03 o
 -11   1   6      11773.78      10318.49       855.15 o
 -10   1   6       4381.86       3735.74       486.45 o
  -9   1   6       3769.22       3488.99       328.62 o
  -8   1   6       8469.61       8499.68       464.50 o
  -7   1   6       2093.14       1815.72       225.40 o
  -6   1   6         83.03        132.79        62.53 o
  -5   1   6       2556.29       2563.36       184.93 o
  -4   1   6         12.83         59.48        40.08 o
  -3   1   6      10571.90      10280.85       819.35 o
  -2   1   6     119768.13     119593.54      3683.86 o
  -1   1   6      72928.79      70884.38      2213.22 o
   0   1   6       8550.25       8311.20       321.87 o
   1   1   6       7841.16       7689.49       307.27 o
   2   1   6        310.18        422.56        74.27 o
   3   1   6       7602.58       7483.86       357.05 o
   4   1   6      15333.03      15365.58       652.50 o
   5   1   6      97644.00      92405.94      4111.27 o
   6   1   6         26.17        198.98        87.21 o
   7   1   6       8995.56       8163.51       503.02 o
   8   1   6       6543.64       6783.11       446.81 o
   9   1   6        474.75        584.09       132.55 o
 -11   2   6       2350.95       2167.50       363.61 o
 -10   2   6        345.82        118.04       122.76 o
  -9   2   6        995.61        529.41       141.17 o
  -8   2   6        622.96        595.38       126.18 o
  -7   2   6      28468.09      27235.37      1106.27 o
  -6   2   6       2803.33       2398.23       261.38 o
  -5   2   6          8.42        -22.16        54.78 o
  -4   2   6      17496.51      16650.45       658.00 o
  -3   2   6       4036.42       4297.70       218.04 o
  -2   2   6      32459.53      34379.67      1258.54 o
  -1   2   6      18209.01      18360.11       635.11 o
   0   2   6        566.22        556.57       125.62 o
   1   2   6      23824.06      24680.36       958.44 o
   2   2   6         29.63         74.77        46.18 o
   3   2   6      11175.73      11064.32       601.88 o
   4   2   6     169244.33     155979.88      6822.28 o
   5   2   6      31271.75      29978.42      1443.24 o
   6   2   6         11.34         33.44        57.63 o
   7   2   6        487.09        588.93       135.39 o
   8   2   6        468.85        546.73       158.18 o
 -11   3   6       1084.53       1307.97       292.76 o
 -10   3   6       2559.43       2564.22       406.12 o
  -9   3   6         61.15        108.52       132.21 o
  -8   3   6      34465.05      35080.08      2848.70 o
  -7   3   6        287.75        289.37       140.54 o
  -6   3   6       4061.19       3493.73       286.49 o
  -5   3   6        376.79        349.25        95.82 o
  -4   3   6       8144.81       8278.46       418.55 o
  -3   3   6       2625.48       3014.79       223.06 o
  -2   3   6      38453.80      37145.41      1552.94 o
  -1   3   6      60497.04      57049.01      2351.37 o
   0   3   6      63312.01      62878.41      2632.91 o
   1   3   6      24440.50      23768.38      1043.95 o
   2   3   6       2627.87       2437.52       202.75 o
   3   3   6      16177.90      16427.50       969.02 o
   4   3   6      23517.01      22703.79      1126.88 o
   5   3   6       2654.07       2190.13       237.93 o
   6   3   6        642.03        704.65       141.65 o
   7   3   6       2306.64       2611.83       271.61 o
 -11   4   6        360.67        514.67       198.31 o
 -10   4   6        897.75       1052.98       259.70 o
  -9   4   6       1567.94       1461.86       230.32 o
  -8   4   6        189.77        379.63       105.81 o
  -7   4   6      22159.67      23149.34      1855.15 o
  -6   4   6       4001.16       3871.62       316.98 o
  -5   4   6         13.31          8.01        57.94 o
  -4   4   6      11279.75      10408.40       498.84 o
  -3   4   6      61121.93      58920.28      2183.12 o
  -2   4   6     129803.17     123869.68      4749.37 o
  -1   4   6       8142.35       7724.49       373.24 o
   0   4   6      41560.28      39345.10      1541.95 o
   1   4   6        650.44        769.66       212.48 o
   2   4   6       6131.37       5384.72       365.01 o
   3   4   6       1095.29       1066.75       165.53 o
   4   4   6      14015.55      14304.10       767.82 o
   5   4   6         10.65         94.73        77.14 o
   6   4   6      23176.08      25373.51      1253.47 o
 -11   5   6       1970.86       1921.90       354.16 o
 -10   5   6       2344.63       2469.74       401.39 o
  -9   5   6        320.51        380.47       124.78 o
  -8   5   6      13157.57      12798.75       771.16 o
  -7   5   6          8.64         36.59        85.41 o
  -6   5   6      62112.05      60685.79      2284.87 o
  -5   5   6       2181.30       2511.54       235.86 o
  -4   5   6       2019.70       2395.35       221.39 o
  -3   5   6      47329.98      46441.84      1966.43 o
  -2   5   6         61.60         41.15        48.10 o
  -1   5   6      34213.27      31156.73      1490.23 o
   0   5   6       2107.92       1623.02       420.29 o
   1   5   6        304.97        272.89       179.43 o
   2   5   6      36219.64      33166.51      1577.93 o
   3   5   6      20379.07      19704.61      1002.66 o
   4   5   6       9223.22       9644.49       661.37 o
   5   5   6      21139.59      22392.37      1127.62 o
   6   5   6      10408.60      11585.62       659.75 o
 -11   6   6       1007.17        892.44       240.82 o
 -10   6   6       2274.92       2696.39       425.00 o
  -9   6   6       5343.70       5158.50       632.89 o
  -8   6   6       1314.61       1686.33       415.54 o
  -7   6   6      50881.96      49510.17      3872.23 o
  -6   6   6      25331.97      23893.19      1237.01 o
  -5   6   6        151.57        133.05        93.31 o
  -4   6   6        786.06        655.61       144.98 o
  -3   6   6        148.83        190.22        94.43 o
  -2   6   6        922.19        905.82       160.16 o
  -1   6   6      25058.12      22149.32      1664.76 o
   0   6   6      50679.69      48501.75      2238.46 o
   1   6   6       5503.61       5019.33       353.58 o
   2   6   6       5371.31       5076.82       357.30 o
   3   6   6       3032.14       3270.61       311.29 o
   4   6   6       2055.72       1883.41       229.06 o
 -11   7   6        457.08        585.50       217.20 o
 -10   7   6        308.95        401.35       184.15 o
  -9   7   6       4764.77       4821.26       449.19 o
  -8   7   6       9426.85       9485.15      1566.07 o
  -7   7   6      10334.30      10095.14       642.93 o
  -6   7   6       3119.46       2548.33       305.43 o
  -5   7   6       2838.11       2865.73       354.19 o
  -4   7   6      10107.38      10227.05       701.61 o
  -3   7   6         13.21         69.86        81.75 o
  -2   7   6      15825.22      15385.76       824.97 o
  -1   7   6      99556.31      96514.01      4297.41 o
   0   7   6       6351.32       6274.21       416.92 o
   1   7   6        137.33        188.87        86.04 o
   2   7   6          2.60         76.73        72.88 o
   3   7   6       1267.38       1337.53       330.54 o
 -10   8   6       3221.20       3560.70       524.19 o
  -9   8   6       3414.22       3922.49       410.08 o
  -8   8   6       1272.06       1205.54       217.65 o
  -7   8   6      24456.39      24106.62      1257.08 o
  -6   8   6      14108.75      13612.82       790.24 o
  -5   8   6      20301.14      20299.57      1069.52 o
  -4   8   6       2058.81       1772.52       237.89 o
  -3   8   6         53.79         91.63       186.51 o
  -2   8   6      26755.25      25474.02      2648.22 o
  -1   8   6      12487.95      11854.76       671.43 o
   0   8   6        498.34        290.12       100.81 o
   1   8   6       1948.16       1603.79       245.55 o
   2   8   6        388.61        453.81       117.77 o
  -9   9   6       4115.36       4618.74       618.67 o
  -8   9   6      18019.78      19907.60      1075.95 o
  -7   9   6      25835.46      25462.24      1313.93 o
  -6   9   6      12332.58      13020.07       761.65 o
  -5   9   6      17090.13      17275.45       935.08 o
  -4   9   6       4086.65       4397.17       502.97 o
  -3   9   6       6500.81       6784.21       543.18 o
  -2   9   6       1679.80       1802.75       226.76 o
  -1   9   6       4701.90       4506.66       358.93 o
   0   9   6        267.51        199.96        98.67 o
  -8  10   6      14909.35      16952.37      1497.89 o
  -7  10   6        836.97        864.40       186.62 o
  -6  10   6       6729.55       7544.26       873.81 o
  -5  10   6        127.27        226.07       125.12 o
  -4  10   6       3817.04       3829.78       538.37 o
  -3  10   6      11588.13      12012.78       689.12 o
  -2  10   6       6070.96       6197.10       869.05 o
   3 -15   7        732.63        599.67       179.43 o
   4 -15   7        990.58       1378.79       278.59 o
   5 -15   7         14.21         18.89        99.15 o
   6 -15   7       7805.19       8313.41       769.93 o
   7 -15   7        833.97       1133.24       302.20 o
   0 -14   7       1685.55       1874.65       283.32 o
   1 -14   7        261.51        306.91       127.49 o
   2 -14   7      18406.43      20564.05      1436.79 o
   3 -14   7       5153.97       6187.06       562.03 o
   4 -14   7       1882.89       1770.79       302.22 o
   5 -14   7       1173.93       1355.19       283.32 o
   6 -14   7       4350.39       4387.43       566.73 o
   7 -14   7       2593.68       2904.20       476.95 o
   8 -14   7         66.78        236.08       184.14 o
  -2 -13   7         41.85        146.37        89.71 o
  -1 -13   7       3472.46       4288.03       406.13 o
   0 -13   7        862.22        670.50       174.71 o
   1 -13   7       2947.53       3244.29       391.96 o
   2 -13   7       8770.54       8644.90       699.15 o
   3 -13   7        284.53        259.69       132.21 o
   4 -13   7       1147.10       1737.68       306.93 o
   5 -13   7       4943.15       5058.30       543.14 o
   6 -13   7       3653.91       2573.82       410.87 o
   7 -13   7       3543.74       3844.16       543.09 o
   8 -13   7      61193.91      64326.98      4239.83 o
   9 -13   7       6992.06       6744.96       722.67 o
  -3 -12   7        845.04       1208.79       212.48 o
  -2 -12   7        109.75        136.93        89.71 o
  -1 -12   7       1172.93       1402.42       221.93 o
   0 -12   7       4388.19       4600.04       415.61 o
   1 -12   7        443.07        500.51       146.37 o
   2 -12   7       2266.34       2630.31       354.17 o
   3 -12   7       6518.41       6447.61       571.55 o
   4 -12   7       4025.64       3407.69       308.89 o
   5 -12   7        975.39        630.62       129.25 o
   6 -12   7        319.78        335.24       158.18 o
   7 -12   7      36976.54      34679.06      2432.12 o
   8 -12   7      24028.01      26155.30      1929.02 o
   9 -12   7       2807.31       2455.62       448.62 o
  10 -12   7       2689.40       2776.71       491.12 o
  -4 -11   7        954.56       1015.20       193.60 o
  -3 -11   7       6665.78       7113.38       566.80 o
  -2 -11   7       2070.28       2143.88       288.05 o
  -1 -11   7      11287.61      10559.99       774.87 o
   0 -11   7       4079.58       4283.61       391.99 o
   1 -11   7       8627.42       8357.03       380.99 o
   2 -11   7      47409.67      46140.76      3071.43 o
   3 -11   7      17600.14      16481.54       684.25 o
   4 -11   7      28862.54      25725.47      1025.97 o
   5 -11   7       8935.28       8289.06       418.40 o
   6 -11   7       1526.89       1483.53       239.17 o
   7 -11   7       9328.02       9483.55       786.60 o
   8 -11   7       2877.41       2789.08       290.91 o
   9 -11   7         96.85         85.66        79.32 o
  10 -11   7      12198.16      13815.00      1204.80 o
  11 -11   7         33.85         42.49       160.54 o
  -5 -10   7         98.89        136.93        94.43 o
  -4 -10   7       4275.28       4189.08       377.82 o
  -3 -10   7         87.56        136.93        75.55 o
  -2 -10   7       3571.35       3778.13       344.75 o
  -1 -10   7       1052.46       1061.53       133.34 o
   0 -10   7        343.86        472.49        69.60 o
   1 -10   7      27256.29      25619.88       976.71 o
   2 -10   7        487.78        710.85       130.72 o
   3 -10   7      61630.05      55901.51      2546.13 o
   4 -10   7      11346.61      11098.32       504.37 o
   5 -10   7      11653.44      11913.21      1462.50 o
   6 -10   7       3458.74       3885.03       315.44 o
   7 -10   7       4247.91       4746.62       315.15 o
   8 -10   7       3732.35       3876.65       336.83 o
   9 -10   7      39170.00      37875.08      1820.67 o
  10 -10   7      22568.52      23414.42      1205.95 o
  11 -10   7        218.10         -9.44       141.65 o
  -6  -9   7        160.85        146.37        89.71 o
  -5  -9   7          8.86          9.44        47.22 o
  -4  -9   7        230.71        278.58        99.16 o
  -3  -9   7      36243.59      35705.30      2280.97 o
  -2  -9   7       6824.36       7289.61       320.44 o
  -1  -9   7       1061.45       1222.71       115.18 o
   0  -9   7       6752.87       6948.85       249.59 o
   1  -9   7      12305.79      11943.28       409.12 o
   2  -9   7      10196.86      10167.25       364.08 o
   3  -9   7       4157.27       3380.54       342.43 o
   4  -9   7      17991.87      16118.49       677.32 o
   5  -9   7      10289.23       8615.09       422.63 o
   6  -9   7       8062.18       7609.36       393.25 o
   7  -9   7       9065.35       9692.05       601.86 o
   8  -9   7      28900.88      26658.88      1331.41 o
   9  -9   7      58369.64      53448.70      2494.01 o
  10  -9   7       4056.52       4188.60       351.18 o
  11  -9   7       2609.23       3173.18       397.19 o
  -7  -8   7         64.82        132.21        94.43 o
  -6  -8   7       3409.09       3442.72       330.58 o
  -5  -8   7       1827.19       1846.36       250.27 o
  -4  -8   7      18869.58      19414.70      1295.26 o
  -3  -8   7      25505.76      26072.24       828.83 o
  -2  -8   7         92.54        251.14       167.62 o
  -1  -8   7         58.35        144.43        56.46 o
   0  -8   7       8776.31       8760.13       456.40 o
   1  -8   7        392.37        466.85        88.19 o
   2  -8   7      22331.00      21834.77       715.18 o
   3  -8   7     189528.52     169856.97      5197.34 o
   4  -8   7        973.16       1184.87       160.19 o
   5  -8   7      11424.46      11915.90       676.69 o
   6  -8   7      24874.21      23432.13      1380.18 o
   7  -8   7       1476.60       1415.57       160.80 o
   8  -8   7      10796.82      10652.17       620.98 o
   9  -8   7       1192.88        976.07       243.18 o
  10  -8   7        549.31        626.65       146.74 o
  11  -8   7       7407.78       7954.09       518.36 o
  -8  -7   7        629.12        679.94       151.10 o
  -7  -7   7        628.20        746.04       160.54 o
  -6  -7   7       6505.86       7080.41       552.64 o
  -5  -7   7       3160.89       3149.95       302.24 o
  -4  -7   7       2549.31       2699.66       117.85 o
  -3  -7   7      18062.81      18820.23       885.22 o
  -2  -7   7      11006.08      10809.35       533.86 o
  -1  -7   7       9102.83       8994.72       678.06 o
   0  -7   7        109.86         78.22        37.43 o
   1  -7   7       6189.79       5712.73       330.86 o
   2  -7   7     176581.12     165617.58      5052.46 o
   3  -7   7      70527.61      67898.99      2121.83 o
   4  -7   7      13433.88      11889.06       638.60 o
   5  -7   7       4624.10       4647.94       364.09 o
   6  -7   7       9466.18       9690.45       459.31 o
   7  -7   7       8093.39       8371.95       418.25 o
   8  -7   7      15088.90      14656.60       799.20 o
   9  -7   7      25987.49      25932.45      1707.12 o
  10  -7   7       5937.86       5699.81       540.80 o
  11  -7   7       6743.73       7257.60       505.04 o
  -8  -6   7       5385.21       5714.82       481.75 o
  -7  -6   7       2980.20       2625.67       278.62 o
  -6  -6   7       6127.77       5455.53       448.72 o
  -5  -6   7       1974.11       2158.95       110.60 o
  -4  -6   7      19967.19      21765.41      1012.47 o
  -3  -6   7      43001.44      43942.57      1945.98 o
  -2  -6   7      82571.72      82825.10      3594.98 o
  -1  -6   7      63734.03      63422.94      2758.01 o
   0  -6   7      26329.73      24902.40      1119.19 o
   1  -6   7       7857.41       7900.07       415.48 o
   2  -6   7      16718.76      15536.29       990.72 o
   3  -6   7      14456.61      14791.69       510.48 o
   4  -6   7          1.23         88.97        37.01 o
   5  -6   7      40576.38      40125.64      1903.60 o
   6  -6   7       4021.54       4210.70       257.04 o
   7  -6   7      13093.24      12762.66       975.34 o
   8  -6   7      51528.61      48259.45      2245.44 o
   9  -6   7        145.54        156.49        79.80 o
  10  -6   7      12488.34      12738.81       724.70 o
  11  -6   7       2659.12       2973.51       356.53 o
  -9  -5   7       5890.02       6272.25       524.26 o
  -8  -5   7         20.81         61.38        66.10 o
  -7  -5   7       1072.69       1156.87       203.04 o
  -6  -5   7       4917.07       5243.15       319.39 o
  -5  -5   7       5029.19       4723.45       481.78 o
  -4  -5   7      62972.27      60402.82      2653.34 o
  -3  -5   7      12803.65      12529.44       596.24 o
  -2  -5   7     102187.98     105669.04      4554.67 o
  -1  -5   7      17387.26      17889.09       792.48 o
   0  -5   7      18672.21      18088.49       806.02 o
   1  -5   7         99.51        241.77        61.38 o
   2  -5   7      10051.76       9701.25       506.36 o
   3  -5   7       1585.66       1856.64       158.31 o
   4  -5   7     250088.86     242676.89      8216.73 o
   5  -5   7      68560.20      67821.88      3924.23 o
   6  -5   7       1744.14       1819.78       194.07 o
   7  -5   7       4387.19       4565.60       277.53 o
   8  -5   7       1287.38       1568.32       203.49 o
   9  -5   7      10048.32      10391.56       610.23 o
  10  -5   7        292.65        335.11       105.69 o
  11  -5   7         30.91         -0.94        78.57 o
  -9  -4   7        489.40        278.58       113.32 o
  -8  -4   7      38296.36      35159.14      2280.85 o
  -7  -4   7       6865.19       6863.46       552.67 o
  -6  -4   7        170.40        229.33        91.74 o
  -5  -4   7      17941.42      17394.95      1465.63 o
  -4  -4   7       3460.34       3486.05       219.73 o
  -3  -4   7      27803.09      27367.94      1223.16 o
  -2  -4   7       4276.91       4874.68       340.09 o
   0  -4   7      60720.51      59316.81      2558.21 o
   1  -4   7      32615.32      31113.55      2392.40 o
   2  -4   7      22853.95      22902.98       811.05 o
   3  -4   7     136104.61     133333.33      4089.43 o
   4  -4   7     140587.48     130461.75      4638.31 o
   5  -4   7       2564.96       3133.00       200.88 o
   6  -4   7       9228.14       8462.62       548.08 o
   7  -4   7        144.62        152.60        75.88 o
   8  -4   7       2012.38       1818.79       219.79 o
   9  -4   7       1533.73       1779.27       223.60 o
  10  -4   7      16069.56      16711.26       894.12 o
 -10  -3   7       1201.51       1194.65       226.65 o
  -9  -3   7      22337.13      22304.24      1522.25 o
  -8  -3   7      10774.52       9652.49       737.05 o
  -7  -3   7         12.54         24.44        39.24 o
  -6  -3   7        142.53        322.86        49.22 o
  -5  -3   7       7019.91       7298.20       407.17 o
  -4  -3   7       5709.18       5577.84       317.12 o
  -3  -3   7      74774.56      67755.17      2956.32 o
  -2  -3   7     247352.02     221031.36      9473.16 o
  -1  -3   7       1927.10       2173.17       111.83 o
   0  -3   7       9596.63      10386.51       481.12 o
   1  -3   7      19136.00      20777.38       951.38 o
   2  -3   7        292.86        277.87        42.01 o
   3  -3   7      31513.37      31873.76      1208.39 o
   4  -3   7       1089.47       1140.94       117.22 o
   5  -3   7        620.52        645.14        93.81 o
   6  -3   7      19410.32      18564.48       970.00 o
   7  -3   7       1611.82       1811.19       215.50 o
   8  -3   7        588.35        613.16       169.98 o
   9  -3   7      18747.16      17723.76       926.48 o
  10  -3   7       5030.66       4883.18       374.79 o
 -10  -2   7         65.83         84.99        80.27 o
  -9  -2   7       3238.00       3164.08       396.69 o
  -8  -2   7       6769.26       6079.26       533.77 o
  -7  -2   7       1382.75       1365.21       131.61 o
  -6  -2   7      13692.86      14854.36       582.88 o
  -5  -2   7        188.54        249.31       118.04 o
  -4  -2   7      10510.66      10000.02      1053.88 o
  -3  -2   7     227944.86     212013.70      9132.92 o
  -2  -2   7      24850.47      25238.72      1136.29 o
  -1  -2   7      33021.96      33674.44      1482.35 o
   0  -2   7       6299.90       5131.14       273.40 o
   1  -2   7      40450.35      39273.49      1235.36 o
   2  -2   7      12207.68      12251.88       433.66 o
   3  -2   7      51443.41      50510.80      1610.41 o
   4  -2   7      46636.28      45491.58      1686.69 o
   5  -2   7      23189.21      22657.23       899.20 o
   6  -2   7       2369.05       1873.72       214.88 o
   7  -2   7        363.51        297.26       169.98 o
   8  -2   7         22.46         58.05        67.93 o
   9  -2   7       3960.52       3772.32       311.48 o
  10  -2   7        510.47        296.58       118.04 o
 -11  -1   7       3944.53       3952.80       420.31 o
 -10  -1   7       2439.89       2224.18       330.56 o
  -9  -1   7      19727.64      18487.45      1318.84 o
  -8  -1   7      12483.77      10598.89       831.66 o
  -7  -1   7      46156.55      40535.11      3286.87 o
  -6  -1   7      36265.64      35726.13      1430.64 o
  -5  -1   7       7527.44       6985.36       383.86 o
  -4  -1   7      34301.79      30831.66      1444.93 o
  -3  -1   7      28123.09      26543.38      1230.17 o
  -2  -1   7       8719.46       9264.17       467.68 o
  -1  -1   7       3241.55       3220.69       199.64 o
   0  -1   7      30351.05      29605.88       945.28 o
   1  -1   7      27041.61      25530.64       833.92 o
   2  -1   7      24815.73      24474.36       813.17 o
   3  -1   7      49781.59      48924.18      2831.37 o
   4  -1   7       5141.97       4921.73       283.94 o
   5  -1   7      29357.24      28455.22      1734.19 o
   6  -1   7       7743.21       7351.59       451.93 o
   7  -1   7      23306.53      22173.98      1122.97 o
   8  -1   7       5380.11       5452.17       391.24 o
   9  -1   7        255.81        212.93        96.51 o
 -11   0   7        907.97        755.50       212.48 o
 -10   0   7       6013.98       5020.75       510.10 o
  -8   0   7      23432.51      23021.71      1229.83 o
  -7   0   7      63987.04      59839.26      6632.11 o
  -6   0   7      20618.02      18655.65      1307.53 o
  -5   0   7      11680.03      10911.51       406.25 o
  -4   0   7       1046.75       1056.37        91.61 o
  -3   0   7      23207.96      21860.27       719.19 o
  -2   0   7       2500.12       2726.26       203.14 o
  -1   0   7     200804.77     203903.16      7172.92 o
   0   0   7      13064.38      13488.82       470.56 o
   1   0   7          3.40         24.56        31.01 o
   2   0   7       5349.95       5380.01       269.03 o
   3   0   7       2933.43       2821.88       185.37 o
   4   0   7      14558.85      15102.27      1320.33 o
   5   0   7       1153.35       1093.74       162.91 o
   6   0   7       3034.69       3219.21       275.06 o
   7   0   7       8139.04       7732.43       478.10 o
   8   0   7       1001.28       1040.61       164.46 o
   9   0   7        627.93        546.30       144.01 o
 -11   1   7        684.71        269.14       141.65 o
  -9   1   7        630.17        580.78       193.59 o
  -8   1   7      15958.96      15589.35       791.70 o
  -7   1   7       7232.96       7349.15       397.82 o
  -6   1   7        964.39       1468.52       163.75 o
  -5   1   7      17166.22      17849.33       916.03 o
  -4   1   7       9377.57       9310.86       415.65 o
  -3   1   7        777.73        751.13        92.83 o
  -2   1   7     229162.30     220194.55      6718.83 o
  -1   1   7     132427.69     130793.77      4024.15 o
   0   1   7      14878.18      15786.01       553.82 o
   1   1   7      18854.99      18558.43       736.09 o
   2   1   7        379.58        535.80        83.68 o
   3   1   7         37.74        109.27        49.48 o
   4   1   7         64.69        100.57        64.55 o
   5   1   7      14594.72      13705.42       734.10 o
   6   1   7       1110.16        894.67       191.24 o
   7   1   7       3835.79       3589.27       373.09 o
   8   1   7        606.21        579.05       126.51 o
 -10   2   7       3040.11       3079.02       439.19 o
  -9   2   7       1185.31       1237.15       269.15 o
  -8   2   7      32077.63      31433.50      1748.41 o
  -7   2   7      67503.44      65619.48      4711.71 o
  -6   2   7       7562.29       7132.26       610.51 o
  -5   2   7      12286.81      12127.00       643.83 o
  -4   2   7      24623.65      24526.97      1253.72 o
  -3   2   7       1793.01       1510.10       185.63 o
  -2   2   7      23712.64      23537.55       924.67 o
  -1   2   7        652.73        649.66        89.63 o
   0   2   7       1481.94       1600.12       207.97 o
   1   2   7       6322.07       6146.77       451.85 o
   2   2   7      14139.69      13353.46       712.12 o
   3   2   7       1552.28       1404.89       269.16 o
   4   2   7      24755.57      24935.40      1218.90 o
   5   2   7       5083.44       4702.43       451.05 o
   6   2   7       1542.74       1486.93       197.11 o
   7   2   7       3973.72       4604.14       961.05 o
 -11   3   7        806.74        925.48       240.81 o
 -10   3   7        273.95        391.90       174.70 o
  -9   3   7      12600.53      13849.34      1100.95 o
  -8   3   7     103354.69     101001.22      7259.67 o
  -7   3   7       1620.82       1814.09       217.23 o
  -6   3   7      11586.00      11129.36       772.77 o
  -5   3   7       5157.39       5145.34       317.57 o
  -4   3   7      19392.12      18908.81       793.07 o
  -3   3   7       5090.64       5152.02       341.48 o
  -2   3   7      34881.63      35300.88      1342.87 o
  -1   3   7       9333.88       9130.37       419.07 o
   0   3   7      24836.96      24136.09       946.72 o
   1   3   7        467.57        617.03        97.21 o
   2   3   7       1465.22       1239.02       173.38 o
   3   3   7        185.67        170.67        88.18 o
   4   3   7        392.35        521.06       191.23 o
   5   3   7       2687.46       2650.68       268.57 o
   6   3   7        410.31        298.95       153.46 o
   7   3   7       5784.79       6292.60       421.49 o
 -11   4   7       8052.90       9952.64       854.97 o
 -10   4   7       1111.87       1440.19       306.92 o
  -9   4   7      10898.69      12146.96       996.89 o
  -8   4   7       3715.80       3723.69       446.30 o
  -7   4   7       6377.64       6590.64       379.10 o
  -6   4   7       3666.01       3523.09       394.04 o
  -5   4   7        599.80        864.77       137.43 o
  -4   4   7      27790.11      26054.55      1438.63 o
  -3   4   7      11270.15      10728.31       494.09 o
  -2   4   7      37506.55      37002.62      1406.55 o
  -1   4   7       4338.76       4259.79       256.00 o
   0   4   7       4651.13       5099.25       551.48 o
   1   4   7       4683.04       4518.11       340.06 o
   2   4   7      22142.22      20689.70      1036.34 o
   3   4   7        498.84        477.29       114.33 o
   4   4   7        350.09        391.19       153.46 o
   5   4   7       3934.42       4055.72       448.65 o
   6   4   7       1131.33       1462.12       446.22 o
 -11   5   7       3593.16       4004.68       524.20 o
 -10   5   7       2256.41       2625.55       425.00 o
  -9   5   7         45.69        -14.16        89.71 o
  -8   5   7       1005.12        885.20       186.62 o
  -7   5   7       5609.97       4839.49       443.26 o
  -6   5   7      44990.22      45384.00      1741.22 o
  -5   5   7        672.40        578.28       125.17 o
  -4   5   7       1702.97       1891.21       360.06 o
  -3   5   7        817.78        687.36       155.18 o
  -2   5   7          2.79         35.78        61.10 o
  -1   5   7      10611.11       9449.06       551.24 o
   0   5   7       2214.32       2040.29       226.91 o
   1   5   7      13168.07      12205.89       666.65 o
   2   5   7       7161.95       7617.00       472.80 o
   3   5   7       2958.36       2736.53       288.07 o
   4   5   7       1094.13       1461.88       238.46 o
   5   5   7        401.91        450.13       118.95 o
 -10   6   7       5553.16       6546.10       647.05 o
  -9   6   7       1674.81       2488.53       429.71 o
  -8   6   7         78.06        219.66       115.69 o
  -7   6   7      52060.31      52991.53      4352.60 o
  -6   6   7      15724.84      14771.14       833.76 o
  -5   6   7       4202.01       4199.46       391.54 o
  -4   6   7       7171.02       6363.55       437.22 o
  -3   6   7       1105.16        713.02       221.93 o
  -2   6   7         20.78         78.92        67.99 o
  -1   6   7        205.23        183.03        84.70 o
   0   6   7       1397.66       1621.61       206.27 o
   1   6   7       2156.10       2048.64       559.58 o
   2   6   7      13462.55      12485.12       686.75 o
   3   6   7       1540.36       1723.86       219.16 o
   4   6   7        132.53        114.61        81.99 o
 -10   7   7        531.09        406.07       198.31 o
  -9   7   7       1939.09       2006.90       373.05 o
  -8   7   7       2668.94       3397.43       382.55 o
  -7   7   7       8075.13       8111.51       547.68 o
  -6   7   7          6.05        -38.53        81.68 o
  -5   7   7       7194.32       6367.03       647.14 o
  -4   7   7        242.63        364.09       121.83 o
  -3   7   7       7154.28       6995.96       458.82 o
  -2   7   7         51.59         94.34       219.56 o
  -1   7   7       5846.68       5907.73       400.69 o
   0   7   7        181.64        304.08        99.50 o
   1   7   7       4700.55       4809.88       365.10 o
   2   7   7       2793.70       2318.91       245.01 o
  -9   8   7       6267.51       6952.50       699.03 o
  -8   8   7       2701.96       2984.50       467.51 o
  -7   8   7       7039.11       6900.06       623.49 o
  -6   8   7       2614.15       2899.35       535.98 o
  -5   8   7       2963.39       2987.35       313.33 o
  -4   8   7       4002.54       4529.93       374.41 o
  -3   8   7        458.94        541.37       137.27 o
  -2   8   7         50.98         22.03        74.62 o
  -1   8   7        251.18        232.31       125.12 o
   0   8   7        165.33         83.02        76.84 o
   1   8   7         10.63         48.04        71.49 o
  -8   9   7       1498.86       1440.21       349.43 o
  -7   9   7       5018.70       4581.18       599.80 o
  -6   9   7       4359.44       4444.48       713.13 o
  -5   9   7       1057.93       1178.49       233.73 o
  -4   9   7       3874.91       3834.19       550.18 o
  -3   9   7      13237.79      13317.42       996.96 o
  -2   9   7        239.97        162.65        94.09 o
  -1   9   7       1444.50       1783.55       391.92 o
   3 -15   8      11440.85      12207.82       940.15 o
   4 -15   8         41.64         33.05        94.43 o
   5 -15   8        631.68        585.50       198.31 o
   6 -15   8      13552.90      14599.94      1157.60 o
   0 -14   8         30.45         42.49        75.55 o
   1 -14   8         36.28         47.22        80.27 o
   2 -14   8      59698.44      63267.00      4007.18 o
   3 -14   8      25172.55      26131.80      1782.47 o
   4 -14   8        436.02        472.17       160.54 o
   5 -14   8       3063.86       2852.34       429.74 o
   6 -14   8       4304.87       4363.79       576.17 o
   7 -14   8       1692.45       1534.67       311.66 o
   8 -14   8          6.25        132.21       132.21 o
  -2 -13   8       1756.88       2006.87       273.88 o
  -1 -13   8       3065.12       4226.54       391.96 o
   0 -13   8       6947.86       7160.68       580.98 o
   1 -13   8      14775.03      14658.49      1044.33 o
   2 -13   8      30613.09      31254.36      2066.91 o
   3 -13   8         10.59          4.72        80.27 o
   4 -13   8        534.12        500.51       179.43 o
   5 -13   8        553.48        519.40       184.15 o
   6 -13   8       4168.85       4080.44       547.84 o
   7 -13   8       3207.03       3806.30       543.08 o
   8 -13   8      26386.74      29494.97      2118.27 o
   9 -13   8        621.46        514.67       221.92 o
  -3 -12   8        540.64        623.27       151.10 o
  -2 -12   8      13679.59      15654.27      1086.77 o
  -1 -12   8      15068.68      15518.85      1077.44 o
   0 -12   8       5163.48       5525.95       467.58 o
   1 -12   8       5720.48       6428.31       533.72 o
   2 -12   8       2673.74       2691.76       344.73 o
   3 -12   8       1017.37       1237.14       236.10 o
   4 -12   8      18183.60      16633.64      1243.15 o
   5 -12   8        296.22        448.56       179.43 o
   6 -12   8        917.23        623.29       207.76 o
   7 -12   8       8764.01       9027.54       836.15 o
   8 -12   8       2772.86       3470.93       547.79 o
   9 -12   8       6991.40       6683.59       717.95 o
  10 -12   8        665.69        637.44       250.25 o
  -4 -11   8       2660.13       3381.16       330.56 o
  -3 -11   8      12026.17      12048.07       859.90 o
  -2 -11   8       5971.78       6196.89       500.66 o
  -1 -11   8       6509.13       6877.35       538.47 o
   0 -11   8       3568.42       4193.73       373.09 o
   1 -11   8       5056.97       4586.16       410.91 o
   2 -11   8      27130.98      25821.39      1241.72 o
   3 -11   8      30773.39      28550.40      1554.12 o
   4 -11   8      30526.16      29812.82      1807.18 o
   5 -11   8       7952.51       7275.79       433.34 o
   6 -11   8       1939.17       1983.73       347.08 o
   7 -11   8        740.83        618.56       231.37 o
   8 -11   8       2306.99       2956.13       505.28 o
   9 -11   8        771.06        264.42       193.60 o
  10 -11   8        657.64        604.39       254.98 o
  -5 -10   8       9445.82      10189.60       746.39 o
  -4 -10   8       1265.54       1799.07       240.82 o
  -3 -10   8       1865.72       2120.24       264.44 o
  -2 -10   8      15662.48      15227.54      1039.74 o
  -1 -10   8        541.30        572.57       102.06 o
   0 -10   8       1266.80       1149.11       138.38 o
   1 -10   8      24217.31      24313.23      1151.44 o
   2 -10   8       3296.09       3553.47       148.71 o
   3 -10   8      62947.64      57963.29      2122.95 o
   4 -10   8       5839.42       5535.06       399.04 o
   5 -10   8      14122.77      13759.30       602.19 o
   6 -10   8       3031.24       3109.08       228.89 o
   7 -10   8         74.60         46.80        60.24 o
   8 -10   8        715.19        716.22       203.04 o
   9 -10   8       3447.44       2932.69       524.20 o
  10 -10   8          6.45        113.32       165.26 o
  -6  -9   8         78.55        151.09        80.27 o
  -5  -9   8        475.94        481.62       122.77 o
  -4  -9   8       1301.77       1463.82       203.05 o
  -3  -9   8      89766.42      89359.30      5507.21 o
  -2  -9   8      14826.16      15515.13       838.89 o
  -1  -9   8          0.60         36.09        43.61 o
   0  -9   8       6967.45       6951.28       381.58 o
   1  -9   8      10855.94      10949.00       566.96 o
   2  -9   8       6581.72       6379.34       389.28 o
   3  -9   8        965.81        953.23        72.16 o
   4  -9   8       3819.77       4025.37       240.88 o
   5  -9   8       5956.93       5824.10       307.61 o
   6  -9   8       6882.88       6835.81       618.93 o
   7  -9   8         98.64        157.85        65.81 o
   8  -9   8       3447.47       2967.95       267.46 o
   9  -9   8       5457.43       5445.35       562.05 o
  10  -9   8        583.07        236.09       179.43 o
  -7  -8   8       2167.94       2124.97       269.16 o
  -6  -8   8       2453.87       2583.08       264.45 o
  -5  -8   8       1997.12       2285.53       245.55 o
  -4  -8   8      44825.68      44046.48      2769.77 o
  -3  -8   8      43163.52      47573.89      4460.30 o
  -2  -8   8        108.23         93.93        46.39 o
  -1  -8   8         54.31         63.84        40.84 o
   0  -8   8       2666.08       2479.86       180.41 o
   1  -8   8       6395.52       6487.10       364.39 o
   2  -8   8       4737.36       5049.63       332.01 o
   3  -8   8      56419.46      53429.67      1679.31 o
   4  -8   8       1075.96        968.23       103.64 o
   5  -8   8         75.57        113.32        92.37 o
   6  -8   8        305.67        265.23        66.48 o
   7  -8   8       6919.44       6072.31       838.46 o
   8  -8   8        105.25        127.18        74.23 o
   9  -8   8        258.41        261.42        89.90 o
  10  -8   8       1303.54       1888.78       429.70 o
  11  -8   8       2068.38       1586.63       377.77 o
  -8  -7   8       3307.41       3178.19       316.40 o
  -7  -7   8      15230.58      15783.21      1086.87 o
  -6  -7   8      22205.44      24276.43      1588.49 o
  -5  -7   8       2464.24       2181.72       231.39 o
  -4  -7   8       4942.48       5475.96       578.59 o
  -3  -7   8      10437.42      10628.63       841.06 o
  -2  -7   8        916.52       1041.71       105.44 o
  -1  -7   8      13997.33      14491.92       674.92 o
   0  -7   8       1356.37       1376.63       122.78 o
   1  -7   8        468.13        423.50        81.68 o
   2  -7   8      27815.43      25209.15      1597.17 o
   3  -7   8       2048.15       2020.25       102.24 o
   4  -7   8      10769.13      10737.24       602.29 o
   5  -7   8        155.74        203.97        56.93 o
   6  -7   8      14085.49      13386.72       581.01 o
   7  -7   8       9872.16       9546.94       450.39 o
   8  -7   8        368.87        410.80       119.40 o
   9  -7   8       3840.25       3946.25       358.92 o
  10  -7   8       1681.81       1856.79       227.99 o
  -8  -6   8      11841.79      12293.37       878.77 o
  -7  -6   8       5060.33       5152.76       434.51 o
  -6  -6   8       4533.41       4741.81       401.45 o
  -5  -6   8       1870.69       1977.96       178.83 o
  -4  -6   8       5948.39       6180.56       333.21 o
  -3  -6   8       9081.63       9476.80       462.28 o
  -2  -6   8     152678.86     149522.73      6418.95 o
  -1  -6   8      27079.56      26905.61      1186.12 o
   0  -6   8      24698.60      22586.23      1142.67 o
   1  -6   8      10946.37      10273.81       524.60 o
   2  -6   8       1229.62       1030.60       214.86 o
   3  -6   8      12803.46      11815.01       407.54 o
   4  -6   8       4445.15       3671.03       460.52 o
   5  -6   8        331.74        340.86        70.65 o
   6  -6   8      28152.82      27770.83      1207.81 o
   7  -6   8      14866.61      15242.02      1187.52 o
   8  -6   8        843.35        715.04       148.74 o
   9  -6   8          0.14         -3.71        61.91 o
  10  -6   8        628.02        801.80       146.39 o
  -9  -5   8       2633.26       2441.41       306.95 o
  -8  -5   8        915.43       1071.86       188.87 o
  -7  -5   8       5787.72       5672.60       467.60 o
  -6  -5   8        759.10        665.78       136.93 o
  -5  -5   8       3131.25       3309.05       285.72 o
  -4  -5   8      23691.86      23681.90      1922.64 o
  -3  -5   8      25002.54      25047.17      1120.58 o
  -2  -5   8      57807.14      58638.54      2531.05 o
   0  -5   8      25299.08      21304.73      1348.70 o
   1  -5   8         87.77        297.47        89.71 o
   2  -5   8       2779.68       2690.62       221.97 o
   3  -5   8       2464.45       2548.36       133.18 o
   4  -5   8       9283.29       7969.93       437.72 o
   5  -5   8        138.62        193.69        68.61 o
   6  -5   8      14740.20      14342.42       618.86 o
   7  -5   8      27850.63      26287.06      1277.65 o
   8  -5   8        179.45        248.70        88.18 o
   9  -5   8       2263.59       2320.70       252.30 o
  10  -5   8       1268.65       1245.17       278.59 o
  -9  -4   8       5298.98       4845.75       434.51 o
  -8  -4   8      56747.30      53961.03      3410.46 o
  -7  -4   8       5208.43       4496.41       396.74 o
  -6  -4   8       1655.22       1540.56       179.44 o
  -5  -4   8       6340.65       6524.89       361.84 o
  -4  -4   8       2089.05       2160.94       375.43 o
  -3  -4   8      10056.92      10126.71       689.92 o
  -2  -4   8         39.63        157.75        31.59 o
   0  -4   8       3547.59       3404.07       176.16 o
   1  -4   8      25359.42      25270.21      1140.89 o
   2  -4   8       1165.52        940.67        60.51 o
   3  -4   8       2216.98       2586.64       182.85 o
   4  -4   8         17.73         83.42        42.09 o
   5  -4   8         26.54         18.60        38.36 o
   6  -4   8       7769.23       7939.45       379.08 o
   7  -4   8       2291.95       2324.79       234.94 o
   8  -4   8       3968.47       4257.12       340.04 o
   9  -4   8       5484.56       5370.39       383.96 o
  10  -4   8        903.89       1208.82       185.16 o
 -10  -3   8        575.79        453.29       141.65 o
  -9  -3   8      30231.69      27184.52      1806.63 o
  -8  -3   8      15835.63      14050.32      1006.63 o
  -7  -3   8        990.81        963.27       188.88 o
  -6  -3   8         64.57         86.42        51.46 o
  -5  -3   8      15072.90      14596.33      1025.71 o
  -4  -3   8       8018.51       6722.84       365.71 o
  -3  -3   8      15289.01      13159.20      1746.87 o
  -2  -3   8      52822.38      47505.48      2072.92 o
  -1  -3   8       3668.89       3433.84       178.47 o
   0  -3   8      23570.20      23691.10      1060.53 o
   1  -3   8       5118.13       5195.27       287.76 o
   2  -3   8       7386.73       7767.49       289.80 o
   3  -3   8        467.00        463.86        62.28 o
   4  -3   8       1766.71       1849.05       150.60 o
   5  -3   8         59.53        109.30        51.15 o
   6  -3   8      12021.34      11616.63       514.64 o
   7  -3   8      45127.95      42058.63      1954.81 o
   8  -3   8       4915.94       4583.92       345.89 o
   9  -3   8       7600.83       7738.38       482.73 o
 -10  -2   8          2.33         14.16        84.99 o
  -9  -2   8       4243.53       3589.29       373.10 o
  -8  -2   8       4207.78       3324.86       358.93 o
  -7  -2   8        468.57        434.40       155.82 o
  -6  -2   8        824.81        879.58       136.77 o
  -5  -2   8       4763.89       4468.02       295.45 o
  -4  -2   8        297.21        336.71        87.35 o
  -3  -2   8       5309.54       5009.63       292.25 o
  -2  -2   8          5.80         83.64        34.00 o
  -1  -2   8       8966.41       9767.83       472.59 o
   0  -2   8        751.07        817.57        97.44 o
   1  -2   8      57258.97      56674.03      1761.64 o
   2  -2   8       6133.86       5830.08       237.43 o
   3  -2   8        700.30        764.46        90.33 o
   4  -2   8      10913.68      10452.92       457.30 o
   5  -2   8      20123.59      19358.76      1243.33 o
   6  -2   8      53457.98      50066.55      2293.38 o
   7  -2   8       1738.52       1594.82       217.22 o
   8  -2   8      13811.96      13910.69       798.57 o
   9  -2   8        608.45        802.41       146.28 o
 -10  -1   8       1381.34       1704.63       297.48 o
  -9  -1   8       4364.05       3254.01       410.88 o
  -7  -1   8      29074.02      27328.39      1238.72 o
  -6  -1   8        114.97        291.94        65.87 o
  -5  -1   8      11708.39      11610.50       626.49 o
  -4  -1   8       9097.12       8592.16       477.78 o
  -3  -1   8         76.06        114.95        59.02 o
  -2  -1   8      14380.65      13728.98       663.05 o
  -1  -1   8       1986.82       1789.17       148.64 o
   0  -1   8      17464.25      17898.85       593.24 o
   1  -1   8      24744.04      24823.72       813.21 o
   2  -1   8      46845.10      46360.41      1825.00 o
   3  -1   8       6108.18       5883.42       289.29 o
   4  -1   8          5.28         74.64        58.77 o
   5  -1   8       7956.90       7477.94       447.76 o
   6  -1   8        956.69       1408.30       183.71 o
   7  -1   8      14142.46      14140.06       758.68 o
   8  -1   8         57.18          7.14        64.99 o
 -10   0   8         31.05        -42.49        66.10 o
  -9   0   8       1958.71       1624.42       297.50 o
  -8   0   8      18915.36      15968.04      1191.22 o
  -7   0   8      24094.59      22524.90      1010.87 o
  -6   0   8       5984.86       5492.65       330.46 o
  -5   0   8      37492.70      36289.16      1165.34 o
  -4   0   8         91.84        183.61        57.09 o
  -3   0   8        257.17        364.18        47.33 o
  -2   0   8       8729.22       8122.85       342.37 o
  -1   0   8        386.76        592.53        90.63 o
   0   0   8      16908.33      16170.69       554.63 o
   1   0   8      44440.32      42940.90      1577.36 o
   2   0   8      42757.08      44161.14      1631.37 o
   3   0   8         66.67         59.43        46.18 o
   4   0   8       1133.84       1257.54       176.20 o
   5   0   8        143.56        158.18        72.88 o
   6   0   8       1240.46       1166.76       167.70 o
   7   0   8       4254.03       3875.77       309.47 o
   8   0   8      39653.22      42333.52      1980.71 o
 -11   1   8        304.35        443.84       155.82 o
 -10   1   8       1168.97       1194.65       259.71 o
  -9   1   8         50.46        339.96       155.81 o
  -8   1   8       1953.57       2134.43       373.05 o
  -7   1   8        215.29        312.90       110.03 o
  -6   1   8        426.30        336.29        79.05 o
  -5   1   8         50.23         44.60        52.58 o
  -4   1   8      42374.08      39293.35      1877.49 o
  -3   1   8          5.47          8.69        32.92 o
  -2   1   8       1398.77       1385.64       114.44 o
  -1   1   8       3112.24       3132.26       206.18 o
   0   1   8       6030.94       5892.10       388.92 o
   1   1   8      28193.66      27620.32      1272.86 o
   2   1   8       3416.26       3494.43       214.33 o
   3   1   8        884.52        969.49       195.12 o
   4   1   8      19626.29      19636.54       982.94 o
   5   1   8       1137.32       1462.87       192.75 o
   6   1   8       1382.21       1439.71       190.21 o
   7   1   8      50030.38      52804.73      2873.62 o
 -11   2   8          6.76        -28.33        99.15 o
 -10   2   8       4686.17       5091.20       528.96 o
  -9   2   8       3133.69       3508.80       472.25 o
  -8   2   8       2200.36       2455.57       401.39 o
  -7   2   8       5687.54       5663.21       320.51 o
  -6   2   8       1464.60       1599.47       264.58 o
  -5   2   8      30075.37      28136.85      1476.10 o
  -4   2   8        527.61        696.67       110.36 o
  -3   2   8      12033.77      11397.23       507.62 o
  -2   2   8       7162.97       6767.66       331.91 o
  -1   2   8       5906.18       6010.28       299.12 o
   0   2   8       2767.78       2946.47       198.91 o
   1   2   8      34299.81      33146.27      1256.45 o
   2   2   8      51790.59      51167.11      1890.83 o
   3   2   8      13629.19      13660.92       722.34 o
   4   2   8       5697.85       5613.63       375.10 o
   5   2   8       1016.46       1205.52       172.91 o
   6   2   8       6716.48       7236.27       456.53 o
   7   2   8       8035.63       9199.27       548.79 o
 -11   3   8        503.51        750.76       236.09 o
 -10   3   8       6600.07       7236.10       670.71 o
  -9   3   8        188.65        118.04       108.60 o
  -8   3   8       3926.86       4108.78       528.95 o
  -7   3   8        189.33        118.78        83.92 o
  -6   3   8        154.80        180.37        79.87 o
  -5   3   8        742.76        720.77       126.48 o
  -4   3   8      22754.76      22424.42       910.50 o
  -3   3   8       2814.71       2684.17       213.78 o
  -2   3   8        116.92        167.06        67.46 o
  -1   3   8      18049.43      17318.74       750.27 o
   0   3   8      16656.75      16130.73       666.84 o
   1   3   8      69441.45      64279.50      2892.28 o
   2   3   8       1428.16       1394.75       178.00 o
   3   3   8      23464.12      24271.55      1188.84 o
   4   3   8       4110.28       4062.76       458.11 o
   5   3   8       6948.00       7531.64       468.71 o
   6   3   8       2517.98       2972.03       292.59 o
 -10   4   8       6131.53       6985.56       670.69 o
  -9   4   8       3606.96       4066.14       524.21 o
  -8   4   8       1066.48       1119.10       273.87 o
  -7   4   8       4514.99       3968.28       381.85 o
  -6   4   8       2233.95       2440.08       244.08 o
  -5   4   8      15638.28      15331.21       674.27 o
  -4   4   8       7347.96       7535.15       385.90 o
  -3   4   8      33014.04      32832.43      1282.96 o
  -2   4   8       2263.42       1961.55       178.80 o
  -1   4   8       3463.85       3800.00       236.61 o
   0   4   8      18052.40      17224.61       880.90 o
   1   4   8       1086.21       1336.13       354.15 o
   2   4   8      11957.31      11872.99       687.48 o
   3   4   8        393.33        205.53        84.71 o
   4   4   8         20.20         70.42        84.99 o
   5   4   8      13345.44      13917.50      1171.77 o
 -10   5   8       9430.42      11106.01       925.89 o
  -9   5   8        310.31        250.25       141.65 o
  -8   5   8         12.99         37.77        94.43 o
  -7   5   8       2371.97       2687.82       465.15 o
  -6   5   8       2584.68       2803.13       474.60 o
  -5   5   8       3216.64       3689.18       492.20 o
  -4   5   8      52202.56      55651.00      3038.00 o
  -3   5   8      30904.70      28954.18      1407.75 o
  -2   5   8          6.00         39.76        61.10 o
  -1   5   8       2693.00       2544.92       380.15 o
   0   5   8       1040.20       1182.31       179.43 o
   1   5   8       2195.39       2052.77       231.12 o
   2   5   8       6814.14       6855.15       439.28 o
   3   5   8      25172.23      27345.85      1848.64 o
   4   5   8       1709.10       2123.39       238.24 o
 -10   6   8        426.15        250.25       155.82 o
  -9   6   8       9628.15      11469.97       973.15 o
  -8   6   8       1928.89       2408.29       434.44 o
  -7   6   8       1260.20       1378.81       311.65 o
  -6   6   8       2926.13       3023.59       328.77 o
  -5   6   8       3624.57       3688.07       360.61 o
  -4   6   8      12495.28      12771.82       719.04 o
  -3   6   8       4512.37       4371.71       512.43 o
  -2   6   8        519.50        259.32       219.56 o
  -1   6   8       9608.54       9566.84       873.99 o
   0   6   8         35.42         -1.84        66.93 o
   1   6   8       5727.08       5929.54       396.08 o
   2   6   8      58249.61      60705.60      3028.74 o
   3   6   8       9154.97       9622.70       561.57 o
  -9   7   8        214.89         23.61       122.76 o
  -8   7   8       2893.98       2838.14       467.51 o
  -7   7   8        269.30        283.30       188.87 o
  -6   7   8        342.45        259.69       160.54 o
  -5   7   8        637.55        417.07       131.60 o
  -4   7   8      22184.38      22319.41      1134.72 o
  -3   7   8      11921.84      12140.85       715.80 o
  -2   7   8      12916.52      13859.78       757.63 o
  -1   7   8       5260.74       4672.44       360.85 o
   0   7   8         29.77         30.10        64.55 o
   1   7   8       9965.97      10754.45       613.86 o
  -8   8   8        505.86        420.24       217.20 o
  -7   8   8         56.35        306.91       184.14 o
  -6   8   8       8409.94       8214.56       769.97 o
  -5   8   8      18188.08      20029.62      1507.66 o
  -4   8   8      34712.82      36359.75      1752.70 o
  -3   8   8       2190.91       2189.25       256.41 o
  -2   8   8       8105.59       8399.90       521.38 o
  -1   8   8       1377.42       1341.70       192.28 o
   4 -15   9        763.06        609.11       179.43 o
   5 -15   9       6925.89       7240.81       680.15 o
   0 -14   9       2291.50       2828.59       344.72 o
   1 -14   9          0.56         70.82        84.99 o
   2 -14   9       7712.35       8856.66       708.53 o
   3 -14   9          1.01         42.49        75.55 o
   4 -14   9       1573.45       1487.44       283.32 o
   5 -14   9       9730.36       9906.39       845.61 o
   6 -14   9         28.69        -33.05        94.43 o
   7 -14   9        172.09        278.58       160.54 o
   8 -14   9         21.90         66.10       146.37 o
  -1 -13   9       1373.55       1775.46       245.54 o
   0 -13   9       1264.22       1284.37       212.49 o
   1 -13   9         37.22        203.03        99.15 o
   2 -13   9        456.12        245.53       122.77 o
   3 -13   9       8652.15       7770.85       651.90 o
   4 -13   9        205.98        254.97       146.37 o
   5 -13   9       3663.47       2894.95       429.76 o
   6 -13   9      12570.11      12544.58      1025.30 o
   7 -13   9       1566.11       1652.71       349.43 o
   8 -13   9          8.82         56.66       118.04 o
   9 -13   9         29.73         70.82       136.93 o
  -3 -12   9       2985.35       3442.60       335.29 o
  -2 -12   9        982.74       1241.85       198.32 o
  -1 -12   9        728.12        868.82       165.26 o
   0 -12   9       7102.44       6938.87       547.93 o
   1 -12   9       1443.23       1213.56       207.77 o
   2 -12   9       5554.01       5304.12       477.04 o
   3 -12   9       5456.54       4978.21       477.04 o
   4 -12   9       1372.86       1308.00       273.88 o
   5 -12   9      27060.61      25239.08      1792.32 o
   6 -12   9       5423.80       5412.67       665.96 o
   7 -12   9      19050.07      18490.61      1427.44 o
   8 -12   9       6205.75       6381.06       675.42 o
   9 -12   9        747.89        292.75       165.26 o
  -4 -11   9       1417.63       1690.47       240.82 o
  -3 -11   9       7619.34       8497.71       632.96 o
  -2 -11   9        156.90        108.60        66.10 o
  -1 -11   9       6384.51       6352.95       495.96 o
   0 -11   9       2227.04       2573.63       264.45 o
   1 -11   9       3579.41       3017.79       302.25 o
   2 -11   9        785.44        580.79       146.38 o
   3 -11   9         13.58         33.05        89.71 o
   4 -11   9      17164.22      16997.04      1262.02 o
   5 -11   9          5.47         80.27       113.32 o
   6 -11   9      24860.60      23458.57      1716.48 o
   7 -11   9       4558.28       4921.23       661.20 o
   8 -11   9       1953.19       1454.42       339.99 o
   9 -11   9       3048.29       2427.31       443.91 o
  10 -11   9       2675.88       2493.36       467.51 o
  -5 -10   9       1095.19       1265.47       198.32 o
  -4 -10   9       1869.58       1496.91       207.77 o
  -3 -10   9          7.60         84.99        70.82 o
  -2 -10   9        836.02       1137.97       169.99 o
  -1 -10   9        649.36        783.82       141.65 o
   0 -10   9      40258.31      39524.88      1780.50 o
   1 -10   9      10762.88      11130.77       577.28 o
   2 -10   9       1340.09       1404.71       259.71 o
   3 -10   9        284.71        140.45        77.98 o
   4 -10   9       2902.06       2908.66       182.75 o
   5 -10   9       5489.45       5233.56       300.97 o
   6 -10   9        174.11        458.00       198.31 o
   7 -10   9      12532.76      11160.75       973.38 o
   8 -10   9       3791.81       3409.75       538.38 o
   9 -10   9       5691.83       4902.56       665.95 o
  10 -10   9       5649.40       5190.58       689.56 o
  -6  -9   9        585.64        585.50       132.21 o
  -5  -9   9       1295.12       1152.16       184.16 o
  -4  -9   9        752.82        911.31       155.82 o
  -3  -9   9       4223.85       4604.76       368.38 o
  -2  -9   9       3190.24       3615.12       328.22 o
  -1  -9   9       7664.06       7838.11       406.50 o
   0  -9   9      21498.33      21042.21       977.64 o
   1  -9   9       1088.06        936.49       123.58 o
   2  -9   9        274.71        278.40        83.92 o
   3  -9   9         36.01         76.30        73.22 o
   4  -9   9       1794.57       1867.86       248.71 o
   5  -9   9       9401.97       9341.89       696.87 o
   6  -9   9     111962.58     106273.87      5738.66 o
   7  -9   9       8503.19       7336.45       722.78 o
   8  -9   9       7107.27       6117.01       746.32 o
   9  -9   9       2901.48       2805.09       481.68 o
  10  -9   9        271.66        132.21       155.82 o
  -7  -8   9          0.96         75.55        70.82 o
  -6  -8   9       7512.49       7888.32       590.44 o
  -5  -8   9        260.87        240.81        84.99 o
  -4  -8   9         43.10        240.80        80.27 o
  -3  -8   9       4383.31       4494.23       290.46 o
  -2  -8   9       3287.13       3195.02       295.17 o
  -1  -8   9       4742.61       4545.22       249.88 o
   0  -8   9      15786.79      15220.31       713.14 o
   1  -8   9      10606.60       9931.94       514.26 o
   2  -8   9      16283.55      13769.91       708.55 o
   3  -8   9       1400.36       1064.41       198.33 o
   4  -8   9        608.76        630.33        65.82 o
   5  -8   9      81778.66      78269.03      4828.34 o
   6  -8   9      32203.32      31716.09      1221.65 o
   7  -8   9       5841.17       5396.05       382.59 o
   8  -8   9       1990.31       1813.32       373.05 o
   9  -8   9       1111.80        972.72       297.48 o
  10  -8   9       4842.33       5587.10       713.15 o
  -7  -7   9         84.28         94.43        66.10 o
  -6  -7   9        557.19        566.61       122.77 o
  -5  -7   9      14805.54      15651.83      1044.40 o
  -4  -7   9       3019.50       3614.70       221.14 o
  -3  -7   9      14782.15      16349.00      1035.06 o
  -2  -7   9       9999.96       9767.10       464.08 o
  -1  -7   9      17737.12      17537.25       790.50 o
   0  -7   9      70287.34      65155.91      2836.07 o
   1  -7   9      22678.51      19190.21       904.64 o
   2  -7   9      27091.28      26434.83      1231.12 o
   3  -7   9       9385.92       9830.31      1103.27 o
   4  -7   9         95.12         87.19        36.67 o
   5  -7   9      18546.28      18081.84       809.78 o
   6  -7   9       3765.13       4198.85       246.68 o
   7  -7   9          5.75        -33.54        41.78 o
   8  -7   9      13569.41      13593.19       731.90 o
   9  -7   9       2367.19       2016.40       410.84 o
  10  -7   9       5177.68       5157.41       670.65 o
  -8  -6   9       1776.46       1685.78       236.10 o
  -7  -6   9          4.73          4.72        51.94 o
  -6  -6   9       6830.58       7118.34       538.48 o
  -5  -6   9        121.55        117.45        52.18 o
  -4  -6   9       9382.76      10162.88       499.03 o
  -3  -6   9        892.89        951.48        90.69 o
  -2  -6   9        648.93        790.56        94.44 o
  -1  -6   9      44163.76      42437.29      1834.11 o
   0  -6   9       3889.29       3740.45       205.37 o
   1  -6   9      82060.41      78445.91      3412.48 o
   2  -6   9      18782.78      17893.94       850.83 o
   3  -6   9      12342.94      11986.28       980.66 o
   4  -6   9       9910.98       9394.00       661.68 o
   5  -6   9      13492.41      13247.27       577.06 o
   6  -6   9       3037.53       3232.59       428.00 o
   7  -6   9      71430.70      67194.99      3021.48 o
   8  -6   9      17644.81      18238.47       926.38 o
   9  -6   9         80.77        -33.05       122.76 o
  10  -6   9        680.92        769.65       250.26 o
  -8  -5   9          5.25         42.49        56.66 o
  -7  -5   9        534.91        368.30       103.88 o
  -6  -5   9         48.67         70.82        66.10 o
  -5  -5   9      47252.54      48539.01      2148.15 o
  -4  -5   9      10852.29      10095.40       494.19 o
  -3  -5   9         61.74         67.68        49.58 o
  -2  -5   9      18833.02      18753.50       819.14 o
   0  -5   9      13590.92      13284.91       599.90 o
   1  -5   9       3201.11       3535.62       302.26 o
   2  -5   9      29301.63      29995.75      1528.65 o
   3  -5   9       9983.98       9787.86       347.06 o
   4  -5   9      16614.99      16408.12      1356.75 o
   5  -5   9      11700.95      11428.74       501.83 o
   6  -5   9      53636.56      49627.89      2258.19 o
   7  -5   9      60773.78      57565.10      2608.97 o
   8  -5   9       5399.21       4723.76       500.65 o
   9  -5   9       3727.90       4094.47       561.99 o
  -9  -4   9        145.96        174.70        89.71 o
  -8  -4   9        618.01        661.05       151.10 o
  -7  -4   9       1799.58       1355.25       207.77 o
  -6  -4   9      25214.46      24908.25      2437.84 o
  -5  -4   9      35605.35      33738.46      1597.34 o
  -4  -4   9       1397.44       1161.64       174.72 o
  -3  -4   9         42.69          2.36        26.71 o
  -2  -4   9       1960.20       1743.60       108.49 o
  -1  -4   9       1826.48       1747.65        98.12 o
   0  -4   9      24330.12      23433.25      1041.99 o
   1  -4   9     186800.08     185083.38      7965.25 o
   2  -4   9         95.51         74.82        43.02 o
   3  -4   9      24081.61      24447.98       805.14 o
   4  -4   9      16049.66      16068.43       816.46 o
   5  -4   9       3678.02       3825.14       222.33 o
   6  -4   9      11111.16      11512.87       504.44 o
   7  -4   9        597.84        646.99       123.14 o
   8  -4   9          1.44         67.11        66.38 o
   9  -4   9       5339.39       5336.95       661.21 o
  -9  -3   9       1925.89       2351.61       316.38 o
  -8  -3   9       7408.11       5885.61       500.70 o
  -7  -3   9        765.55        467.46       127.49 o
  -6  -3   9       2834.05       2616.26       335.30 o
  -5  -3   9      14465.57      13991.63       693.41 o
  -4  -3   9       6186.33       6022.26       576.30 o
  -3  -3   9      18771.10      16515.13       779.02 o
  -2  -3   9         57.85         77.29        30.55 o
  -1  -3   9       9006.18       9625.13       454.07 o
   0  -3   9     183674.36     177068.27      7745.05 o
   1  -3   9      47178.38      45541.88      2020.81 o
   2  -3   9      12228.19      12245.84       514.35 o
   3  -3   9       1955.94       2145.30       187.32 o
   4  -3   9       3261.64       3300.78       243.87 o
   5  -3   9       7707.73       7655.19       597.35 o
   6  -3   9      11617.23      11426.18       620.27 o
   7  -3   9      22018.85      21297.78      1059.52 o
   8  -3   9       9137.15       9623.52       556.16 o
   9  -3   9       3219.85       3097.90       486.41 o
 -10  -2   9       5664.10       5412.56       491.19 o
  -9  -2   9       1466.63       1444.93       250.27 o
  -8  -2   9       8715.62       7827.66       637.74 o
  -7  -2   9       2919.85       2436.80       335.30 o
  -6  -2   9      20036.66      18799.44      1917.12 o
  -5  -2   9      25149.45      21372.14      1740.59 o
  -4  -2   9      37934.04      34766.96      1865.51 o
  -3  -2   9      42645.41      39463.52      1989.61 o
  -2  -2   9      13314.84      13674.35       648.16 o
  -1  -2   9       6047.22       6450.75       338.05 o
   0  -2   9      17404.89      17699.45       828.84 o
   1  -2   9      13660.52      13737.03       467.30 o
   2  -2   9         64.37         45.31        30.08 o
   3  -2   9       3671.55       3784.76       204.94 o
   4  -2   9      16870.22      17073.40       689.84 o
   5  -2   9      14794.35      15095.41       779.71 o
   6  -2   9      33610.61      31843.57      1505.38 o
   7  -2   9         19.49         24.66        59.82 o
   8  -2   9       7550.22       7493.59       473.42 o
 -10  -1   9        137.33         37.77        94.43 o
  -8  -1   9       2548.10       2398.94       349.45 o
  -7  -1   9       7947.76       6906.42       604.67 o
  -6  -1   9      48685.86      44834.92      3441.23 o
  -5  -1   9       8029.82       7655.17       677.93 o
  -4  -1   9      65260.34      60041.43      2673.60 o
  -3  -1   9       6046.43       5740.88       384.99 o
  -2  -1   9       8813.18       8635.57       472.49 o
  -1  -1   9       8527.68       9271.44       476.88 o
   0  -1   9       5399.68       6120.71       236.95 o
   1  -1   9       1034.45       1057.92       243.18 o
   2  -1   9     103104.41     105516.77      3756.96 o
   3  -1   9       5084.17       5162.36       263.18 o
   4  -1   9         88.68        178.51        57.62 o
   5  -1   9        312.21        299.71       125.13 o
   6  -1   9       2223.92       2589.90       251.59 o
   7  -1   9       4293.92       4701.41       510.06 o
   8  -1   9        239.87        358.85       188.87 o
  -9   0   9       5068.45       4269.55       453.40 o
  -8   0   9         25.15        207.75       118.04 o
  -7   0   9      13289.94      11884.67       930.93 o
  -6   0   9        714.92        789.41        67.89 o
  -5   0   9      11015.94      10540.72       439.04 o
  -4   0   9       2155.43       2105.12       206.71 o
  -3   0   9       5730.99       5481.44       209.12 o
  -2   0   9      23184.44      22246.73       871.82 o
  -1   0   9      11013.26      11196.18       401.88 o
   0   0   9       3950.21       4008.68       212.16 o
   1   0   9      73326.41      73340.89      2643.45 o
   2   0   9      48523.87      48778.95      1793.91 o
   3   0   9       4737.54       4514.54       245.04 o
   4   0   9       5183.65       4919.31       332.06 o
   5   0   9         73.55         28.46        61.16 o
   6   0   9        816.77        804.51       138.37 o
   7   0   9        633.27        873.57       151.11 o
 -10   1   9       9479.48       8437.02       736.94 o
  -9   1   9       1379.45       1496.87       292.76 o
  -8   1   9       1598.18       1308.01       264.44 o
  -7   1   9       4871.93       5148.12       519.53 o
  -6   1   9       2113.86       2147.37       180.57 o
  -5   1   9      36905.25      33897.00      1281.37 o
  -4   1   9     103524.89      97923.83      3505.40 o
  -3   1   9         21.30        154.89        68.78 o
  -2   1   9      11007.77      11296.65       763.15 o
  -1   1   9      13035.97      13363.75       555.04 o
   0   1   9        298.12        375.55        98.53 o
   1   1   9      20133.35      19232.30       761.89 o
   2   1   9        314.62        367.15       177.80 o
   3   1   9       2967.64       2841.09       239.35 o
   4   1   9       5388.79       5514.46       361.10 o
   5   1   9       1161.31       1174.30       166.78 o
   6   1   9        180.24        331.19        96.51 o
 -10   2   9       5678.46       6489.44       618.72 o
  -9   2   9       1787.28       2129.66       363.60 o
  -8   2   9       6520.66       6159.32       595.15 o
  -7   2   9        398.72        481.62       179.43 o
  -6   2   9       5338.00       5754.04       411.24 o
  -5   2   9     106163.55     101408.14      4478.01 o
  -4   2   9       9159.15       8624.45       409.92 o
  -3   2   9      16325.47      16304.81       905.43 o
  -2   2   9       7880.85       7556.39       360.26 o
  -1   2   9      12643.78      13115.83       551.59 o
   0   2   9      12677.57      12531.59       629.52 o
   1   2   9      13446.89      13385.99       564.15 o
   2   2   9      16314.78      15397.77       791.42 o
   3   2   9      13669.36      12205.97       930.92 o
   4   2   9         43.77         75.55        69.88 o
   5   2   9        333.69        301.90       146.37 o
   6   2   9        390.87        401.35       184.15 o
 -10   3   9       6200.63       7415.34       680.13 o
  -9   3   9      20323.87      20939.87      1517.31 o
  -8   3   9       8858.34       9207.08       803.08 o
  -7   3   9       1071.21       1274.92       302.20 o
  -6   3   9       8576.83       8602.62       755.86 o
  -5   3   9       7516.51       6939.38       361.20 o
  -4   3   9       4759.00       4556.43       277.54 o
  -3   3   9       1330.63       1518.30       156.91 o
  -2   3   9        750.41        815.57       128.79 o
  -1   3   9      11268.27      11026.15       486.79 o
   0   3   9       9053.04       9699.22       598.01 o
   1   3   9      18768.62      18469.79      1489.02 o
   2   3   9        985.37        976.35       198.32 o
   3   3   9       6415.98       6988.74       433.72 o
   4   3   9       2377.52       2723.72       736.67 o
   5   3   9      12589.49      14804.22       850.33 o
 -10   4   9      11794.35      15227.00      1176.40 o
  -9   4   9      23862.46      26214.75      1853.23 o
  -8   4   9       3574.53       4226.70       543.10 o
  -7   4   9       8700.60      10090.45       873.94 o
  -6   4   9       2106.98       1407.22       292.78 o
  -5   4   9       4399.60       4801.91       387.25 o
  -4   4   9       2742.83       2628.58       472.24 o
  -3   4   9      42290.00      43432.47      2260.12 o
  -2   4   9        965.50       1217.39       143.84 o
  -1   4   9         40.87        185.49        79.32 o
   0   4   9       2182.26       2159.98       231.96 o
   1   4   9       1607.85       2394.85       370.68 o
   2   4   9       2825.78       2851.72       443.90 o
   3   4   9         42.25         44.98        61.10 o
   4   4   9       4210.60       4930.45       618.67 o
  -9   5   9       1886.88       2644.37       434.43 o
  -8   5   9         18.93        108.60       127.48 o
  -7   5   9      10901.30      11896.29       992.14 o
  -6   5   9       1283.17       1463.81       306.93 o
  -5   5   9         28.29         18.89       108.60 o
  -4   5   9      48816.92      51186.78      2372.23 o
  -3   5   9      24379.16      23263.80      1159.67 o
  -2   5   9       3635.63       3865.38       317.72 o
  -1   5   9       8421.88       8810.73       523.28 o
   0   5   9         21.36         71.22       160.54 o
   1   5   9        505.71        402.90       198.31 o
   2   5   9        535.21        605.70       124.90 o
   3   5   9       1768.11       1473.28       316.38 o
  -9   6   9      18734.08      24363.23      1758.12 o
  -8   6   9       1984.90       2361.06       420.27 o
  -7   6   9       4267.23       4429.91       580.89 o
  -6   6   9       2365.57       2200.57       382.50 o
  -5   6   9        587.19        245.53       165.26 o
  -4   6   9       6111.83       6881.77       665.98 o
  -3   6   9        124.50        240.80       151.09 o
  -2   6   9       3199.67       2925.77       545.44 o
  -1   6   9        420.15        399.52       120.20 o
   0   6   9       4019.48       4152.09       597.41 o
   1   6   9        556.64        613.83       203.04 o
  -8   7   9       2063.41       2006.90       377.77 o
  -7   7   9        639.99        420.24       174.71 o
  -6   7   9       4671.46       5180.90       642.30 o
  -5   7   9       2313.36       2554.72       420.28 o
  -4   7   9       2937.90       2923.15       462.79 o
  -3   7   9       1492.14       1581.87       321.10 o
  -2   7   9       5549.12       4628.55       571.48 o
  -1   7   9        496.71        675.21       221.92 o
   1 -14  10       1422.63       1751.85       259.71 o
   2 -14  10       3002.35       3012.87       368.34 o
   3 -14  10       6016.00       5271.00       495.93 o
   4 -14  10       9631.16       9216.57       774.74 o
   5 -14  10      30520.35      31378.03      2151.77 o
   6 -14  10        260.62        509.94       198.31 o
   7 -14  10          0.36         99.15       146.37 o
  -1 -13  10      34158.13      40242.29      2563.62 o
   0 -13  10        104.79         84.99        75.55 o
   1 -13  10      18390.36      19959.19      1351.72 o
   2 -13  10      19246.28      18963.08      1313.99 o
   3 -13  10       8331.53       8110.75       680.23 o
   4 -13  10        751.29       1081.30       245.53 o
   5 -13  10       1740.85       1983.27       358.88 o
   6 -13  10       4759.17       4151.38       533.68 o
   7 -13  10      10670.88      12958.71      1067.69 o
   8 -13  10       1392.88       1194.66       297.48 o
  -2 -12  10      20720.22      23671.63      1545.65 o
  -1 -12  10       6328.11       7202.95       547.90 o
   0 -12  10       8961.83       9995.94       722.77 o
   1 -12  10       4692.19       3967.22       368.39 o
   2 -12  10       2746.73       2833.43       349.46 o
   3 -12  10       6557.34       5564.18       524.30 o
   4 -12  10       5581.92       5063.21       510.10 o
   5 -12  10      17316.27      15781.01      1209.92 o
   6 -12  10      18502.44      18612.92      1399.04 o
   7 -12  10      24068.39      25293.68      1834.38 o
   8 -12  10       7012.79       8048.63       774.63 o
   9 -12  10       2434.77       2110.83       406.11 o
  -4 -11  10       7399.73       9475.17       684.90 o
  -3 -11  10        130.15        165.26        75.55 o
  -2 -11  10       7449.91       9022.02       647.13 o
  -1 -11  10       1163.36       1199.37       174.71 o
   0 -11  10         13.27         23.61        56.66 o
   1 -11  10      25770.43      24897.57      1631.46 o
   2 -11  10         12.78         56.66        80.27 o
   3 -11  10       3317.21       3173.57       410.86 o
   4 -11  10      21818.99      21535.12      1531.81 o
   5 -11  10         74.01        146.37       136.93 o
   6 -11  10      29769.18      26651.85      1896.61 o
   7 -11  10       2436.92       2077.80       377.78 o
   8 -11  10       4316.42       3419.25       514.78 o
   9 -11  10       3391.35       3995.20       585.59 o
  -5 -10  10       1138.37       1666.83       221.93 o
  -4 -10  10        552.19        835.75       146.37 o
  -3 -10  10         37.64         80.27        61.38 o
  -2 -10  10         98.76         75.55        56.66 o
  -1 -10  10       1483.06       1241.90       169.99 o
   0 -10  10     105291.09     101270.52      4415.16 o
   1 -10  10      36880.68      35194.82      1601.13 o
   2 -10  10        243.14        259.50        83.27 o
   3 -10  10        266.44        417.91       105.42 o
   4 -10  10       4499.23       3438.31       448.68 o
   5 -10  10       1420.30       1426.06       297.49 o
   6 -10  10        238.90        160.54       132.21 o
   7 -10  10       2699.33       3192.31       486.40 o
   8 -10  10       5481.57       6106.90       732.07 o
   9 -10  10        714.74        906.59       269.14 o
  -6  -9  10       3431.91       4094.37       354.18 o
  -5  -9  10       4849.45       5757.16       448.67 o
  -4  -9  10       5943.63       5719.79       434.53 o
  -3  -9  10       7391.37       8030.24       566.84 o
  -2  -9  10       7451.17       7928.17       755.80 o
  -1  -9  10      29241.97      29471.54      1315.94 o
   0  -9  10      48504.46      48653.36      2146.75 o
   1  -9  10          3.22        109.99        54.15 o
   2  -9  10         44.70         58.73        77.91 o
   3  -9  10       4290.10       3829.71       284.82 o
   4  -9  10       7766.86       7585.52       779.46 o
   5  -9  10       6999.62       6745.44       632.98 o
   6  -9  10      35598.78      31830.57      2200.27 o
   7  -9  10        404.40        429.68       184.15 o
   8  -9  10         12.78         -4.72       132.21 o
   9  -9  10         96.11        212.47       165.26 o
  -6  -8  10      39854.89      43733.93      2749.04 o
  -5  -8  10         58.06        118.04        66.10 o
  -4  -8  10      18696.70      20273.17      1304.59 o
  -3  -8  10      21308.74      24055.40      1086.24 o
  -2  -8  10       3789.30       4382.17       448.66 o
  -1  -8  10       9695.19      10037.78       474.08 o
   0  -8  10       2219.65       2002.73       139.77 o
   1  -8  10       2327.43       2196.76       195.15 o
   2  -8  10      14789.06      13030.66      1113.08 o
   3  -8  10        167.99        153.45        73.45 o
   4  -8  10         52.69        141.43        68.97 o
   5  -8  10      11954.81      12341.08       778.22 o
   6  -8  10       3623.99       3348.38       476.99 o
   7  -8  10       4013.93       3546.78       495.89 o
   8  -8  10         91.50        755.46       245.53 o
   9  -8  10       9026.71       8701.40       817.23 o
  -7  -7  10      22835.51      23201.32      1512.72 o
  -6  -7  10       3814.50       4113.40       344.75 o
  -5  -7  10      19607.06      19498.79      1262.10 o
  -4  -7  10       9997.03      11037.55       539.68 o
  -3  -7  10       9801.60      10058.47       474.07 o
  -2  -7  10      13143.15      13629.67       616.36 o
  -1  -7  10      14625.07      13698.62       613.21 o
   0  -7  10      16323.13      13540.59       633.41 o
   1  -7  10      30407.78      27752.64      1256.40 o
   2  -7  10      18706.43      17862.23       850.82 o
   3  -7  10       5071.35       4912.04       307.05 o
   4  -7  10       6552.74       6443.51       241.05 o
   5  -7  10        254.85        330.34        63.37 o
   6  -7  10       1295.81        906.63       245.54 o
   7  -7  10       1143.13        963.28       250.26 o
   8  -7  10        374.56        306.91       179.43 o
   9  -7  10       8872.52       7902.98       760.54 o
  -8  -6  10       1977.47       2153.28       264.44 o
  -7  -6  10       7985.32       8786.00       642.42 o
  -6  -6  10       2052.90       2176.93       221.94 o
  -5  -6  10       2338.33       2361.15       221.95 o
  -4  -6  10      22697.59      22201.35      1002.78 o
  -3  -6  10        978.13       1056.08        83.77 o
  -2  -6  10       2362.30       2420.72       123.42 o
   0  -6  10      14482.55      13494.42       613.29 o
   1  -6  10      48227.18      45250.70      2828.76 o
   2  -6  10      15468.40      14407.65      1002.11 o
   3  -6  10      23935.75      22616.93      1537.12 o
   4  -6  10       6666.07       6644.20       661.33 o
   5  -6  10        199.92        194.33        59.92 o
   6  -6  10       2614.08       2708.85       420.29 o
   7  -6  10       2399.50       1548.91       311.67 o
   8  -6  10       1714.69       1496.90       330.55 o
   9  -6  10       1979.32       2427.17       434.44 o
  -8  -5  10         95.45        184.14        84.99 o
  -7  -5  10         66.74         28.33        51.94 o
  -6  -5  10       2414.94       2398.93       240.84 o
  -5  -5  10      93782.98      86685.31      4167.22 o
  -4  -5  10      11151.44      11628.22       552.77 o
  -3  -5  10         75.62        122.06        34.94 o
   0  -5  10        550.60        674.57        67.90 o
   1  -5  10        862.91        934.55        98.12 o
   2  -5  10       3528.34       3363.94       218.26 o
   3  -5  10       5349.12       5536.01       206.87 o
   4  -5  10      13729.01      13919.99       769.06 o
   5  -5  10        105.99        133.18        50.78 o
   6  -5  10       1625.25       1829.29       191.19 o
   7  -5  10        477.20        321.08       151.10 o
   8  -5  10         78.14         23.61       122.76 o
   9  -5  10       5261.08       5851.69       698.99 o
  -9  -4  10       3018.95       2875.92       302.23 o
  -8  -4  10       1118.02       1123.82       188.88 o
  -7  -4  10       1122.76        883.00       165.27 o
  -6  -4  10      35814.90      29937.92      1925.83 o
  -5  -4  10      35917.70      34546.44      2210.03 o
  -4  -4  10        424.68        290.23        61.70 o
  -3  -4  10        568.14        380.24        65.04 o
  -2  -4  10       5004.52       5172.36       253.57 o
  -1  -4  10       7736.29       8391.21       394.02 o
   0  -4  10       4125.05       4530.95       276.30 o
   1  -4  10      29259.37      29278.20      1319.83 o
   2  -4  10        665.44       1024.73       124.91 o
   3  -4  10       1980.56       1962.33       130.54 o
   4  -4  10        850.78        766.91        90.24 o
   5  -4  10       7465.08       7824.13       535.89 o
   6  -4  10        333.32        378.75        87.22 o
   7  -4  10       1301.78       1227.71       273.87 o
   8  -4  10       1587.50       1614.93       339.99 o
  -9  -3  10       9563.40       8857.44       684.98 o
  -8  -3  10      13452.37      12138.79       883.59 o
  -7  -3  10        575.05        604.39       146.38 o
  -6  -3  10       3713.18       2876.13       292.81 o
  -5  -3  10       3640.88       3235.92       225.25 o
  -4  -3  10        171.24         89.71        53.42 o
  -3  -3  10       4476.63       4763.96       265.12 o
  -2  -3  10       8832.48       7945.37       388.68 o
  -1  -3  10          8.60         51.19        59.02 o
   0  -3  10      19711.76      19858.82       912.51 o
   1  -3  10        138.24        165.63        92.07 o
   2  -3  10        146.07        190.66        43.62 o
   3  -3  10        238.98        438.04        95.11 o
   4  -3  10      18867.53      19076.57      1081.63 o
   5  -3  10       4749.99       4364.00       307.46 o
   6  -3  10       2389.31       2320.99       280.98 o
   7  -3  10       1393.64       1038.84       259.71 o
   8  -3  10       1458.75       2058.79       368.32 o
  -9  -2  10       2356.39       1865.28       278.61 o
  -7  -2  10       4793.92       4066.47       401.45 o
  -6  -2  10       2599.38       2422.59       325.84 o
  -5  -2  10       4611.78       4445.82       323.53 o
  -4  -2  10      16500.76      15694.56       765.23 o
  -3  -2  10       4608.02       4669.97       309.37 o
  -2  -2  10       8961.71       8797.69       443.73 o
  -1  -2  10      16273.69      15740.63       745.06 o
   0  -2  10        224.57        364.45        72.43 o
   1  -2  10       5320.23       5495.65       215.09 o
   2  -2  10       2535.20       2855.70       225.80 o
   3  -2  10      12318.44      12115.21       505.08 o
   4  -2  10      16329.63      16393.70       665.27 o
   5  -2  10      10578.43      10157.86       878.78 o
   6  -2  10       2696.17       1657.55       311.68 o
   7  -2  10        359.33        292.75       160.54 o
   8  -2  10       1281.54       1421.30       316.37 o
  -8  -1  10       4115.15       3386.19       420.32 o
  -7  -1  10        524.83        415.52       146.38 o
  -6  -1  10       7378.50       7477.76       632.99 o
  -5  -1  10       3646.78       3858.10       272.86 o
  -4  -1  10      16365.02      16443.83       803.43 o
  -3  -1  10       3961.93       3649.28       235.99 o
  -2  -1  10      21389.56      21783.35      1014.14 o
  -1  -1  10       1435.47       1256.70       137.10 o
   0  -1  10       1278.88       1443.99       102.21 o
   1  -1  10       1098.96       1248.57       231.38 o
   2  -1  10         21.70         54.86        37.76 o
   3  -1  10       6525.22       6319.69       305.72 o
   4  -1  10      13365.39      13591.30       704.98 o
   5  -1  10      23727.96      24067.72      1168.41 o
   6  -1  10         37.79        -75.55        99.15 o
   7  -1  10        919.25        538.29       217.21 o
  -9   0  10       2649.09       2436.71       368.34 o
  -8   0  10        290.59        179.42       122.76 o
  -7   0  10        435.88        505.23       160.54 o
  -6   0  10        674.77        448.57       160.54 o
  -5   0  10       5001.61       4784.75       540.80 o
  -4   0  10        671.57        667.02       146.38 o
  -3   0  10        697.98        720.40       122.77 o
  -2   0  10       4946.62       4761.66       195.80 o
  -1   0  10      16784.25      17386.97       686.42 o
   0   0  10         11.49         48.46        57.58 o
   1   0  10         24.80         87.20        52.83 o
   2   0  10       1172.66       1251.52       121.35 o
   3   0  10       1072.44       1027.69       142.53 o
   4   0  10      11522.08      11299.23       610.60 o
   5   0  10       3357.78       3645.78       500.59 o
   6   0  10       2453.27       3182.79       476.95 o
  -9   1  10        417.08        651.60       198.31 o
  -8   1  10        139.57        108.60       108.60 o
  -7   1  10       7233.32       6428.85       599.90 o
  -6   1  10       6068.77       5720.00       557.36 o
  -5   1  10       1884.32       2044.71       335.28 o
  -4   1  10      12688.00      11923.01       500.14 o
  -3   1  10          5.48         33.99        43.51 o
  -2   1  10      13290.13      12572.98       531.54 o
  -1   1  10       2258.97       2278.69       218.76 o
   0   1  10      10703.29      11035.72       472.50 o
   1   1  10        136.55        135.65        50.70 o
   2   1  10        536.03        418.47        94.29 o
   3   1  10        806.06        585.96       129.85 o
   4   1  10      10904.06       9760.83       831.51 o
   5   1  10      24710.56      25927.53      1834.41 o
   6   1  10       3593.70       4240.80       552.53 o
  -9   2  10        207.40        146.37       122.76 o
  -8   2  10       1638.01       1596.06       306.93 o
  -7   2  10       4767.77       4959.07       524.24 o
  -6   2  10        606.44        410.80       169.98 o
  -5   2  10       2867.68       2739.03       391.96 o
  -4   2  10        974.31       1015.21       231.37 o
  -3   2  10         39.37         30.69        45.82 o
  -2   2  10        111.41        288.25        67.95 o
  -1   2  10      22257.81      24051.43       942.45 o
   0   2  10       4801.66       4798.07       320.71 o
   1   2  10       1832.42       1789.91       243.19 o
   2   2  10       6086.17       5819.79       371.21 o
   3   2  10       7509.39       6504.41       618.79 o
   4   2  10      32449.98      32999.92      2265.58 o
   5   2  10          4.25        -56.66       103.88 o
  -9   3  10       6366.39       6305.47       604.57 o
  -8   3  10        219.29        113.32       113.32 o
  -7   3  10       3763.18       4056.74       528.93 o
  -6   3  10       3028.37       2861.81       415.58 o
  -5   3  10        315.11        292.75       151.10 o
  -4   3  10       1627.73       1690.51       321.10 o
  -3   3  10        252.72        594.93       193.59 o
  -2   3  10       6936.18       7144.79       450.91 o
  -1   3  10       2721.76       2892.82       408.49 o
   0   3  10      26702.09      25853.39      1249.97 o
   1   3  10       1668.75       1511.07       292.77 o
   2   3  10        143.07        203.03       136.93 o
   3   3  10       3598.85       3537.18       481.70 o
   4   3  10        180.48        231.36       151.09 o
  -9   4  10       4470.84       6092.30       609.23 o
  -8   4  10       2556.96       2592.53       415.56 o
  -7   4  10      12270.10      13333.37      1067.80 o
  -6   4  10        166.53        127.49       122.76 o
  -5   4  10       1603.80       1260.79       292.77 o
  -4   4  10       3963.83       3967.08       524.22 o
  -3   4  10       1516.03       1482.72       311.66 o
  -2   4  10       3598.40       3249.16       448.65 o
  -1   4  10      20326.71      18624.74      1370.86 o
   0   4  10      15920.71      16105.60      1219.26 o
   1   4  10        141.48        311.63       155.82 o
   2   4  10       1110.79       1137.98       273.87 o
   3   4  10       1039.67        920.77       240.82 o
  -8   5  10        540.97        590.22       207.76 o
  -7   5  10         52.08         23.61       103.88 o
  -6   5  10      15665.02      17224.93      1309.00 o
  -5   5  10         98.46        122.76       118.04 o
  -4   5  10         81.35        165.26       146.37 o
  -3   5  10        148.28        217.20       155.82 o
  -2   5  10       2854.72       3045.93       453.35 o
  -1   5  10       8040.93       7279.20       675.49 o
   0   5  10       1625.95       1662.16       316.38 o
   1   5  10          3.91        -37.77        89.71 o
  -7   6  10       9263.34      10373.63       902.26 o
  -6   6  10         13.81         33.05       113.32 o
  -5   6  10       5312.92       5034.67       609.26 o
  -4   6  10         45.60        155.81       136.93 o
  -3   6  10        836.49        646.89       221.93 o
  -2   6  10       1385.03       1355.21       292.76 o
  -1   6  10      16157.14      16322.09      1247.55 o
   2 -14  11        458.56        651.60       165.26 o
   3 -14  11         31.39         70.82        94.43 o
   4 -14  11          4.15        221.92       136.93 o
   5 -14  11        114.32        174.70       141.65 o
   0 -13  11       2677.94       3603.10       335.28 o
   1 -13  11       4765.62       4651.98       410.89 o
   2 -13  11       1343.84       1586.58       250.26 o
   3 -13  11       9323.64       8928.35       732.22 o
   4 -13  11       1658.19       1426.06       269.16 o
   5 -13  11       2419.92       2559.45       410.83 o
   6 -13  11       3165.92       3877.10       519.47 o
   7 -13  11        723.38        930.20       269.14 o
  -2 -12  11       1410.72       1794.35       217.21 o
  -1 -12  11         25.99        -33.05        47.22 o
   0 -12  11       4251.27       4448.80       377.82 o
   1 -12  11         77.00        151.09        84.99 o
   2 -12  11       4560.68       4104.14       401.44 o
   3 -12  11       3683.42       3277.49       406.14 o
   4 -12  11       6305.56       5677.39       538.45 o
   5 -12  11        160.15        311.63       151.09 o
   6 -12  11         92.72         75.55       127.48 o
   7 -12  11       6080.41       4472.82       562.05 o
   8 -12  11        369.24        264.42       165.26 o
  -3 -11  11       1959.35       2545.22       245.55 o
  -2 -11  11        394.73        613.83       118.04 o
  -1 -11  11         89.66        198.31        70.82 o
   0 -11  11         18.28         33.05        61.38 o
   1 -11  11        525.37        321.08       103.88 o
   2 -11  11       2937.97       3130.98       377.80 o
   3 -11  11      13669.02      12408.87       935.63 o
   4 -11  11       6402.14       5460.22       529.02 o
   5 -11  11        150.28         42.50        99.16 o
   6 -11  11        709.95        594.95       193.59 o
   7 -11  11       4460.53       3523.18       495.89 o
   8 -11  11        791.43        703.55       231.37 o
  -4 -10  11        609.92        859.36       141.65 o
  -3 -10  11       1017.27       1388.24       174.71 o
  -2 -10  11       4813.36       5369.95       401.45 o
  -1 -10  11         61.81         94.43        56.66 o
   0 -10  11       6852.08       7708.84       557.38 o
   1 -10  11         10.25         89.71        70.82 o
   2 -10  11       4100.34       4033.28       391.99 o
   3 -10  11      15130.33      13360.25       987.72 o
   4 -10  11        118.20         61.38        89.71 o
   5 -10  11         10.77        136.93       113.32 o
   6 -10  11        554.45        420.24       174.71 o
   7 -10  11        139.37        -18.89       108.60 o
   8 -10  11       1392.12       1086.05       273.87 o
  -5  -9  11       2365.77       2601.94       240.83 o
  -4  -9  11        802.88       1005.75       141.66 o
  -3  -9  11       6315.69       7203.06       505.40 o
  -2  -9  11        229.60        193.59        56.66 o
  -1  -9  11       1236.79       1453.13       114.59 o
   0  -9  11       1794.66       1845.37       203.05 o
   1  -9  11       2907.21       2969.85       206.96 o
   2  -9  11        385.63        422.09        93.02 o
   3  -9  11      11370.47      10735.34       590.92 o
   4  -9  11      19352.00      19367.43      1366.17 o
   5  -9  11       6401.50       6452.21       595.15 o
   6  -9  11        660.06       1076.57       259.70 o
   7  -9  11        158.91        174.70       136.93 o
   8  -9  11      30805.72      34637.87      2393.06 o
   9  -9  11      15401.08      15725.93      1247.49 o
  -6  -8  11       4384.54       4779.37       377.82 o
  -5  -8  11        742.92        675.22       118.05 o
  -4  -8  11          0.78         80.27        47.22 o
  -3  -8  11         12.56         18.89        33.05 o
  -2  -8  11      15084.04      15783.10       709.98 o
  -1  -8  11       1629.53       1547.74       101.47 o
   0  -8  11       1556.24       1563.72       116.87 o
   1  -8  11       3891.65       3272.61       211.88 o
   2  -8  11       7874.30       8106.72       434.21 o
   3  -8  11      33421.95      32550.84      1556.73 o
   4  -8  11       7453.48       6703.11       581.03 o
   5  -8  11      31100.12      28662.11      1948.97 o
   6  -8  11       6405.05       5989.26       580.98 o
   7  -8  11         68.90        236.08       132.21 o
   8  -8  11       3107.30       3286.80       472.24 o
   9  -8  11       2125.95       2838.01       458.05 o
  -7  -7  11          8.52         28.33        56.66 o
  -6  -7  11        623.54        675.22       122.77 o
  -5  -7  11       4196.61       4911.65       368.37 o
  -4  -7  11        100.07        273.86        61.38 o
  -3  -7  11      14191.76      15827.72       713.28 o
  -2  -7  11       4131.95       4332.83       245.59 o
   0  -7  11       1862.89       1811.10       219.58 o
   1  -7  11       1335.80       1444.00       126.75 o
   2  -7  11      39137.15      37961.20      1702.12 o
   3  -7  11         65.87         73.78        53.11 o
   4  -7  11      40320.89      40084.89      2059.14 o
   5  -7  11       3426.15       3782.82       476.98 o
   6  -7  11       1413.01       1086.06       240.82 o
   7  -7  11       2952.46       2819.28       425.02 o
   8  -7  11       2739.85       2460.33       401.40 o
  -7  -6  11        325.16        288.02        84.99 o
  -6  -6  11         60.82        179.42        66.10 o
  -5  -6  11         20.93         56.66        42.49 o
  -4  -6  11        545.76        633.63        72.55 o
  -3  -6  11       2578.48       2629.43       151.12 o
   0  -6  11        384.41        429.68        75.55 o
   1  -6  11       7634.02       7179.29       363.92 o
   2  -6  11       5343.67       5490.13       308.82 o
   3  -6  11       9353.97       9931.45       677.97 o
   4  -6  11        665.55        665.78       174.71 o
   5  -6  11      17214.40      16916.40      1228.91 o
   6  -6  11       8351.67       7123.67       642.45 o
   7  -6  11       6223.69       6059.94       599.85 o
   8  -6  11       7479.25       6542.04       647.12 o
  -8  -5  11        381.87        509.95       122.76 o
  -7  -5  11       4244.00       4165.43       354.20 o
  -6  -5  11         15.33         37.77        51.94 o
  -5  -5  11       1011.06       1128.54       151.10 o
  -4  -5  11       1702.49       1612.74       116.30 o
  -3  -5  11      10950.48       9904.96       459.39 o
  -2  -5  11      27280.72      26777.68      1636.65 o
  -1  -5  11       1519.62       1641.30        94.77 o
   0  -5  11       5078.98       4947.81       253.57 o
   1  -5  11       4777.07       5050.65       299.92 o
   2  -5  11       3407.10       4036.37       250.19 o
   3  -5  11      15846.17      16476.94       997.30 o
   4  -5  11     104304.23      96400.20      6026.20 o
   5  -5  11       5325.94       5134.06       510.10 o
   6  -5  11       4832.73       4680.43       495.91 o
   7  -5  11       4449.42       4274.12       528.95 o
   8  -5  11       1562.58       1581.88       311.65 o
  -8  -4  11      10511.83      10161.79       736.98 o
  -7  -4  11        280.36        188.87        80.27 o
  -6  -4  11        605.51        675.22       132.21 o
  -5  -4  11       2537.14       2238.40       226.67 o
  -4  -4  11        348.98        350.18        68.47 o
  -3  -4  11       3328.03       3369.39       250.30 o
  -2  -4  11      10305.44       9940.75       462.50 o
  -1  -4  11      10580.60      11351.77       527.61 o
   0  -4  11      14666.47      15427.93       716.59 o
   1  -4  11        218.10        287.42        64.53 o
   2  -4  11       1317.91       1089.84       198.33 o
   3  -4  11      75408.05      75482.03      3243.27 o
   4  -4  11      18380.91      18317.16      1309.38 o
   5  -4  11       5170.02       5157.60       514.82 o
   6  -4  11       1588.12       1869.93       325.82 o
   7  -4  11       4397.29       4585.79       576.17 o
   8  -4  11       6412.37       6938.35       665.97 o
  -8  -3  11        482.30        467.45       132.21 o
  -6  -3  11       2620.03       2191.17       278.62 o
  -5  -3  11       3694.32       3300.14       231.64 o
  -4  -3  11       6989.81       6678.34       798.31 o
  -3  -3  11      16733.68      15193.84       711.55 o
  -2  -3  11      36644.88      35971.75      1594.69 o
  -1  -3  11      22705.87      23831.25      1079.82 o
   0  -3  11      43304.32      43680.39      1937.02 o
   1  -3  11       4657.20       4748.55       281.48 o
   2  -3  11        783.38       1181.04       259.45 o
   3  -3  11       9496.24       8428.45       694.50 o
   4  -3  11       5037.64       4331.06       453.41 o
   5  -3  11          1.20        203.03       136.93 o
   6  -3  11      10105.83       9840.63       831.47 o
   7  -3  11       1336.05       1208.82       292.76 o
  -9  -2  11        272.78        118.04        89.71 o
  -8  -2  11       7049.81       6461.62       557.36 o
  -7  -2  11        251.30        212.48       108.60 o
  -6  -2  11       6460.75       5172.15       467.62 o
  -5  -2  11        568.97        991.58       198.32 o
  -4  -2  11       7705.09       6864.38       376.35 o
  -3  -2  11      30949.97      30424.96      1376.41 o
  -2  -2  11       4785.01       5247.27       465.23 o
  -1  -2  11      72773.14      74493.02      3259.26 o
   0  -2  11       7053.93       6843.52       372.99 o
   1  -2  11       5260.17       5198.90       208.56 o
   2  -2  11       9529.68       9242.37       460.20 o
   3  -2  11       7751.84       6963.00       614.10 o
   4  -2  11        448.79        377.74       151.10 o
   5  -2  11      45781.69      46457.17      3058.01 o
   6  -2  11      10536.50      10440.70       878.72 o
   7  -2  11          0.85        -51.94       103.88 o
  -9  -1  11        776.57        760.21       198.32 o
  -8  -1  11        297.14        288.02       122.76 o
  -7  -1  11      33394.48      30123.68      2019.91 o
  -6  -1  11       3503.75       3135.81       401.42 o
  -5  -1  11       1111.97       1189.93       226.65 o
  -4  -1  11       7300.04       7534.94       414.64 o
  -3  -1  11       1849.88       2126.50       175.81 o
  -2  -1  11       7835.89       7471.18       406.50 o
  -1  -1  11       7645.77       8156.88       590.50 o
   0  -1  11       7570.58       8045.92       347.15 o
   1  -1  11      17216.92      16243.32       812.00 o
   2  -1  11       4926.55       4779.74       467.58 o
   3  -1  11       2096.78       2219.44       349.44 o
   4  -1  11      29129.27      30325.25      2071.50 o
   5  -1  11      35762.20      36928.70      2488.41 o
   6  -1  11       2313.31       2927.76       439.16 o
  -9   0  11        222.10         94.43       103.88 o
  -8   0  11      17442.03      17807.74      1290.21 o
  -7   0  11      17175.10      17326.12      1261.89 o
  -6   0  11        733.78        637.45       179.43 o
  -5   0  11          0.03          0.00        70.82 o
  -4   0  11        165.79        259.69       122.76 o
  -3   0  11       1306.71       1417.19       167.41 o
  -2   0  11      23075.78      23331.18       880.01 o
  -1   0  11      92351.43      94719.42      4164.13 o
   0   0  11        218.94        387.18       146.37 o
   1   0  11       8213.41       8233.94       689.70 o
   2   0  11       4183.02       4293.03       514.79 o
   3   0  11         56.47        103.88       103.88 o
   4   0  11       6157.66       5970.16       580.96 o
   5   0  11        285.02        207.75       151.09 o
  -9   1  11         84.56        240.80       132.21 o
  -8   1  11        755.55       1005.75       236.09 o
  -7   1  11       8732.04       8318.81       722.76 o
  -6   1  11       2662.13       2469.79       368.34 o
  -5   1  11       6342.01       6471.06       585.70 o
  -4   1  11        454.75        396.63       151.10 o
  -3   1  11       9698.97       9444.14       765.36 o
  -2   1  11      82886.88      79863.89      5039.84 o
  -1   1  11      15040.06      15614.59      1143.68 o
   0   1  11       3512.73       3400.29       434.48 o
   1   1  11        821.52        788.55       198.32 o
   2   1  11       3031.72       3603.23       462.80 o
   3   1  11       8763.19       8904.55       765.27 o
   4   1  11       6884.01       8265.86       736.84 o
  -8   2  11       9070.19      10019.36       836.13 o
  -7   2  11      10023.15       9741.32       826.74 o
  -6   2  11      30734.59      27673.88      1915.56 o
  -5   2  11      17313.51      17322.00      1276.11 o
  -4   2  11       3720.25       3098.06       415.59 o
  -3   2  11       2375.74       1917.25       311.67 o
  -2   2  11       3463.63       3844.19       472.26 o
  -1   2  11       5083.78       5606.24       543.15 o
   0   2  11        429.33        500.51       179.43 o
   1   2  11       3687.73       3966.99       505.32 o
   2   2  11       9627.92       9901.73       821.99 o
   3   2  11       7224.14       8374.63       741.58 o
  -8   3  11      14202.23      15791.29      1209.63 o
  -7   3  11       7185.42       7411.08       684.90 o
  -6   3  11      27123.21      27894.19      1934.01 o
  -5   3  11       3235.67       2342.35       377.80 o
  -4   3  11       3232.75       3674.10       481.69 o
  -3   3  11       3093.56       3182.94       443.91 o
  -2   3  11       1879.73       1312.75       259.72 o
  -1   3  11        308.53        561.88       188.87 o
   0   3  11      49270.86      48300.36      3162.58 o
   1   3  11       6697.92       6768.53       632.93 o
   2   3  11        229.02        188.87       132.21 o
  -7   4  11       4855.76       5308.45       557.29 o
  -6   4  11       1296.84       1676.29       321.09 o
  -5   4  11          6.36         75.55       103.88 o
  -4   4  11      14126.33      14723.90      1138.79 o
  -3   4  11       4294.34       5020.27       524.22 o
  -2   4  11        923.79       1024.65       245.54 o
  -1   4  11      24373.86      25965.00      1820.20 o
   0   4  11      23080.85      22530.57      1612.03 o
   1   4  11       2106.62       2299.68       382.49 o
  -6   5  11      34190.77      37744.82      2558.89 o
  -5   5  11       1580.07       1780.20       335.26 o
  -4   5  11       2828.26       3503.97       486.40 o
  -3   5  11       1517.85       2106.01       363.59 o
  -2   5  11        394.61        788.53       226.64 o
  -1   5  11       5884.78       5733.79       580.94 o
   0 -13  12        740.96        812.15       155.82 o
   1 -13  12      10815.06      12155.53       864.54 o
   2 -13  12       9993.67      10341.03       788.92 o
   3 -13  12       8447.06       7694.94       647.15 o
   4 -13  12       4080.48       4486.50       467.54 o
   5 -13  12       1414.97       1643.25       292.76 o
   6 -13  12       3367.98       3782.68       491.13 o
  -1 -12  12       4671.11       5242.28       410.88 o
   0 -12  12       1200.38       1279.64       184.16 o
   1 -12  12       7357.83       7940.20       609.33 o
   2 -12  12         17.36         -4.72        61.38 o
   3 -12  12         46.15         84.99        89.71 o
   4 -12  12      26878.79      24091.55      1664.42 o
   5 -12  12       1439.39       1260.77       264.43 o
   6 -12  12        661.79        812.15       212.48 o
   7 -12  12      10765.50       9056.35       793.67 o
  -3 -11  12      15712.95      18207.01      1181.35 o
  -2 -11  12       2017.76       2342.18       217.22 o
  -1 -11  12         88.36         33.05        51.94 o
   0 -11  12        218.33        283.30        94.43 o
   1 -11  12        205.30         66.10        75.55 o
   2 -11  12         89.25        136.93        89.71 o
   3 -11  12      60918.38      50494.66      3231.13 o
   4 -11  12      26158.05      23155.40      1598.23 o
   5 -11  12         15.84          9.44        84.99 o
   6 -11  12       2012.59       1671.64       311.66 o
   7 -11  12       4975.93       5157.36       547.85 o
  -4 -10  12          3.39        -37.77        37.77 o
  -3 -10  12       3218.22       4028.24       311.68 o
  -2 -10  12      16555.03      18549.12      1186.20 o
  -1 -10  12       2486.01       2630.31       226.67 o
   0 -10  12       4762.17       5044.07       396.72 o
   1 -10  12       3391.15       2909.09       288.08 o
   2 -10  12      12908.37      10584.37       774.93 o
   3 -10  12      41274.29      37896.08      2456.36 o
   4 -10  12        294.15        292.75       122.76 o
   5 -10  12        374.26        321.08       151.10 o
   6 -10  12        140.32         66.10       108.60 o
   7 -10  12       3548.52       3693.01       491.14 o
   8 -10  12       1101.43       1515.73       325.81 o
  -5  -9  12       1772.02       2209.92       207.77 o
  -4  -9  12       5213.83       6305.12       443.96 o
  -3  -9  12      42974.83      49745.77      3057.35 o
  -2  -9  12          8.84         80.27        37.77 o
  -1  -9  12      20881.45      21769.14      1690.03 o
   0  -9  12      18691.21      17170.17      1285.70 o
   1  -9  12       5367.37       5234.14       295.22 o
   2  -9  12        204.48        174.70        84.99 o
   3  -9  12       1927.03       1529.98       236.11 o
   4  -9  12       4108.87       3957.67       396.71 o
   5  -9  12       7940.67       6991.16       609.36 o
   6  -9  12        464.30        240.81       136.93 o
   7  -9  12        525.89        538.28       188.87 o
   8  -9  12       5582.10       6683.02       642.33 o
  -5  -8  12          0.43         42.49        47.22 o
  -4  -8  12      23702.70      26532.08      1654.71 o
  -3  -8  12      11433.62      14008.70       883.52 o
  -2  -8  12      15625.75      16623.37       716.83 o
   0  -8  12       4288.03       3809.68       226.70 o
   1  -8  12       5018.69       4660.74       262.02 o
   2  -8  12       6365.39       6207.06       342.34 o
   3  -8  12      12181.32      11127.60       812.72 o
   4  -8  12      18858.15      18193.77      1276.26 o
   5  -8  12      19114.54      18174.55      1299.87 o
   6  -8  12       3994.35       3726.19       462.82 o
   7  -8  12       6951.07       7222.05       661.27 o
   8  -8  12         61.61         66.10       108.60 o
  -6  -7  12       3536.91       3962.18       316.41 o
  -5  -7  12        731.75        656.33       103.88 o
  -4  -7  12       4758.13       5072.39       354.22 o
  -3  -7  12       1577.99       1725.96        98.12 o
   0  -7  12        577.06        731.14        73.23 o
   1  -7  12       1872.93       1926.05       133.44 o
   2  -7  12      12836.13      12681.47       618.15 o
   3  -7  12        519.18        439.13       132.21 o
   4  -7  12      25862.28      25186.01      1697.67 o
   5  -7  12       4951.97       4519.89       448.68 o
   6  -7  12       8812.02       8975.48       746.38 o
   7  -7  12       3047.19       3659.86       486.41 o
   8  -7  12        804.65       1137.96       273.87 o
  -7  -6  12        212.65        297.47        80.27 o
  -6  -6  12        438.25        552.44       108.60 o
  -5  -6  12          8.54         14.16        33.05 o
  -4  -6  12         36.80         99.15        42.49 o
   0  -6  12        217.83        320.39        47.64 o
   1  -6  12       2851.27       2881.95       179.95 o
   2  -6  12       3708.13       3958.76       247.94 o
   3  -6  12        735.46        750.77       165.26 o
   4  -6  12         42.42         61.38        84.99 o
   5  -6  12        832.59       1090.75       236.09 o
   6  -6  12       5794.31       5535.52       538.44 o
   7  -6  12       1185.99       1326.86       278.59 o
  -7  -5  12       7147.45       6508.82       486.51 o
  -6  -5  12       3954.41       4085.09       330.58 o
  -5  -5  12       2395.18       2446.14       217.22 o
  -4  -5  12       2628.45       2469.79       217.23 o
  -3  -5  12      22164.22      21304.56      1903.01 o
  -2  -5  12      36939.32      38321.12      2896.28 o
  -1  -5  12         76.28        240.80        70.82 o
   0  -5  12          6.87        103.67        59.02 o
   1  -5  12       2934.57       2712.89       178.44 o
   2  -5  12       9076.71       9071.15       533.85 o
   3  -5  12       4995.28       5119.80       462.86 o
   4  -5  12      26525.00      28321.97      1905.79 o
   5  -5  12        118.20        103.88       108.60 o
   6  -5  12        166.28        122.76       108.60 o
   7  -5  12        592.46        538.28       188.87 o
  -7  -4  12       2610.81       1704.74       221.95 o
  -5  -4  12       9909.29       7596.69       557.47 o
  -4  -4  12       1852.46       1787.21       420.27 o
  -3  -4  12       1564.43       1631.34       118.74 o
  -2  -4  12       2491.08       2508.38       149.27 o
  -1  -4  12        269.75        418.91        75.55 o
   0  -4  12      19850.30      21069.24       962.48 o
   1  -4  12       1748.95       2093.14       164.47 o
   2  -4  12        106.57         89.71        84.99 o
   3  -4  12       5883.37       6447.30       552.63 o
   4  -4  12       1361.13       1468.54       259.71 o
   5  -4  12       1548.49       1293.84       264.43 o
   6  -4  12          0.20        -18.89        94.43 o
   7  -4  12       5525.11       6328.77       609.26 o
  -8  -3  12        728.82        599.67       151.10 o
  -7  -3  12      14086.38      12327.98       888.33 o
  -6  -3  12       3659.61       3801.69       354.19 o
  -5  -3  12       8660.70       6509.66       519.64 o
  -4  -3  12       8306.79       7941.00       614.12 o
  -3  -3  12       8698.89       8628.05       430.30 o
  -2  -3  12       7975.91       8023.21       403.52 o
  -1  -3  12      25505.70      27148.80      1228.66 o
   0  -3  12      12392.65      13464.94       651.14 o
   1  -3  12       5338.54       5308.87       458.15 o
   2  -3  12       5911.21       6074.19       529.01 o
   3  -3  12        409.33        264.42       118.04 o
   4  -3  12        144.95        349.40       151.09 o
   5  -3  12        722.58        845.21       221.93 o
   6  -3  12        428.50        661.04       198.31 o
  -8  -2  12        719.92        547.73       155.82 o
  -7  -2  12       2332.04       1775.56       269.17 o
  -6  -2  12       8224.18       7095.14       585.75 o
  -5  -2  12       2682.21       2058.95       292.79 o
  -4  -2  12         92.82         70.82        70.82 o
  -3  -2  12       7539.80       7449.43       581.03 o
  -2  -2  12       5903.66       6350.52       362.37 o
  -1  -2  12      27867.37      28761.81      1887.18 o
   0  -2  12       5749.58       5507.37       477.05 o
   1  -2  12      22046.24      20802.92      1427.84 o
   2  -2  12       2658.84       2852.31       373.07 o
   3  -2  12       1075.79       1137.98       245.54 o
   4  -2  12       1147.56       1586.57       297.48 o
   5  -2  12        741.55       1189.90       259.70 o
   6  -2  12        480.80        557.17       198.31 o
  -8  -1  12       3155.01       2890.11       377.79 o
  -7  -1  12      45691.85      42735.88      2773.64 o
  -6  -1  12       5704.99       5337.13       500.65 o
  -5  -1  12          7.14         70.82        75.55 o
  -4  -1  12        616.95        632.72       165.26 o
  -3  -1  12       3031.15       3003.50       325.85 o
  -2  -1  12       1156.43       1241.88       221.93 o
  -1  -1  12        625.41        580.78       151.10 o
   0  -1  12          1.69         -9.44        66.10 o
   1  -1  12       3933.69       3098.11       391.99 o
   2  -1  12      11464.62      11759.87       907.15 o
   3  -1  12        450.79        609.11       184.15 o
   4  -1  12         64.96         51.94       108.60 o
   5  -1  12       1162.00        963.27       236.10 o
  -8   0  12      20836.53      21156.65      1484.18 o
  -7   0  12      16795.96      17254.10      1252.35 o
  -6   0  12        159.16         47.22        99.16 o
  -5   0  12       1046.92       1029.38       217.21 o
  -4   0  12       1957.70       2016.36       302.22 o
  -3   0  12       6148.97       6423.74       562.08 o
  -2   0  12       1671.17       1648.01       278.60 o
  -1   0  12       8951.26       9245.09       741.69 o
   0   0  12        374.79        623.27       165.26 o
   1   0  12       2574.80       2904.23       387.23 o
   2   0  12        209.98        141.65       108.60 o
   3   0  12       6157.04       6654.98       614.01 o
   4   0  12          6.47         47.22        94.43 o
  -8   1  12        736.93       1378.77       269.14 o
  -7   1  12       2472.02       2342.23       358.89 o
  -6   1  12          0.88        -61.38        61.38 o
  -5   1  12       2535.44       2483.93       354.17 o
  -4   1  12       9186.99       9637.13       779.47 o
  -3   1  12         53.49         94.43        89.71 o
  -2   1  12       5250.72       5497.63       524.26 o
  -1   1  12        901.34        646.90       184.15 o
   0   1  12        515.01        816.87       203.04 o
   1   1  12        189.94        302.19       146.37 o
   2   1  12      11529.37      12491.68       977.98 o
   3   1  12       3423.62       3674.08       486.41 o
  -7   2  12        670.70        514.68       198.32 o
  -6   2  12      17139.11      16342.27      1219.29 o
  -5   2  12       2710.85       2658.67       391.95 o
  -4   2  12       4742.10       4278.91       514.79 o
  -3   2  12       6530.22       6763.82       614.03 o
  -2   2  12        120.86        151.09       113.32 o
  -1   2  12       2095.62       2705.80       396.66 o
   0   2  12       2454.45       2006.96       330.56 o
   1   2  12       3226.40       3806.28       481.69 o
   2   2  12       6912.75       6966.88       642.37 o
  -7   3  12       4719.23       5157.26       533.67 o
  -6   3  12       8106.72       7997.08       713.27 o
  -5   3  12       3095.93       3711.81       491.13 o
  -4   3  12      10835.53      11154.20       902.35 o
  -3   3  12          1.96         28.33        84.99 o
  -2   3  12       2182.10       2630.25       391.94 o
  -1   3  12        822.34       1010.47       240.81 o
   0   3  12        329.20        283.30       146.37 o
  -5   4  12       1952.24       1884.12       339.99 o
  -4   4  12        374.38        708.26       212.48 o
  -3   4  12      11204.94      13639.21      1067.70 o
  -2   4  12        231.52        193.59       132.21 o
   3 -13  13       4352.26       4651.84       448.65 o
   0 -12  13       1359.08       1695.18       217.21 o
   1 -12  13        938.76       1071.86       184.15 o
   2 -12  13        221.84        221.92       103.88 o
   3 -12  13         22.93         28.33        84.99 o
   4 -12  13       2680.25       2380.03       335.28 o
   5 -12  13        593.69        443.85       155.82 o
  -2 -11  13        349.37        382.46        84.99 o
  -1 -11  13        870.15        882.99       132.21 o
   0 -11  13        249.47        297.47        99.16 o
   1 -11  13       5088.62       4000.32       349.50 o
   2 -11  13         80.77        127.48        80.27 o
   3 -11  13       4259.55       3546.76       354.20 o
   4 -11  13          2.85        -18.89        70.82 o
   5 -11  13        429.28        552.44       169.98 o
   6 -11  13       8281.66       8384.47       713.27 o
  -3 -10  13       1388.87       1534.64       146.38 o
  -2 -10  13       3962.49       4510.10       321.14 o
  -1 -10  13        428.86        519.39        94.43 o
   0 -10  13       3402.02       2942.12       255.02 o
   1 -10  13          2.31        -42.49        42.49 o
   2 -10  13         63.62         51.94        61.38 o
   3 -10  13         43.58        127.48        84.99 o
   4 -10  13       1219.45       1152.15       217.21 o
   5 -10  13        566.90        207.76       113.32 o
   6 -10  13       1954.77       1336.36       254.99 o
  -4  -9  13        367.20        472.17        80.27 o
  -3  -9  13       6507.72       7420.24       486.50 o
  -2  -9  13       1188.48       1142.71       103.88 o
   0  -9  13        180.54        179.42        51.94 o
   1  -9  13      15192.86      14314.15       945.14 o
   2  -9  13       2569.78       3031.73       283.34 o
   3  -9  13       1476.85       1690.48       240.82 o
   4  -9  13       3118.65       3145.15       335.29 o
   5  -9  13       4450.94       3867.95       401.44 o
   6  -9  13      23114.99      24152.15      1668.76 o
   7  -9  13        718.38        538.29       184.15 o
  -5  -8  13        662.38       1057.68       127.49 o
  -4  -8  13         56.94         75.55        33.05 o
   0  -8  13       6613.19       6959.33       947.05 o
   1  -8  13       5108.51       5412.59       401.46 o
   2  -8  13       5905.83       6338.59       486.49 o
   3  -8  13        114.98        231.36        99.15 o
   4  -8  13         74.01        136.93        94.43 o
   5  -8  13       6330.07       6083.56       538.45 o
   6  -8  13         31.78         75.55        89.71 o
   7  -8  13      17546.59      16516.88      1219.27 o
  -5  -7  13       3584.84       3962.19       288.07 o
  -4  -7  13        250.08        377.74        56.66 o
   0  -7  13       2709.76       3018.20       163.62 o
   1  -7  13      16557.71      17444.48      1134.29 o
   2  -7  13       9548.91      10374.47       736.98 o
   3  -7  13         67.47         18.89        70.82 o
   4  -7  13         87.30          9.44        70.82 o
   5  -7  13        319.92        453.28       141.65 o
   6  -7  13       3137.53       3234.85       415.57 o
   7  -7  13        298.05        321.08       151.09 o
  -6  -6  13        875.24        972.70       132.21 o
  -5  -6  13         91.79         94.43        47.22 o
  -4  -6  13       8550.09       8706.06       562.14 o
  -1  -6  13       1292.95       1430.66        88.06 o
   0  -6  13       8752.62       9543.82       450.92 o
   1  -6  13      23532.41      23867.95      1536.66 o
   2  -6  13       1514.63       1817.99       240.82 o
   3  -6  13        626.35        509.95       141.65 o
   4  -6  13       1505.73       1596.05       264.43 o
   5  -6  13        259.55        254.97       122.76 o
   6  -6  13       2519.12       2960.85       401.39 o
  -6  -5  13       1750.66       1482.73       179.44 o
  -5  -5  13       4887.41       4434.78       335.32 o
  -4  -5  13        361.95        292.75        70.83 o
  -3  -5  13       1517.18       1370.60       297.49 o
  -2  -5  13        708.18        752.49        67.99 o
  -1  -5  13       3716.26       3845.82       206.72 o
   0  -5  13        940.17       1317.41       179.43 o
   1  -5  13       7145.60       8162.42       604.62 o
   2  -5  13      14140.63      14587.68      1020.71 o
   3  -5  13       7469.99       7090.18       585.73 o
   4  -5  13         17.91        122.76        99.15 o
   5  -5  13        757.74       1350.44       264.42 o
   6  -5  13      20145.52      20877.13      1484.13 o
  -7  -4  13       1923.10       1936.06       236.10 o
  -5  -4  13        167.15        141.65        66.10 o
  -4  -4  13       9348.65       7350.72       548.00 o
  -3  -4  13        995.94       1369.35       193.60 o
  -2  -4  13        887.81        882.99       141.66 o
  -1  -4  13       3182.99       3636.34       316.41 o
   0  -4  13       5407.30       6102.30       481.76 o
   1  -4  13      24557.41      24653.99      1626.58 o
   2  -4  13      11285.08      12081.06       888.24 o
   3  -4  13      17953.61      19477.46      1356.47 o
   4  -4  13       2222.48       1992.77       306.94 o
   5  -4  13         13.88         89.71        99.15 o
  -7  -3  13       2737.90       1803.92       250.28 o
  -6  -3  13        330.76        396.62       113.32 o
  -5  -3  13       9009.02       7770.91       604.67 o
  -4  -3  13       2899.35       2781.49       288.07 o
  -3  -3  13       7113.45       6542.13       510.14 o
  -2  -3  13       1944.49       2025.81       250.27 o
  -1  -3  13       1706.31       2243.00       278.60 o
   0  -3  13      21449.61      22020.90      1470.27 o
   1  -3  13        123.02        226.64       103.88 o
   2  -3  13      26625.52      28169.09      1877.31 o
   3  -3  13       1648.64       1822.72       292.77 o
   4  -3  13       1152.52       1383.52       264.43 o
   5  -3  13       6141.11       6772.96       618.73 o
  -7  -2  13          2.24          9.44        66.10 o
  -6  -2  13        196.72        198.31       108.60 o
  -5  -2  13        189.72        448.56       141.65 o
  -4  -2  13      31422.96      30763.47      2010.22 o
  -3  -2  13       9512.02       9382.24       708.63 o
  -2  -2  13        439.68        339.97       118.04 o
  -1  -2  13         26.85         75.55        75.55 o
   0  -2  13        728.61        736.61       179.43 o
   1  -2  13       5593.87       6130.61       533.71 o
   2  -2  13        974.09        736.61       179.43 o
   3  -2  13       5890.03       6026.71       552.61 o
   4  -2  13       8108.46       8918.21       746.33 o
  -7  -1  13          9.45        146.37       108.60 o
  -6  -1  13       1313.94       1369.37       250.26 o
  -5  -1  13      13724.69      13717.09      1006.46 o
  -4  -1  13      11976.04      11159.88       841.01 o
  -3  -1  13       2028.80       2436.64       321.11 o
  -2  -1  13         10.19         23.61        75.55 o
  -1  -1  13        657.18        698.83       174.71 o
   0  -1  13        842.37        755.50       179.43 o
   1  -1  13      10200.16      10969.78       850.37 o
   2  -1  13      59739.45      65736.97      4182.57 o
   3  -1  13       1438.37       1681.03       292.76 o
  -7   0  13        866.25        963.26       217.20 o
  -6   0  13        589.01        845.20       212.48 o
  -5   0  13       2051.36       1836.92       297.50 o
  -4   0  13       7847.92       7113.81       609.35 o
  -3   0  13       2666.94       2446.16       340.01 o
  -2   0  13      10918.49      11201.73       864.58 o
  -1   0  13        324.30        188.87        89.71 o
   0   0  13       1810.34       1903.00       302.21 o
   1   0  13      32337.73      35785.48      2374.35 o
   2   0  13      13278.87      13404.54      1025.30 o
  -6   1  13       2735.66       2753.10       377.78 o
  -5   1  13      11476.38      12940.34       987.42 o
  -4   1  13      17158.98      18440.62      1323.26 o
  -3   1  13      12102.85      14651.28      1091.40 o
  -2   1  13      11927.30      13191.22      1001.63 o
  -1   1  13        274.09         84.99        99.16 o
   0   1  13        491.78        524.11       174.70 o
   1   1  13       3515.34       4226.63       448.64 o
  -5   2  13      12391.10      14103.04      1077.22 o
  -4   2  13       4124.67       4807.65       495.88 o
  -3   2  13      18605.61      22647.98      1597.46 o
  -2   2  13       2329.75       2790.82       391.94 o
  -1   2  13       3061.29       4240.69       448.63 o
   0   2  13       5311.25       6120.89       580.92 o
   0 -11  14       1435.54       1402.43       169.99 o
   1 -11  14      16473.95      16516.18      1086.90 o
   2 -11  14       2023.77       1921.91       236.11 o
   3 -11  14       5617.32       6121.02       495.92 o
   4 -11  14       4701.41       5530.37       477.00 o
   0 -10  14      40609.86      44227.37      2716.01 o
   1 -10  14       1046.68       1137.98       151.10 o
   2 -10  14      14348.48      15253.04      1020.65 o
   3 -10  14       7197.20       8110.12       614.05 o
   4 -10  14       4466.04       5251.68       458.11 o
   5 -10  14        105.10        141.65        99.15 o
   1  -9  14      10224.52      11120.87       741.71 o
   2  -9  14       4218.98       4240.99       349.48 o
   3  -9  14        972.88        897.16       160.54 o
   4  -9  14      10584.39      10194.97       765.33 o
   5  -9  14       4735.07       4798.35       448.66 o
   0  -8  14        696.37        864.09        99.16 o
   1  -8  14        648.67        916.03       132.21 o
   2  -8  14      24839.46      26136.61      1683.18 o
   3  -8  14        124.29        118.04        75.55 o
   4  -8  14       2492.24       2630.30       330.56 o
   5  -8  14       3471.63       3905.49       391.97 o
   0  -7  14        468.85        533.56        89.71 o
   1  -7  14      57519.80      59123.09      3656.71 o
   2  -7  14      22681.38      24682.39      1602.63 o
   3  -7  14          2.16          9.44        66.10 o
   4  -7  14          9.29         70.82        80.27 o
   5  -7  14       2356.61       2096.66       316.39 o
  -5  -6  14       3626.13       3924.40       283.35 o
  -4  -6  14      14273.01      15796.25       982.84 o
  -1  -6  14       2399.35       2639.74       217.22 o
   0  -6  14      16177.19      17471.62      1134.21 o
   1  -6  14      35231.32      38462.02      2426.94 o
   2  -6  14        488.83        727.15       155.82 o
   3  -6  14        221.74         56.66        80.27 o
   4  -6  14        641.64        533.56       151.10 o
   5  -6  14       5420.31       5738.38       524.25 o
  -4  -5  14        284.18        373.01        75.55 o
  -3  -5  14      16226.13      12287.05       817.56 o
  -2  -5  14      12535.47      12785.57       845.76 o
  -1  -5  14       5211.31       5851.80       439.24 o
   0  -5  14        463.97        509.95       118.04 o
   1  -5  14       2068.64       2280.81       245.55 o
   2  -5  14        876.74       1237.13       212.48 o
   3  -5  14       9664.69       9911.12       760.58 o
   4  -5  14         27.67          9.44        70.82 o
   5  -5  14        426.45        373.02       146.37 o
  -5  -4  14       4184.23       3523.10       306.97 o
  -4  -4  14       8758.05       7147.17       543.24 o
  -3  -4  14       1909.41       1846.35       226.66 o
  -2  -4  14       2920.01       2828.71       264.45 o
  -1  -4  14       9385.40      10152.07       722.79 o
   0  -4  14       3496.87       3386.07       316.41 o
   1  -4  14       7175.72       9168.30       689.63 o
   2  -4  14      14060.15      14804.12      1049.00 o
   3  -4  14      12803.80      14595.00      1063.09 o
   4  -4  14       3699.61       4717.81       467.53 o
  -5  -3  14        961.99        882.99       174.71 o
  -4  -3  14        603.46        689.38       151.10 o
  -3  -3  14      11783.74      11192.69       798.47 o
  -2  -3  14       4192.28       4817.17       410.88 o
  -1  -3  14       3936.23       4325.95       391.98 o
   0  -3  14       7215.36       8478.67       656.57 o
   1  -3  14         30.05        -37.77        61.38 o
   2  -3  14      11695.88      12765.78       944.91 o
   3  -3  14       1937.20       1770.79       278.60 o
  -5  -2  14       2969.40       2691.74       344.73 o
  -4  -2  14      47119.59      45719.83      2915.77 o
  -3  -2  14       9833.05      10884.38       803.10 o
  -2  -2  14         84.48        103.88        80.27 o
  -1  -2  14         98.01         47.22        75.55 o
   0  -2  14       2840.13       3055.36       373.07 o
   1  -2  14        421.84        528.83       160.54 o
   2  -2  14         55.27         42.49        80.27 o
   3  -2  14          8.39        136.93        99.15 o
  -5  -1  14      16051.01      16317.25      1162.48 o
  -4  -1  14      15861.42      17701.90      1242.82 o
  -3  -1  14          5.15         18.89        70.82 o
  -2  -1  14       1613.60       1567.72       250.27 o
  -1  -1  14        697.75        453.29       146.38 o
   0  -1  14       8948.53       9631.93       760.54 o
   1  -1  14       2021.68       2276.06       335.27 o
  -4   0  14        273.29        472.17       160.54 o
  -3   0  14        173.78        188.87       118.04 o
  -2   0  14       3634.00       4491.12       443.92 o
  -1   0  14       2470.75       2526.40       354.17 o
   0   0  14         12.96         47.22        94.43 o
   1 -10  15        153.24        136.93        56.66 o
   2 -10  15       2607.27       2814.47       259.72 o
   1  -9  15       2990.06       3607.88       278.62 o
   2  -9  15        330.86        420.23       103.88 o
   3  -9  15       4258.24       4925.73       415.59 o
   0  -8  15         27.91         56.66        37.77 o
   1  -8  15         61.42         70.82        56.66 o
   2  -8  15       1018.82       1086.03       169.99 o
   3  -8  15       1866.48       2290.21       283.33 o
   0  -7  15         36.35        151.09        56.66 o
   1  -7  15       1446.56       1397.71       184.16 o
   2  -7  15         60.41        141.65        80.27 o
   3  -7  15       1181.42       1421.30       217.21 o
  -1  -6  15        119.06        103.88        51.94 o
   0  -6  15        925.75       1015.20       151.10 o
   1  -6  15         47.80         99.15        70.82 o
   2  -6  15        485.61        391.91       122.77 o
   3  -6  15        311.07        623.27       160.54 o
  -3  -5  15        941.82        797.99       132.21 o
  -2  -5  15        324.39        358.85        89.71 o
  -1  -5  15      15366.14      17900.00      1176.64 o
   0  -5  15       1841.88       2327.99       273.88 o
   1  -5  15        302.62        377.74       122.76 o
   2  -5  15       3342.52       4009.36       377.80 o
   3  -5  15       2279.20       2809.70       349.44 o
  -4  -4  15       1405.30       1307.99       198.32 o
  -3  -4  15        188.11        122.76        84.99 o
  -2  -4  15       5738.29       6361.94       491.20 o
  -1  -4  15       3260.27       3952.68       349.46 o
   0  -4  15       8497.95       9626.96       713.28 o
   1  -4  15         24.46         80.27        80.27 o
   2  -4  15        408.01        486.34       141.65 o
  -3  -3  15         70.05         80.27        80.27 o
  -2  -3  15       2382.14       2639.72       311.67 o
  -1  -3  15      14948.92      17833.24      1219.12 o
   0  -3  15       6168.81       7018.58       571.50 o
   1  -3  15        212.14        306.91       118.04 o
  -3  -2  15         48.64        108.60        84.99 o
  -2  -2  15       6635.61       8081.45       642.36 o
  -1  -2  15      11227.32      13856.48      1001.56 o
                                                
