# Supplementary material for: Iron(II) and copper(II) paratungstates B: a single-crystal X-ray diffraction study
Source: Acta Crystallogr C Struct Chem. 2018 Oct 16;74(Pt 11):1252–9. doi: 10.1107/S2053229618010021 (PMC6218883; doi:10.1107/S2053229618010021)
Supplement: Supplementary file 3 [file c-74-01252-mo_ando241_p-1sup3.hkl]

#
# h,k,l, Fc-squared, Fo-squared, sigma(Fo-squared), status flag
#
data_mo_ando241_p-1
_shelx_title ' '
_shelx_refln_list_code          4
_shelx_F_calc_maximum     1354.39
_exptl_crystal_F_000      3388.00
_reflns_d_resolution_high  0.8300

loop_
 _space_group_symop_operation_xyz
 'x, y, z'
 '-x, -y, -z'

_cell_length_a    12.3758
_cell_length_b    14.7752
_cell_length_c    18.8919
_cell_angle_alpha  92.934
_cell_angle_beta  100.694
_cell_angle_gamma  94.170

_shelx_F_squared_multiplier     1.000

loop_
 _refln_index_h
 _refln_index_k
 _refln_index_l
 _refln_F_squared_calc
 _refln_F_squared_meas
 _refln_F_squared_sigma
 _refln_observed_status
   2   0   0      61083.92      63364.10      1513.98 o
   3   0   0        531.43        411.16        44.01 o
   4   0   0     260407.14     269559.34      6394.08 o
   5   0   0        156.93        232.76        56.70 o
   6   0   0     410900.38     421123.81     14136.68 o
   7   0   0        492.79        564.11       121.80 o
   8   0   0      38312.16      39713.70      1452.72 o
   9   0   0          4.23          4.83       121.79 o
  10   0   0       1194.25       1354.56       380.64 o
  11   0   0        490.59        343.08       181.49 o
  12   0   0     105810.27     102475.00      5811.21 o
  13   0   0        801.93        507.49       204.57 o
  14   0   0         63.57        130.29       431.34 o
 -14   1   0         17.03       -312.93       312.93 o
 -13   1   0      78733.86      75018.08      4382.91 o
 -12   1   0         49.14       -156.60       163.04 o
 -11   1   0     115052.41     109235.55      4452.80 o
 -10   1   0         11.32       -140.74       140.74 o
  -9   1   0      14653.10      14779.26       648.89 o
  -8   1   0       2082.92       1596.59       190.70 o
  -7   1   0      62576.09      59101.74      2080.98 o
  -6   1   0        557.01        701.33       100.62 o
  -5   1   0      31596.73      34822.87      1188.88 o
  -4   1   0        438.36        306.03        51.34 o
  -3   1   0     235123.28     239072.86      8284.65 o
  -2   1   0        752.00        592.95        39.61 o
   1   1   0      54219.20      48703.07      1656.66 o
   2   1   0       1512.00       1304.75        57.45 o
   4   1   0       6664.57       6923.33       209.30 o
   5   1   0     107298.02     108088.30      2590.00 o
   6   1   0       1131.67       1111.86       106.56 o
   7   1   0       2183.10       3218.94       239.85 o
   8   1   0         64.25        111.64       112.60 o
   9   1   0     180679.23     182350.98      6218.18 o
  10   1   0         12.80         16.92       140.74 o
  11   1   0       5590.36       5883.49       403.87 o
  12   1   0          7.90        -76.39       163.04 o
  13   1   0       5009.19       5230.01       422.07 o
  14   1   0        978.03        578.90       380.62 o
 -14   2   0      69944.77      73041.32      2670.66 o
 -13   2   0         39.15         -5.17       194.53 o
 -12   2   0     148862.16     152786.67      5297.53 o
 -11   2   0          2.63       -141.16       158.77 o
 -10   2   0      57288.37      56416.19      2049.67 o
  -9   2   0        450.08        238.94       142.05 o
  -8   2   0       7048.52       7173.12       727.99 o
  -7   2   0       1479.35       1387.65       167.49 o
  -6   2   0     814201.38     778889.25     37518.98 o
  -5   2   0        110.17        127.65        58.29 o
  -4   2   0      35869.84      37007.33       912.38 o
  -3   2   0        838.38        685.55        64.60 o
  -2   2   0      45282.89      45871.44      1101.26 o
  -1   2   0        160.26        366.36        32.52 o
   0   2   0     101968.95     105778.89      2047.07 o
   1   2   0        470.40        473.43        55.80 o
   2   2   0     241684.89     261472.89      8751.76 o
   3   2   0         44.29        143.01        35.34 o
   4   2   0     349026.25     361399.53      8549.26 o
   5   2   0         35.95         77.47        52.50 o
   6   2   0      76297.05      74666.52      2425.78 o
   7   2   0       5625.49       5145.95       380.88 o
   8   2   0     585900.19     575692.25     19318.51 o
   9   2   0        938.69        806.59       153.34 o
  10   2   0      66534.18      66286.20      2369.24 o
  11   2   0         59.03         86.99       169.15 o
  12   2   0      69731.44      68264.38      2468.53 o
  13   2   0        102.72        111.36       191.44 o
  14   2   0      70160.88      67058.48      3655.57 o
 -14   3   0         20.19       -115.59       431.34 o
 -13   3   0      38891.55      41989.66      3741.31 o
 -12   3   0        254.28        128.08       202.99 o
 -11   3   0      25856.90      25354.64      1848.11 o
 -10   3   0       1388.98       1142.40       372.19 o
  -9   3   0      32332.88      32424.16      2300.05 o
  -8   3   0        272.09        222.32       160.70 o
  -7   3   0     118730.84     120985.34      4143.54 o
  -6   3   0        232.42        150.25       101.15 o
  -5   3   0      35517.43      37711.59      1574.60 o
  -4   3   0        344.28        416.05        56.70 o
  -3   3   0     105841.01     112717.62      2679.36 o
  -2   3   0       3766.95       4123.33        94.12 o
  -1   3   0      20866.79      24164.67       416.47 o
   0   3   0       3289.40       3251.02        83.20 o
   1   3   0       8815.02       8558.48       273.94 o
   2   3   0        263.23        180.44        48.83 o
   3   3   0       6685.91       7856.21       262.96 o
   4   3   0       1048.21       1147.93        94.35 o
   5   3   0      50567.39      49880.91      1411.29 o
   6   3   0       5022.33       5076.62       218.27 o
   7   3   0      66952.45      67966.66      2375.67 o
   8   3   0       1101.40       1004.01       150.07 o
   9   3   0     138694.56     134836.97      4633.91 o
  10   3   0         13.13         98.11       132.69 o
  11   3   0      38736.20      39683.09      2240.45 o
  12   3   0        777.64        811.99       389.08 o
  13   3   0      25083.02      24778.11      1643.97 o
  14   3   0        188.03         50.75       405.97 o
 -14   4   0        727.13        719.50       245.82 o
 -13   4   0        960.71        779.78       230.51 o
 -12   4   0         79.92         25.37       186.93 o
 -11   4   0         26.01       -125.41       170.67 o
 -10   4   0     100016.22     107425.89      7779.69 o
  -9   4   0        285.13        332.90       146.31 o
  -8   4   0      15201.52      14678.18       622.73 o
  -7   4   0       1723.42       1624.94       179.45 o
  -6   4   0     143964.38     153788.52      4545.86 o
  -5   4   0       3684.50       3838.30       192.57 o
  -4   4   0     214703.06     217655.53      4620.35 o
  -3   4   0       2600.88       2507.46        80.40 o
  -1   4   0       1129.68       1260.76        47.87 o
   0   4   0          5.96        316.13        51.69 o
   1   4   0         24.75         66.65        28.85 o
   3   4   0         44.03         82.74        27.40 o
   4   4   0     121124.29     121201.09      3358.20 o
   5   4   0        346.98        279.25        81.20 o
   6   4   0     113294.48     111186.13      3801.20 o
   7   4   0         54.94       -113.33       118.41 o
   8   4   0      12157.41      10840.42       779.16 o
   9   4   0        560.99        642.82       287.58 o
  10   4   0      30942.62      30874.60      1781.23 o
  11   4   0       2007.26       1691.83       422.96 o
  12   4   0      22011.37      24909.79      1609.82 o
  13   4   0       2144.55       2064.01       541.38 o
 -14   5   0        154.68        -96.66       270.65 o
 -13   5   0       7156.50       7196.46       558.52 o
 -12   5   0         46.42        215.80       190.65 o
 -11   5   0     125780.32     138777.47     14597.37 o
 -10   5   0       1063.25       1060.99       194.55 o
  -9   5   0       3953.88       4827.00       702.27 o
  -8   5   0         55.65         80.35       117.83 o
  -7   5   0          8.79        293.79       113.16 o
  -6   5   0          9.60         51.87        63.01 o
  -5   5   0       5325.14       5808.71       216.92 o
  -4   5   0       1093.96       1267.84        75.82 o
  -3   5   0     337185.34     327574.53      5862.10 o
  -2   5   0        579.18        663.37        35.96 o
  -1   5   0      42313.98      43287.38       796.63 o
   0   5   0       4643.53       5135.51       131.22 o
   1   5   0      49391.77      48942.96       977.19 o
   2   5   0      13219.37      12510.10       404.67 o
   3   5   0     219553.22     215043.92      5117.68 o
   4   5   0        201.10        298.56        39.50 o
   5   5   0       1552.78       1774.66       131.16 o
   6   5   0       5666.54       6195.05       311.09 o
   7   5   0      23187.07      21641.53       689.52 o
   8   5   0        831.91        913.51       270.67 o
   9   5   0     102804.84     107566.08      5347.55 o
  10   5   0        150.66         67.66       270.65 o
  11   5   0         31.56        676.62       355.22 o
  12   5   0        589.99        647.26       218.89 o
  13   5   0       3541.30       3552.83       262.92 o
 -14   6   0       2287.63       2443.68       294.14 o
 -13   6   0        161.64        -87.56       194.01 o
 -12   6   0     129663.96     148759.91     11136.25 o
 -11   6   0        158.96        232.87       174.68 o
 -10   6   0       1063.61       1548.19       372.17 o
  -9   6   0       2717.46       2515.50       250.40 o
  -8   6   0     129015.22     131999.38      4523.96 o
  -7   6   0       3825.57       3646.53       211.54 o
  -6   6   0      34823.69      33699.46       851.28 o
  -5   6   0         42.57         88.05        66.96 o
  -4   6   0       3338.36       4160.24       131.22 o
  -3   6   0        158.00        311.84        39.92 o
  -2   6   0      79246.73      85923.98      1982.76 o
  -1   6   0        208.66        343.98        36.52 o
   0   6   0     257006.08     260519.27      5189.37 o
   1   6   0        377.34        393.98        61.78 o
   2   6   0       2164.45       2435.44       124.92 o
   3   6   0        133.03        188.33        89.11 o
   4   6   0       1798.22       1938.78       178.28 o
   5   6   0       9400.02       8962.44       243.58 o
   6   6   0     813944.94     792730.88     18766.08 o
   7   6   0       6512.76       6261.66       225.70 o
   8   6   0       5274.46       6654.09       706.73 o
   9   6   0        196.77        129.69        94.86 o
  10   6   0     133535.48     144871.78      4062.84 o
  11   6   0        154.61        230.66       118.97 o
  12   6   0     298304.66     288430.91     10437.78 o
  13   6   0        415.71        367.95       127.71 o
 -13   7   0       3956.80       4501.00       399.61 o
 -12   7   0        811.58        717.69       405.99 o
 -11   7   0       4155.20       5129.32       456.88 o
 -10   7   0         69.16         63.43       177.61 o
  -9   7   0      73241.36      71072.54      2505.56 o
  -8   7   0       4460.30       4478.12       310.44 o
  -7   7   0      70440.16      71339.76      2021.07 o
  -6   7   0          3.71         59.96        81.91 o
  -5   7   0      16456.53      16521.37       479.59 o
  -4   7   0      18741.32      19202.16       443.90 o
  -3   7   0      85748.55      89688.16      2157.19 o
  -2   7   0       1186.03       1295.87        63.38 o
  -1   7   0      79312.63      78973.12      1552.05 o
   0   7   0        526.78        687.83        70.02 o
   1   7   0      38319.86      40695.04      1165.60 o
   2   7   0        880.46        891.27        84.16 o
   3   7   0      44862.86      45364.75      1619.13 o
   4   7   0       5450.92       4890.61       205.33 o
   5   7   0     285995.91     280803.47      6692.33 o
   6   7   0         71.92         81.93        77.73 o
   7   7   0     110289.47     108366.68      2801.58 o
   8   7   0          4.96         69.46        70.31 o
   9   7   0       4951.28       4753.84       259.36 o
  10   7   0       6375.23       6302.53       273.12 o
  11   7   0     304943.41     303351.50      7269.09 o
  12   7   0       1249.73       1279.24       144.32 o
 -13   8   0          5.89       -149.16       194.92 o
 -12   8   0       7100.38       7116.72       736.23 o
 -11   8   0        192.85       -152.24       167.46 o
 -10   8   0      56157.42      57785.40      2085.44 o
  -9   8   0       1632.02       1487.75       197.11 o
  -8   8   0      31451.23      31762.28      1187.69 o
  -7   8   0       4558.36       4689.83       230.83 o
  -6   8   0     103874.27     105415.16      3594.20 o
  -5   8   0        521.52        660.50        72.60 o
  -4   8   0     185547.00     183351.33      3900.00 o
  -3   8   0        122.33        249.94        64.50 o
  -2   8   0      15999.25      16533.57       807.94 o
  -1   8   0       3028.63       3215.70       120.60 o
   0   8   0     716551.31     683600.81     22879.70 o
   1   8   0        882.10       1123.33        98.47 o
   2   8   0      24807.79      25770.91       769.57 o
   3   8   0          4.08         -6.28        56.24 o
   4   8   0      71966.59      70902.06      1999.02 o
   5   8   0       1311.39       1338.87       124.89 o
   6   8   0      57523.28      54931.10      1580.28 o
   7   8   0        524.90        685.78       102.44 o
   8   8   0      29219.53      27031.11       873.08 o
   9   8   0       3831.18       3574.87       157.27 o
  10   8   0       2969.04       2930.91       160.89 o
  11   8   0       2583.16       2484.82       185.59 o
  12   8   0       6939.77       6588.87       290.89 o
 -13   9   0     139807.92     158308.31     13840.59 o
 -12   9   0          6.40         -8.75       173.12 o
 -11   9   0      26232.46      26595.19      1072.72 o
 -10   9   0         98.53        120.91       161.14 o
  -9   9   0       4534.74       4611.13       482.28 o
  -8   9   0        223.68        203.03       115.61 o
  -7   9   0     119559.09     118600.15      4042.51 o
  -6   9   0        428.97        536.94        94.34 o
  -5   9   0      32327.27      30726.55       775.73 o
  -4   9   0        256.85        377.53        81.81 o
  -3   9   0      67306.00      64499.50      1821.84 o
  -2   9   0       6672.98       6786.07       262.88 o
  -1   9   0     568992.00     556901.38     11783.69 o
   0   9   0      23666.00      23105.32       701.21 o
   1   9   0      20839.45      19776.96       609.03 o
   2   9   0        235.97        182.51        66.51 o
   3   9   0       9003.06       9048.26       321.30 o
   4   9   0      21970.39      21557.32       562.49 o
   5   9   0      68949.24      65334.23      1857.84 o
   6   9   0       3594.15       3585.95       195.08 o
   7   9   0       1415.60       1537.67       250.78 o
   8   9   0       1690.52       1428.89       149.53 o
   9   9   0        282.33        609.60       211.46 o
  10   9   0       1633.78       1522.90       213.10 o
  11   9   0      22894.00      22747.17      1232.35 o
 -12  10   0        462.29       1271.53       524.39 o
 -11  10   0        743.98        621.55       209.07 o
 -10  10   0      35763.88      37690.84      1421.51 o
  -9  10   0       3011.41       2861.97       329.94 o
  -8  10   0      66995.75      66518.09      1895.31 o
  -7  10   0        283.75        285.15       121.79 o
  -6  10   0      13792.51      13675.11       449.58 o
  -5  10   0        625.45        788.62       104.44 o
  -4  10   0     133682.83     130123.41      3610.67 o
  -3  10   0         28.24         93.52        76.90 o
  -2  10   0       6260.17       6101.19       256.52 o
  -1  10   0        654.33        726.37        76.20 o
   0  10   0       7647.60       7697.29       294.51 o
   1  10   0       3750.60       3604.25       227.43 o
   2  10   0      96716.46      94380.72      2638.92 o
   3  10   0      13123.76      12665.08       423.61 o
   4  10   0     101782.17     100254.85      2415.80 o
   5  10   0       6335.76       5980.70       382.99 o
   6  10   0      12115.21      10534.01       532.77 o
   7  10   0        156.91        306.66       185.11 o
   8  10   0     264690.00     250707.28      8669.30 o
   9  10   0        708.24        600.05       363.70 o
  10  10   0      93278.91      87977.72      3654.32 o
  11  10   0         10.75         -8.46       179.41 o
 -12  11   0        264.12        235.73       185.11 o
 -11  11   0       1147.59       2071.91       490.59 o
 -10  11   0       7216.51       7548.34       516.22 o
  -9  11   0        375.59        535.94       143.01 o
  -8  11   0          9.13         27.68       129.95 o
  -7  11   0        185.16        101.49       219.90 o
  -6  11   0      18042.25      18017.76       581.67 o
  -5  11   0     129520.27     129712.98      3610.29 o
  -4  11   0       4583.71       4609.48       226.07 o
  -3  11   0       7550.24       7642.65       301.73 o
  -2  11   0       2114.23       2157.27       155.68 o
  -1  11   0      13907.50      14160.23       396.28 o
   0  11   0         20.37         64.55        60.61 o
   1  11   0      40029.55      38815.85       973.84 o
   2  11   0       4095.97       3914.37       198.85 o
   3  11   0     106553.72     104329.09      2917.83 o
   4  11   0         48.69        -38.24       134.08 o
   5  11   0      34056.76      34061.12      1289.86 o
   6  11   0         34.97        -25.37       155.49 o
   7  11   0     109112.93     103701.00      5002.22 o
   8  11   0       5094.39       4007.02       812.27 o
   9  11   0     295076.62     299936.22     10189.92 o
  10  11   0       2004.34       1907.10       268.96 o
 -11  12   0       4615.20       4716.83       382.32 o
 -10  12   0       8529.86      10305.16       538.20 o
  -9  12   0       2200.01       2006.05       338.37 o
  -8  12   0       8030.17       8006.34       643.22 o
  -7  12   0       2304.07       2588.57       372.21 o
  -6  12   0     139805.00     137916.27      3836.75 o
  -5  12   0       5848.77       5845.17       266.40 o
  -4  12   0       2763.22       3228.33       201.61 o
  -3  12   0        176.17        247.34        96.68 o
  -2  12   0     122921.53     117218.51      3268.83 o
  -1  12   0         64.13        123.34        65.12 o
   0  12   0       1992.48       2050.16       124.78 o
   1  12   0        966.52       1158.80       148.94 o
   2  12   0       5907.08       6281.66       355.62 o
   3  12   0       3182.37       3031.31       173.94 o
   4  12   0         88.41        334.55       186.07 o
   5  12   0       1541.24       1407.77       221.07 o
   6  12   0      33647.82      32156.23      1247.49 o
   7  12   0       2896.86       3129.89       311.06 o
   8  12   0      24915.00      23326.43       976.66 o
   9  12   0       1394.41       1557.42       255.31 o
 -10  13   0        552.29        753.26       202.29 o
  -9  13   0         85.00        148.61       166.18 o
  -8  13   0          3.90        -33.83       219.90 o
  -7  13   0        665.83        781.71       186.08 o
  -6  13   0        547.45        680.24       119.01 o
  -5  13   0      22172.24      22588.11       709.63 o
  -4  13   0       2688.88       2526.23       175.29 o
  -3  13   0     141450.20     138717.30      3858.21 o
  -2  13   0       9856.93       9568.06       360.91 o
  -1  13   0        937.88       1318.05       104.99 o
   0  13   0         36.62         87.08        74.73 o
   1  13   0      20936.63      20411.05       486.05 o
   2  13   0      32323.88      31325.56      1136.61 o
   3  13   0      43119.30      41240.44      1213.71 o
   4  13   0       4875.19       4992.36       370.95 o
   5  13   0      64363.85      63106.75      2266.74 o
   6  13   0       2916.32       3054.88       311.06 o
   7  13   0        898.22        778.18       279.12 o
   8  13   0       7567.37       7468.08       484.58 o
   9  13   0       4163.94       3786.15       358.34 o
  -9  14   0        211.86        304.48       236.82 o
  -8  14   0      27683.29      27410.40      1542.58 o
  -7  14   0       2906.88       3051.09       279.43 o
  -6  14   0       6689.44       6432.92       296.30 o
  -5  14   0        228.53        173.15       106.54 o
  -4  14   0      41890.31      41499.06      1221.44 o
  -3  14   0        302.59        384.69       112.91 o
  -2  14   0         88.82        229.75       108.78 o
  -1  14   0       4616.09       4434.49       317.28 o
   0  14   0       9353.26       8746.71       457.66 o
   1  14   0       7564.32       7569.38       206.79 o
   2  14   0       7496.26       7662.50       401.75 o
   3  14   0      10021.74       9687.15       450.10 o
   4  14   0      11873.03      11546.45       568.60 o
   5  14   0        305.29        380.60       167.46 o
   6  14   0     158782.16     157584.50      5429.85 o
   7  14   0       2761.01       2541.84       299.09 o
   8  14   0       3005.12       3131.10       389.14 o
  -8  15   0      13872.31      14342.02       948.23 o
  -7  15   0      55025.52      53745.86      1927.50 o
  -6  15   0       5081.50       5047.64       263.64 o
  -5  15   0      41571.57      40705.11      1925.96 o
  -4  15   0       4225.67       4283.01       246.47 o
  -3  15   0      13356.55      13009.07       464.71 o
  -2  15   0          6.01         28.86       103.05 o
  -1  15   0      56528.99      54267.22      1569.65 o
   0  15   0        159.87        226.28        80.27 o
   1  15   0       6803.86       7172.61       200.90 o
   2  15   0        510.59        489.74       115.76 o
   3  15   0      40093.37      39775.44      1493.85 o
   4  15   0        885.29       1024.34       207.03 o
   5  15   0     194567.39     189021.42      6468.73 o
   6  15   0        998.26       1053.62       219.12 o
  -7  16   0       7770.26       7916.49       490.82 o
  -6  16   0       4767.80       4704.63       266.15 o
  -5  16   0       1105.24       1124.59       197.46 o
  -4  16   0      47075.65      45255.84      1329.34 o
  -3  16   0       1582.31       1747.37       288.25 o
  -2  16   0     108606.59     109501.20      3072.80 o
  -1  16   0       2031.99       2014.57       161.32 o
   0  16   0      32774.43      32224.94       744.90 o
   1  16   0       1071.90       1135.20       114.69 o
   2  16   0      10510.53      10196.76       361.64 o
   3  16   0        397.92        388.01       346.78 o
   4  16   0      14075.05      14082.42       670.19 o
   5  16   0        368.97        271.74       185.11 o
  -5  17   0       2021.48       2207.09       380.65 o
  -4  17   0       7679.13       8151.79       404.33 o
  -3  17   0     100312.24      98843.21      2787.55 o
  -2  17   0        348.94        211.73       205.09 o
  -1  17   0      19237.73      17612.08       788.81 o
   0  17   0      14410.06      13895.94       369.16 o
   1  17   0       1986.60       2083.13       178.26 o
   2  17   0       2834.64       2833.01       176.14 o
   3  17   0       4077.47       4272.97       358.34 o
  -3 -17   1        662.75        792.78       121.02 o
  -2 -17   1       4430.72       4776.98       285.75 o
  -1 -17   1       3322.64       3321.71       190.17 o
   0 -17   1     168518.59     166518.14      3880.34 o
   1 -17   1       2332.35       2165.80       169.28 o
   2 -17   1        987.17       1162.34       202.20 o
   3 -17   1       1741.10       1781.68       188.67 o
   4 -17   1      27999.48      25672.17      1819.56 o
   5 -17   1       2028.36       2153.09       186.51 o
  -5 -16   1      12946.94      12769.45       634.53 o
  -4 -16   1        853.58        734.66       209.07 o
  -3 -16   1      14974.61      14028.37       685.00 o
  -2 -16   1        950.50       1026.66       117.50 o
  -1 -16   1      25603.02      25013.21       594.97 o
   0 -16   1        581.63        580.82        93.49 o
   1 -16   1        150.65        214.09       118.69 o
   2 -16   1       2197.65       1961.50       175.81 o
   3 -16   1      46226.69      46221.34      1355.53 o
   4 -16   1      23288.37      23117.15       751.66 o
   5 -16   1        246.86        307.25       124.87 o
   6 -16   1         12.86        -63.58       102.08 o
   7 -16   1       6471.91       6916.59       430.30 o
  -6 -15   1     154025.44     153700.23      9298.06 o
  -5 -15   1       2200.27       2191.30       274.37 o
  -4 -15   1      15998.51      15732.11       923.04 o
  -3 -15   1        656.39        634.75       120.49 o
  -2 -15   1       2426.01       2485.22       164.61 o
  -1 -15   1        493.21        559.49        79.38 o
   0 -15   1      12569.63      12487.86       373.54 o
   1 -15   1        125.33        235.35        80.85 o
   2 -15   1      65443.39      63088.68      1809.83 o
   3 -15   1       6587.22       6806.74       309.93 o
   4 -15   1       7494.54       7083.04       315.91 o
   5 -15   1       5183.21       5105.56       266.17 o
   6 -15   1        230.21        354.51       175.26 o
   7 -15   1      16074.60      15594.14       694.27 o
   8 -15   1      11498.57      11427.56       812.63 o
  -8 -14   1       9864.43      10136.38       651.71 o
  -7 -14   1       3590.30       4869.20       744.48 o
  -6 -14   1      25874.98      26195.43      1066.66 o
  -5 -14   1       8661.34       9468.55       947.92 o
  -4 -14   1       2417.19       2164.49       163.68 o
  -3 -14   1      12201.10      11997.77       431.06 o
  -2 -14   1      26283.39      25104.17       783.49 o
  -1 -14   1      53732.13      52537.69      1058.49 o
   0 -14   1       6455.41       6592.23       240.61 o
   1 -14   1      47599.77      47812.03      1192.35 o
   2 -14   1         16.58         85.57       103.05 o
   3 -14   1       2039.81       2277.44       189.87 o
   4 -14   1         24.91        227.06       110.66 o
   5 -14   1      28147.02      28067.20       863.75 o
   6 -14   1       1381.19       1329.71       145.65 o
   7 -14   1       9796.10       9291.53       490.34 o
   8 -14   1         10.69          0.00       236.82 o
   9 -14   1      26276.33      26151.33      1491.46 o
  -9 -13   1       1391.98       1413.06       233.03 o
  -8 -13   1      66878.90      66090.29      2386.19 o
  -7 -13   1       5725.41       5562.23       634.61 o
  -6 -13   1      44859.69      44425.98      1656.62 o
  -5 -13   1         47.93        101.49       155.49 o
  -4 -13   1        449.85        402.60       178.23 o
  -3 -13   1       7582.44       7599.41       315.75 o
  -2 -13   1     551796.81     519524.97     17413.40 o
  -1 -13   1       1586.85       1544.48       104.22 o
   0 -13   1       1178.80       1526.41       138.07 o
   1 -13   1        205.19        167.50        71.46 o
   2 -13   1      99027.84      92858.37      2765.89 o
   3 -13   1        191.18        144.60        96.68 o
   4 -13   1     167031.48     165487.69      4589.47 o
   5 -13   1       3479.50       3379.31       211.14 o
   6 -13   1       3075.00       2929.12       193.85 o
   7 -13   1       1773.48       1342.75       270.69 o
   8 -13   1      33539.96      34277.50      1848.71 o
   9 -13   1        123.94        161.91       166.18 o
  10 -13   1      76580.51      78088.73      2760.44 o
 -10 -12   1        116.96        239.00       178.27 o
  -9 -12   1        657.68        836.67       219.11 o
  -8 -12   1       2644.33       2439.86       280.95 o
  -7 -12   1      13810.48      13287.83       973.73 o
  -6 -12   1        537.09        516.76       236.83 o
  -5 -12   1      45597.14      43386.63      1088.21 o
  -4 -12   1        260.11        309.64       122.38 o
  -3 -12   1     179604.58     178393.84      4945.72 o
  -2 -12   1        164.34        193.96        90.95 o
  -1 -12   1       4694.14       4690.44       193.58 o
   0 -12   1       1525.97       1632.86       119.73 o
   1 -12   1       6238.46       6431.44       225.97 o
   2 -12   1      18291.46      18104.66       489.06 o
   3 -12   1     136341.11     131291.88      3655.10 o
   4 -12   1         26.75        159.54        91.89 o
   5 -12   1      43781.78      42201.17      1235.01 o
   6 -12   1      12379.64      12695.61       446.87 o
   7 -12   1      30006.74      31731.04      1712.90 o
   8 -12   1       3806.79       4057.86       284.27 o
   9 -12   1      16554.36      17502.09       754.25 o
  10 -12   1       2132.43       2394.58       270.69 o
  11 -12   1        427.03        608.97       203.34 o
 -10 -11   1      29054.47      29612.31      1197.98 o
  -9 -11   1       3878.19       3345.10       328.86 o
  -8 -11   1     364930.44     349103.03     16429.10 o
  -7 -11   1       2333.37       2057.24       160.57 o
  -6 -11   1      25048.37      23990.64       634.92 o
  -5 -11   1         54.99        104.71        73.49 o
  -4 -11   1      20693.16      20790.21       655.66 o
  -3 -11   1       1367.77       1191.44       189.11 o
  -2 -11   1     215885.41     212598.05      5868.37 o
  -1 -11   1        647.34        759.84        88.26 o
   0 -11   1       8740.01       8869.88       281.70 o
   1 -11   1       9530.49       9626.10       293.40 o
   2 -11   1       1329.82       1560.73       101.37 o
   3 -11   1       1583.32       1443.08       130.65 o
   4 -11   1      80924.86      78458.95      2212.14 o
   5 -11   1      12325.38      12166.50       421.55 o
   6 -11   1     248653.03     245710.03      8312.10 o
   7 -11   1      15796.59      16738.17       665.66 o
   8 -11   1      15903.63      16274.36       665.62 o
   9 -11   1        863.15        860.97       228.37 o
  10 -11   1      24750.43      25664.78      1024.62 o
  11 -11   1        685.58        625.90       191.39 o
  12 -11   1      32436.55      35174.65      2060.05 o
 -11 -10   1       5229.80       5008.28       473.81 o
 -10 -10   1       7580.86       7610.54       493.97 o
  -9 -10   1     204649.73     201581.59      6906.13 o
  -8 -10   1      15167.00      14255.92       576.13 o
  -7 -10   1         44.57        138.07       111.06 o
  -6 -10   1       1102.85        962.48       121.53 o
  -5 -10   1      15075.41      14752.88       416.77 o
  -4 -10   1      30250.95      29852.15       895.38 o
  -3 -10   1      14937.11      13844.83       459.89 o
  -2 -10   1       4128.03       4315.77       208.68 o
  -1 -10   1       2902.60       2785.55       141.09 o
   0 -10   1         22.57         16.92        58.53 o
   1 -10   1      66481.96      64996.21      1900.96 o
   2 -10   1        909.00        955.92        83.83 o
   3 -10   1      81515.89      80097.34      2250.57 o
   4 -10   1        149.47        197.98        81.81 o
   5 -10   1      38927.23      39302.45       986.70 o
   6 -10   1         22.58        136.30        91.89 o
   7 -10   1       5323.18       5631.04       321.17 o
   8 -10   1        149.83        128.39       118.69 o
   9 -10   1      47395.85      48936.21      1777.33 o
  10 -10   1        402.58        253.74       167.46 o
  11 -10   1      69938.49      74014.05      4702.55 o
  12 -10   1        232.83        264.50       194.92 o
 -12  -9   1      45860.92      44489.02      1179.39 o
 -11  -9   1       1672.89       1483.19       216.50 o
 -10  -9   1         69.71        118.41       156.26 o
  -9  -9   1       1179.00       1224.87       188.67 o
  -8  -9   1      34201.10      32396.39      1427.77 o
  -7  -9   1        273.30        165.27       116.68 o
  -6  -9   1     172084.70     163666.64      4539.63 o
  -5  -9   1       8535.81       7909.61       318.90 o
  -4  -9   1     337523.00     331422.22      9097.70 o
  -3  -9   1         54.93        223.88        75.56 o
  -2  -9   1        831.87       1050.47        73.72 o
  -1  -9   1       1280.29       1439.56       127.96 o
   0  -9   1    1089999.38    1049543.88     49601.68 o
   1  -9   1         79.24        133.34        56.90 o
   2  -9   1     117429.64     116118.31      2785.82 o
   3  -9   1        891.84        904.31        77.25 o
   4  -9   1      43719.85      42655.93      1230.09 o
   5  -9   1       1842.00       1865.27       116.17 o
   6  -9   1      56849.86      55714.00      1942.10 o
   7  -9   1        615.47        682.31       142.05 o
   8  -9   1      14251.34      13928.19       609.43 o
   9  -9   1       1312.06       1324.37       245.30 o
  10  -9   1       6085.85       6862.96       424.71 o
  11  -9   1       2270.32       2184.66       279.15 o
  12  -9   1      11210.70      12277.67      1760.70 o
  13  -9   1       1542.84       1716.96       284.12 o
 -12  -8   1        107.39         46.86       131.84 o
 -11  -8   1       4819.89       4915.77       246.72 o
 -10  -8   1       2993.42       3089.28       188.04 o
  -9  -8   1      10978.84      10656.31       361.66 o
  -8  -8   1         13.99        144.71       109.18 o
  -7  -8   1      17407.81      16542.41       511.17 o
  -6  -8   1        820.76        842.49       130.88 o
  -5  -8   1     102627.69     103348.18      2894.57 o
  -4  -8   1         65.16        -10.68       113.16 o
  -3  -8   1      82590.60      85293.97      2385.28 o
  -2  -8   1       3449.85       3500.50       173.79 o
  -1  -8   1     430705.53     422694.75     11572.31 o
   0  -8   1      22048.52      22110.34       665.68 o
   1  -8   1     414307.94     411996.28      7966.48 o
   2  -8   1       1171.36       1195.47        74.08 o
   3  -8   1       9086.10       9439.50       243.72 o
   4  -8   1      17238.99      16639.41       396.30 o
   5  -8   1       6773.85       7014.14       333.87 o
   6  -8   1        626.78        651.02       101.74 o
   7  -8   1      41908.70      41973.71      2357.31 o
   8  -8   1       2598.57       2422.23       329.93 o
   9  -8   1       1364.15       2005.65       226.34 o
  10  -8   1       2261.25       2299.51       263.19 o
  11  -8   1        545.03        731.26       209.07 o
  12  -8   1        633.51        682.59       219.11 o
  13  -8   1       8300.24       9319.68       563.88 o
 -13  -7   1        168.58         11.74       180.67 o
 -12  -7   1     101882.81      97589.69      3415.09 o
 -11  -7   1       2272.83       2145.81       185.07 o
 -10  -7   1     156164.98     156284.67      4369.54 o
  -9  -7   1        607.58        470.91       106.04 o
  -8  -7   1      24049.40      23996.17       751.19 o
  -7  -7   1        129.09        116.52        78.13 o
  -6  -7   1      98718.80      91567.12      2242.57 o
  -5  -7   1        269.59        298.97        83.71 o
  -4  -7   1       3890.57       3884.13       263.28 o
  -3  -7   1        227.10        212.94       101.14 o
  -2  -7   1     122022.67     123111.62      3406.20 o
  -1  -7   1        227.33        332.02        73.25 o
   0  -7   1      23024.42      24348.10       621.71 o
   1  -7   1        203.61        326.00        43.39 o
   2  -7   1      28426.09      29796.24       665.32 o
   3  -7   1      34237.64      34050.28       687.00 o
   4  -7   1     515045.00     503652.59     11903.86 o
   5  -7   1      13763.23      14221.88       445.10 o
   6  -7   1       7782.89       8086.86       294.90 o
   7  -7   1        993.68        852.01       115.02 o
   8  -7   1     218847.58     222974.58      7551.99 o
   9  -7   1       1314.15       1133.99       219.93 o
  10  -7   1     203620.16     220928.36     11616.60 o
  11  -7   1        423.92        457.26       190.26 o
  12  -7   1      69157.80      80985.91      7959.76 o
  13  -7   1          0.69         36.25       207.02 o
 -13  -6   1      13224.62      13330.58       520.51 o
 -12  -6   1       1281.87       1292.46       177.84 o
 -11  -6   1     142127.61     140991.02      3963.84 o
 -10  -6   1       1970.91       1791.44       172.70 o
  -9  -6   1         78.84        157.66        95.42 o
  -8  -6   1       5907.88       6173.56       314.15 o
  -7  -6   1      49061.85      48591.27      1276.56 o
  -6  -6   1      16271.50      15788.70       438.93 o
  -5  -6   1      58747.08      61820.11      1693.03 o
  -4  -6   1       4401.64       4647.69       185.94 o
  -3  -6   1      19671.15      20781.39       785.89 o
  -2  -6   1        149.60        186.07        83.73 o
  -1  -6   1      17764.65      17234.10       455.46 o
   0  -6   1        343.56        346.28        56.64 o
   1  -6   1      59320.63      62004.16      1134.19 o
   2  -6   1         24.40         96.23        32.21 o
   3  -6   1     102069.98      96579.20      1882.81 o
   4  -6   1        458.92        523.37        64.50 o
   5  -6   1      99070.80     101537.59      2815.62 o
   6  -6   1       1335.94       1437.54        99.73 o
   7  -6   1      28400.61      27946.63       838.22 o
   8  -6   1         53.34         18.45       129.95 o
   9  -6   1     410453.16     434817.72     21446.85 o
  10  -6   1        417.91        459.46       321.40 o
  11  -6   1      57276.59      62547.53      7334.92 o
  12  -6   1        863.03        603.36       253.75 o
  13  -6   1       3145.04       3019.83       837.51 o
  14  -6   1       1083.25       1116.50       253.36 o
 -13  -5   1        342.34        315.59       136.17 o
 -12  -5   1      19393.48      19421.06       677.95 o
 -11  -5   1       1673.76       1520.36       169.82 o
 -10  -5   1         44.02        296.58       118.04 o
  -9  -5   1        305.23        198.02        92.95 o
  -8  -5   1      94195.98      91050.18      2573.74 o
  -7  -5   1       4385.05       4129.81       187.31 o
  -6  -5   1      27582.88      26849.58       694.48 o
  -5  -5   1        287.98        442.38        61.51 o
  -4  -5   1      30395.83      32439.29       812.76 o
  -3  -5   1       4035.30       4213.07       372.41 o
  -2  -5   1    1091144.12    1136993.62     37992.98 o
  -1  -5   1       4512.61       4529.05       122.92 o
   0  -5   1        238.35        519.74        51.97 o
   1  -5   1        644.90        747.54        43.97 o
   2  -5   1     187921.72     192948.41      3878.70 o
   3  -5   1       1909.55       2059.05        67.94 o
   4  -5   1     352395.22     344046.06      8138.45 o
   5  -5   1       1069.94       1133.43        82.21 o
   6  -5   1      93860.60      97943.39      2364.06 o
   7  -5   1       1132.43       1150.22       131.55 o
   8  -5   1      31208.99      30334.06      1485.26 o
   9  -5   1        549.14        601.47       158.51 o
  10  -5   1      70839.95      80632.73      6045.05 o
  11  -5   1        291.41        308.85       219.91 o
  12  -5   1       8026.96       9173.74       744.77 o
  13  -5   1        685.43        787.45       231.26 o
  14  -5   1       1050.13        824.30       235.00 o
 -14  -4   1        147.11        -63.18       142.39 o
 -13  -4   1      26271.71      25700.53      1062.57 o
 -12  -4   1       3185.28       3214.75       558.35 o
 -11  -4   1       1651.45       1759.45       456.78 o
 -10  -4   1        431.86        135.33       236.82 o
  -9  -4   1      98534.16      98204.24      4903.38 o
  -8  -4   1         36.25         84.58       186.07 o
  -7  -4   1      35856.55      37855.11      2004.89 o
  -6  -4   1       4141.29       4238.75       215.54 o
  -5  -4   1      41554.94      38342.49       957.24 o
  -4  -4   1       2275.84       2784.75       116.49 o
  -3  -4   1     877836.81     881151.44     46152.97 o
  -2  -4   1      11678.35      11928.78       320.29 o
  -1  -4   1     165848.44     173708.97      4124.84 o
   0  -4   1        971.58        829.26        91.39 o
   1  -4   1     107946.72     115558.12      1940.72 o
   2  -4   1       7503.00       7944.62       177.75 o
   3  -4   1     912684.00     882964.69     29498.08 o
   4  -4   1        464.25        620.38        62.66 o
   5  -4   1      16993.51      19183.15       500.07 o
   6  -4   1       3619.29       3809.90       205.20 o
   7  -4   1      20911.23      22048.01       857.44 o
   8  -4   1       1024.43        876.94       166.20 o
   9  -4   1     116659.43     126269.69      6514.71 o
  10  -4   1       1063.56        838.80       194.94 o
  11  -4   1       1204.94       1933.77       431.39 o
  12  -4   1         84.20       -194.53       202.99 o
  13  -4   1      19358.27      19871.95       906.51 o
  14  -4   1          0.46       -179.30       287.56 o
 -14  -3   1      40201.31      41878.50      1620.80 o
 -13  -3   1        548.78        405.99       389.07 o
 -12  -3   1      34863.24      35014.06      2069.63 o
 -11  -3   1         42.89        186.07       321.39 o
 -10  -3   1       8483.42       9378.76       812.60 o
  -9  -3   1        138.50        101.49       219.90 o
  -8  -3   1     185441.53     181039.78      8776.43 o
  -7  -3   1        608.57        406.00       203.00 o
  -6  -3   1     132181.38     130638.90      4449.73 o
  -5  -3   1        176.95         33.83        81.20 o
  -4  -3   1      95957.40      95383.74      2296.91 o
  -3  -3   1         47.83        162.69        35.50 o
  -2  -3   1      10492.08      10434.60       300.36 o
  -1  -3   1        757.78        568.18        65.94 o
   0  -3   1     340247.09     372021.78     11502.89 o
   1  -3   1      12195.00      13750.65       245.28 o
   2  -3   1      39908.61      44046.75       751.19 o
   3  -3   1       5469.01       5543.55       152.18 o
   4  -3   1      37031.78      36370.40       804.91 o
   5  -3   1        292.23        199.61        69.63 o
   6  -3   1     743251.31     728854.94     34517.52 o
   7  -3   1        247.76        397.93       125.17 o
   8  -3   1      65281.70      68166.59      2404.38 o
   9  -3   1       1049.99       1097.23       185.13 o
  10  -3   1     110732.21     110007.29      3837.79 o
  11  -3   1          2.71       -147.41       162.39 o
  12  -3   1     113729.41     114601.53      4025.20 o
  13  -3   1         47.00         27.60       195.10 o
  14  -3   1       1258.46       1332.32       271.54 o
 -14  -2   1        519.15       -270.66       389.07 o
 -13  -2   1      21665.83      19994.13      1423.31 o
 -12  -2   1        244.89        473.64       372.15 o
 -11  -2   1      24116.45      24063.67       987.15 o
 -10  -2   1        735.60        871.32       186.99 o
  -9  -2   1     144747.41     150109.20      5149.37 o
  -8  -2   1       3602.32       3513.93       271.97 o
  -7  -2   1      59247.55      57763.80      2036.56 o
  -6  -2   1        215.55        257.77       104.61 o
  -5  -2   1       1486.39       1625.34       199.65 o
  -4  -2   1        124.51        221.90        59.50 o
  -3  -2   1      33438.32      34489.62      1200.63 o
  -2  -2   1          6.42         32.62        31.74 o
  -1  -2   1     136482.94     150456.14      2909.31 o
   0  -2   1       1609.16       1443.51        51.71 o
   1  -2   1      73205.16      76953.34      1382.28 o
   2  -2   1        492.81        500.99        32.79 o
   3  -2   1     245329.89     253810.17      7054.05 o
   4  -2   1        724.88        843.23        84.32 o
   5  -2   1     388484.53     387635.19     10600.57 o
   6  -2   1          5.59          0.53        76.90 o
   7  -2   1     804333.88     726587.75     34463.39 o
   8  -2   1        339.60        349.60       142.05 o
   9  -2   1      29159.60      27248.41      1595.05 o
  10  -2   1        301.32        227.42       177.62 o
  11  -2   1     224540.64     210070.33     12562.76 o
  12  -2   1        303.85       -169.16       174.06 o
  13  -2   1      33535.71      32215.88      3688.81 o
  14  -2   1        122.89        210.00       219.78 o
 -14  -1   1        702.29        202.99       439.82 o
 -13  -1   1        549.36        376.06       215.17 o
 -12  -1   1      15369.19      13880.96      1261.84 o
 -11  -1   1        405.36        305.65       158.78 o
 -10  -1   1      41289.90      39705.53      1605.08 o
  -9  -1   1       3769.79       3449.73       524.59 o
  -8  -1   1      80534.12      80008.48      2789.41 o
  -7  -1   1         53.01         76.12        93.47 o
  -6  -1   1     103665.66     102778.16      4282.82 o
  -5  -1   1       1186.31       1167.40        97.68 o
  -4  -1   1     407825.59     405038.62     11080.15 o
  -3  -1   1       2676.92       2183.43       106.63 o
  -2  -1   1       8176.93       8332.46       257.97 o
  -1  -1   1         22.54         84.58        16.92 o
   1  -1   1        100.08        274.36        25.37 o
   2  -1   1       8846.61       8600.03       203.41 o
   3  -1   1        247.38        322.75        42.29 o
   4  -1   1     103692.37     100838.34      2415.29 o
   5  -1   1        204.59        173.71        61.04 o
   6  -1   1       1491.84       1542.32       251.87 o
   7  -1   1        558.16        539.90       125.18 o
   8  -1   1        534.51       1218.53       170.68 o
   9  -1   1        497.09        437.41       147.87 o
  10  -1   1        733.35       1135.35       194.02 o
  11  -1   1        980.68        913.51       209.66 o
  12  -1   1        876.24        607.63       202.30 o
  13  -1   1          0.47       -380.60       380.60 o
  14  -1   1       1319.63       1485.16       312.96 o
 -14   0   1        878.57        648.70       346.79 o
 -13   0   1     114613.80     108217.98      5274.51 o
 -12   0   1        447.20        353.74       245.28 o
 -11   0   1        295.48        419.19       296.03 o
 -10   0   1        447.27        256.25       153.34 o
  -9   0   1       3836.58       3959.98       308.89 o
  -8   0   1        227.90        182.69       112.60 o
  -7   0   1      31089.95      29950.93      1639.47 o
  -6   0   1         45.03         20.30        84.45 o
  -5   0   1     488985.81     479844.75     11354.14 o
  -4   0   1        858.33        825.48        97.68 o
  -3   0   1     117225.77     119454.80      2844.93 o
  -2   0   1        820.57        598.09        52.97 o
   2   0   1        644.92        495.90        41.65 o
   3   0   1     138973.75     140927.34      3347.60 o
   4   0   1       2130.20       2112.86       101.01 o
   5   0   1      79719.27      78041.79      1888.12 o
   6   0   1        130.55        265.91        86.60 o
   7   0   1      93890.93      98935.48      3403.54 o
   8   0   1        286.34        246.49       121.79 o
   9   0   1      17607.19      18213.67       757.51 o
  10   0   1        386.83        336.44       153.33 o
  11   0   1      21870.83      21496.37       909.74 o
  12   0   1         31.70        -85.14       161.03 o
  13   0   1        155.18        302.70       473.64 o
  14   0   1        877.26        854.56       243.36 o
 -14   1   1     185604.38     193099.20      8017.81 o
 -13   1   1          2.94       -217.91       236.81 o
 -12   1   1      11362.05       9245.92      1379.94 o
 -11   1   1        103.73        -50.75       355.23 o
 -10   1   1      47692.08      47390.24      2116.08 o
  -9   1   1       1012.00       1000.80       245.30 o
  -8   1   1       5968.04       6124.80       349.32 o
  -7   1   1        389.86        172.15       101.15 o
  -6   1   1       9460.23      10172.46       813.20 o
  -5   1   1        782.12        942.18        85.47 o
  -4   1   1     158906.53     157786.42      4059.50 o
  -3   1   1        952.76        639.13        63.50 o
  -2   1   1      19067.72      18190.55       452.13 o
  -1   1   1        702.78        496.04        50.77 o
   1   1   1        666.83        845.59        25.38 o
   2   1   1         61.38        220.55        31.70 o
   3   1   1        923.82       1059.05        64.51 o
   4   1   1     371368.94     378944.50     10362.17 o
   5   1   1       2763.76       2742.42       136.58 o
   6   1   1       8157.72       8426.26       504.92 o
   7   1   1        905.98        722.98       125.18 o
   8   1   1      86688.97      85327.02      2965.65 o
   9   1   1        642.38        617.72       156.23 o
  10   1   1     112496.62     112200.51      3898.39 o
  11   1   1         11.31       -108.00       228.36 o
  12   1   1      62352.60      61363.79      2448.46 o
  13   1   1       1782.90       1870.05       268.87 o
  14   1   1      12405.13      12375.39       846.54 o
 -14   2   1         10.46        -84.09       189.32 o
 -13   2   1      17669.30      19594.21      1321.26 o
 -12   2   1        107.21        127.36       194.01 o
 -11   2   1      35920.61      37820.89      1443.05 o
 -10   2   1        267.74        -11.28       158.51 o
  -9   2   1      15043.61      14546.55       638.88 o
  -8   2   1        334.13        392.14       129.95 o
  -6   2   1        912.89        704.47       121.81 o
  -5   2   1      25984.09      27632.59      1079.29 o
  -4   2   1        784.07        631.07        74.44 o
  -3   2   1     268816.59     266731.94      8059.91 o
  -2   2   1       1286.88       1587.15        59.97 o
  -1   2   1       6163.53       7126.21       152.39 o
   0   2   1        257.68        360.91        18.69 o
   1   2   1      15613.25      16590.93       366.86 o
   2   2   1        911.21        879.97        47.39 o
   4   2   1        421.75        533.49        51.34 o
   5   2   1     220256.33     222659.45      5296.06 o
   6   2   1        924.03       1083.47       100.63 o
   7   2   1     167835.03     177086.42      6006.16 o
   8   2   1        254.81        436.74       125.17 o
   9   2   1     775665.94     782832.06     26239.07 o
  10   2   1        715.92        588.58       158.78 o
  11   2   1      35201.58      35140.79      1350.08 o
  12   2   1        116.51         33.83       151.30 o
  13   2   1      24781.12      19647.95      2101.53 o
  14   2   1        427.05        438.99       210.24 o
 -14   3   1        297.21        768.22       363.69 o
 -13   3   1       1204.41       1089.13       240.70 o
 -12   3   1      39077.41      42327.68      4565.36 o
 -11   3   1          8.26       -125.93       253.73 o
 -10   3   1      62687.28      66755.37      3242.46 o
  -9   3   1       1290.56       1206.75       329.90 o
  -8   3   1      22439.37      23982.89       928.97 o
  -7   3   1        199.69        288.46       113.16 o
  -6   3   1      81107.28      79448.61      2743.16 o
  -5   3   1        832.86        869.34       113.17 o
  -4   3   1     221717.50     214478.53      4552.02 o
  -3   3   1        654.18        724.28        75.70 o
  -2   3   1     508488.31     483117.09     22850.26 o
  -1   3   1       1452.02       1527.93        56.53 o
   0   3   1      33670.26      35320.30       762.61 o
   1   3   1        259.03        243.45        21.31 o
   2   3   1      15119.88      15547.16       351.50 o
   3   3   1        128.17        182.46        33.86 o
   4   3   1       2887.19       3326.72       124.84 o
   5   3   1        951.14       1128.74        86.57 o
   6   3   1      65420.45      63957.43      1803.13 o
   7   3   1       3227.94       2943.98       218.97 o
   8   3   1     216009.16     208916.23      7086.13 o
   9   3   1       2111.98       2335.33       222.22 o
  10   3   1       1085.95       1249.90       184.39 o
  11   3   1        625.07        889.05       189.33 o
  12   3   1      39308.71      39076.04      1497.85 o
  13   3   1       3487.35       3299.37       592.20 o
  14   3   1        623.31        710.48       439.82 o
 -14   4   1        895.94        728.71       222.19 o
 -13   4   1      38326.45      44246.66      5395.37 o
 -12   4   1          1.68         72.95       186.93 o
 -11   4   1       1073.39       1315.66       490.59 o
 -10   4   1        240.93        204.29       150.05 o
  -9   4   1       3811.28       4092.85       329.98 o
  -8   4   1        466.65        425.11       137.17 o
  -7   4   1      16371.19      16387.39       665.18 o
  -6   4   1        246.64        144.93        63.38 o
  -5   4   1     151514.72     147944.88      3533.89 o
  -4   4   1       6095.14       6269.93       284.31 o
  -3   4   1     721401.94     713840.06     17342.76 o
  -2   4   1       8111.78       8681.16       196.80 o
  -1   4   1      26341.90      29428.25       590.07 o
   0   4   1       4777.41       5119.86       124.12 o
   1   4   1       8217.42       8698.52       305.81 o
   2   4   1       3913.99       4048.01       172.50 o
   3   4   1      71556.97      65731.72      1297.81 o
   4   4   1       4191.63       4046.09       173.84 o
   5   4   1     278446.88     289197.56      9711.09 o
   6   4   1        201.98        169.16        93.47 o
   7   4   1       9148.41       8426.36       311.64 o
   8   4   1        600.74        690.62       132.70 o
   9   4   1      44549.86      45993.14      2446.62 o
  10   4   1        342.54        473.64       304.49 o
  12   4   1       2271.84       2351.66       473.72 o
  13   4   1     121899.70     125842.48      6367.23 o
 -14   5   1       2331.84       2964.80       337.14 o
 -13   5   1          6.70       -211.44       211.44 o
 -12   5   1      49849.61      53863.77      3940.63 o
 -11   5   1       2259.03       2857.15       292.92 o
 -10   5   1     143385.25     152993.23      8196.34 o
  -9   5   1        133.95        232.59       142.04 o
  -8   5   1       2498.10       2690.31       239.29 o
  -7   5   1        624.02        664.58       131.58 o
  -6   5   1     159035.16     161992.69      5902.63 o
  -5   5   1        279.75        419.25        68.25 o
  -4   5   1     180671.50     182763.25      3882.30 o
  -3   5   1        187.73        299.69        33.06 o
  -2   5   1      63465.86      68122.34      1340.34 o
  -1   5   1       1026.80       1054.34        57.65 o
   0   5   1      20315.64      20705.09       428.61 o
   1   5   1      12108.65      12537.59       272.14 o
   2   5   1      19170.09      18783.77       575.06 o
   3   5   1       9994.94      10522.54       338.81 o
   4   5   1       6676.96       7351.38       214.08 o
   5   5   1       2992.17       2641.47       136.81 o
   6   5   1     161676.34     153754.52      4267.88 o
   7   5   1       4107.73       3849.31       634.63 o
   8   5   1       1525.86       1776.40       338.36 o
   9   5   1          6.92        270.65       253.73 o
  10   5   1        669.91        896.57       338.33 o
  11   5   1       1581.47       1467.98       286.35 o
  12   5   1       1633.16       1910.53       310.34 o
  13   5   1         43.26       -169.98       244.98 o
 -14   6   1        144.23        287.08       207.02 o
 -13   6   1       3836.41       3353.07       719.12 o
 -12   6   1        678.06        694.05       207.03 o
 -11   6   1     109735.90     118564.45      6292.86 o
 -10   6   1       1336.43       1121.21       190.28 o
  -9   6   1       3433.51       3274.35       287.66 o
  -8   6   1       2607.30       2535.44       296.10 o
  -7   6   1      92248.70      90144.82      2530.82 o
  -6   6   1       1719.74       1839.70       136.06 o
  -5   6   1      38240.68      38076.45      1089.68 o
  -4   6   1        696.88        715.76        71.39 o
  -3   6   1     136089.23     135599.64      3311.80 o
  -2   6   1       1109.82       1025.98        63.53 o
  -1   6   1      68488.79      69713.94      1378.10 o
   0   6   1        821.55        810.62        52.58 o
   1   6   1     167716.39     169598.98      3606.00 o
   2   6   1         27.26         27.06        30.60 o
   3   6   1     103846.38     100357.60      3440.14 o
   4   6   1        294.78        284.40        55.25 o
   5   6   1     594869.44     592487.81     12524.63 o
   6   6   1       1586.42       1569.99       114.13 o
   7   6   1     467495.50     445887.75     10582.07 o
   8   6   1        216.08        299.20       109.21 o
   9   6   1      54439.16      52971.89      1583.20 o
  10   6   1       1360.17       1561.64       340.17 o
  11   6   1     188830.00     179240.16      7175.78 o
  12   6   1       1977.91       1981.65       177.54 o
  13   6   1      16942.55      16306.22       682.03 o
 -13   7   1       1834.20       2023.75       272.03 o
 -12   7   1        185.71        464.91       182.81 o
 -11   7   1        351.15        152.24       167.46 o
 -10   7   1       9307.75       9856.96       514.34 o
  -9   7   1        577.01        532.86       155.50 o
  -8   7   1     283647.78     288984.50      9758.61 o
  -7   7   1        744.13        809.05       116.39 o
  -6   7   1      73712.23      73413.49      2528.02 o
  -5   7   1        413.03        411.25        71.65 o
  -4   7   1     164694.06     164921.48      3934.40 o
  -3   7   1        103.54        122.31        84.33 o
  -2   7   1     169204.64     170896.45      3642.27 o
  -1   7   1        864.29        944.52        68.02 o
   0   7   1       3593.25       4548.48       225.91 o
   1   7   1        961.27        954.23        65.63 o
   2   7   1      32749.42      35415.25      1019.57 o
   3   7   1       1589.05       1633.21       270.71 o
   4   7   1       4852.51       5903.64       744.75 o
   5   7   1       5212.96       5067.31       213.06 o
   6   7   1     327231.88     315499.62      8670.96 o
   7   7   1       5630.28       5626.19       166.48 o
   8   7   1       1919.41       2224.67       145.00 o
   9   7   1       1222.04       1207.31       116.05 o
  10   7   1       2507.13       2721.12       175.79 o
  11   7   1       8008.92       7600.38       320.83 o
  12   7   1      25408.43      24824.45       722.02 o
 -13   8   1        326.94        530.36       397.52 o
 -12   8   1        268.95        289.15       190.26 o
 -11   8   1      42134.57      44148.40      1644.26 o
 -10   8   1        142.12       -143.78       155.49 o
  -9   8   1      31218.46      31787.06      1205.57 o
  -8   8   1        645.94        772.88       126.22 o
  -7   8   1     157995.28     157552.34      5339.39 o
  -6   8   1       3174.83       3071.42       448.42 o
  -5   8   1     106424.72     108826.37      2610.95 o
  -4   8   1       6036.27       5784.83       236.00 o
  -3   8   1      84591.59      85879.67      2397.53 o
  -2   8   1        248.82        311.88        66.86 o
  -1   8   1      13601.75      13063.66       441.97 o
   0   8   1       8027.90       7789.34       235.28 o
   1   8   1      38665.09      36935.59       917.67 o
   2   8   1       3183.39       3259.03       154.84 o
   3   8   1     150534.70     149168.47      5089.74 o
   4   8   1        858.55        684.57       149.17 o
   5   8   1      11330.69      11120.77       520.86 o
   6   8   1        617.24        686.12        89.95 o
   7   8   1       4565.54       3903.40       257.90 o
   8   8   1        183.67        481.62       129.47 o
   9   8   1     136863.23     129965.31      3295.78 o
  10   8   1       6664.37       6465.83       231.15 o
  11   8   1      13523.70      13569.02       447.60 o
  12   8   1          9.80        -23.38       103.83 o
 -13   9   1       1684.07       1555.22       287.60 o
 -12   9   1      25398.35      27157.53      1482.98 o
 -11   9   1         95.41        -22.55       161.14 o
 -10   9   1      30509.66      31710.90      1217.16 o
  -9   9   1         39.69        160.70       143.53 o
  -8   9   1       1559.29       1559.15       141.63 o
  -7   9   1        492.99        703.96       125.18 o
  -6   9   1      26792.32      26154.07       778.10 o
  -5   9   1       4604.71       4294.13       208.76 o
  -4   9   1        688.94       1566.19       203.00 o
  -3   9   1       5320.09       5042.79       220.48 o
  -2   9   1       5101.15       5361.32       227.07 o
  -1   9   1      15098.32      15261.88       365.84 o
   0   9   1      25654.12      25904.66       773.21 o
   1   9   1      14221.44      13888.27       380.42 o
   2   9   1      89663.72      88228.34      2467.65 o
   3   9   1        204.06        355.23       131.57 o
   4   9   1      83463.50      80378.49      2816.96 o
   5   9   1      14907.62      14716.46      1194.41 o
   6   9   1        741.81        935.33       179.43 o
   7   9   1        351.54        203.62       161.15 o
   8   9   1      13693.01      13041.22       460.79 o
   9   9   1        563.74        437.52       131.23 o
  10   9   1          2.01        193.47       186.93 o
  11   9   1          7.00         54.97       524.38 o
 -12  10   1         24.00         76.12       191.38 o
 -11  10   1       5065.79       5332.51       566.89 o
 -10  10   1       2196.71       2030.55       245.03 o
  -9  10   1       1563.33       1644.08       161.61 o
  -8  10   1       1553.31       1650.13       338.36 o
  -7  10   1      41798.34      43483.09      1528.33 o
  -6  10   1        356.90        422.16       134.08 o
  -5  10   1        810.15       1071.13       140.82 o
  -4  10   1       1874.17       2065.24       148.35 o
  -3  10   1       8127.82       8058.29       305.58 o
  -2  10   1       1610.21       1324.37       119.34 o
  -1  10   1      17275.29      17038.42       405.14 o
   0  10   1       3693.47       3787.16       193.89 o
   1  10   1     180832.84     176239.81      4208.70 o
   2  10   1       6811.54       7166.57       288.67 o
   3  10   1     332064.19     324365.19     10942.27 o
   4  10   1          6.42        137.53       137.16 o
   5  10   1      52216.13      49970.60      1815.40 o
   6  10   1        423.82        433.98       173.13 o
   7  10   1      18575.85      17859.39       778.75 o
   8  10   1       4397.35       4542.35       376.77 o
   9  10   1     253812.05     244700.52      8340.12 o
  10  10   1       1143.10       1524.18       267.36 o
  11  10   1      36337.86      35715.09      1763.86 o
 -12  11   1         21.55        124.75       190.26 o
 -11  11   1       3030.08       3659.17       422.98 o
 -10  11   1     189357.48     203709.14      6938.49 o
  -9  11   1       6482.66       6549.75       303.19 o
  -8  11   1         12.29         84.58       236.82 o
  -7  11   1        803.43        710.50       236.83 o
  -6  11   1      66934.04      65883.95      1870.40 o
  -5  11   1        105.01         94.99        89.62 o
  -4  11   1     322831.41     306459.50      8415.91 o
  -3  11   1        162.03        203.27        86.81 o
  -2  11   1      91438.53      89922.70      2521.38 o
  -1  11   1        153.07        199.42        61.04 o
   0  11   1       4441.66       4385.16       182.07 o
   1  11   1       1673.59       1688.55       108.99 o
   2  11   1     112261.49     106048.77      2963.27 o
   3  11   1        227.86        487.42       161.14 o
   4  11   1      41371.27      40274.27      1495.07 o
   5  11   1       1570.41       2010.60       287.60 o
   6  11   1      12513.00      12328.07       598.71 o
   7  11   1      10511.26      10031.05       702.61 o
   8  11   1     144249.92     138176.17      4785.43 o
   9  11   1      11236.05      10444.14       574.25 o
  10  11   1       2796.13       2936.79       320.36 o
 -11  12   1     179705.31     191530.30      6544.51 o
 -10  12   1       3844.01       4373.44       364.77 o
  -9  12   1      41494.60      40937.11      1518.08 o
  -8  12   1          2.13          0.00       219.90 o
  -7  12   1      28349.28      29025.21      1096.69 o
  -6  12   1       1524.75       1591.18       145.86 o
  -5  12   1     574075.25     536480.50     14674.80 o
  -4  12   1       2046.46       2115.63       155.68 o
  -3  12   1      51429.04      49039.87      1419.82 o
  -2  12   1       1719.88       1483.89       138.48 o
  -1  12   1       1926.90       2136.06       116.26 o
   0  12   1       4041.28       3535.66       175.86 o
   1  12   1      27179.83      25305.66       722.18 o
   2  12   1       3099.38       3022.39       168.79 o
   3  12   1        222.18        583.59       167.46 o
   4  12   1          0.66         42.29       143.78 o
   5  12   1      61516.85      61640.69      2474.43 o
   6  12   1        310.42        135.33       166.18 o
   7  12   1       2189.22       2256.65       286.37 o
   8  12   1       5441.55       5862.87       435.65 o
   9  12   1       5454.44       4704.38       406.31 o
 -10  13   1       7136.33       7553.72       459.69 o
  -9  13   1         48.79        101.49       236.82 o
  -8  13   1      33029.77      32037.85      1746.90 o
  -7  13   1       3926.44       3740.28       292.96 o
  -6  13   1      50707.08      49532.30      1438.17 o
  -5  13   1        783.79        724.91       121.82 o
  -4  13   1      17949.08      18055.27       586.42 o
  -3  13   1      13455.01      13179.24       452.57 o
  -2  13   1      38329.15      36276.30      1077.84 o
  -1  13   1      28269.45      27193.00       828.31 o
   0  13   1        303.41        598.05       117.32 o
   1  13   1        592.94        633.37        90.34 o
   2  13   1       7873.00       7055.59       427.65 o
   3  13   1      10961.37      11514.58       562.71 o
   4  13   1     137098.05     134479.91      4640.71 o
   5  13   1        457.00        448.27       179.42 o
   6  13   1         23.75        489.01       194.92 o
   7  13   1       2506.42       2833.14       316.86 o
   8  13   1        101.22        200.34       190.26 o
 -10  14   1       1610.29       1447.59       231.20 o
  -9  14   1       5612.04       5398.26       575.36 o
  -8  14   1        281.79         84.58       236.82 o
  -7  14   1       5174.29       5933.10       387.65 o
  -6  14   1        309.07        280.91       106.54 o
  -5  14   1      49810.69      47153.04      1375.91 o
  -4  14   1         97.36        188.22       106.54 o
  -3  14   1       9540.20       9576.49       370.39 o
  -2  14   1      13051.20      12970.50       455.39 o
  -1  14   1      57111.25      50516.80      2755.54 o
   0  14   1        259.71        184.42        67.58 o
   1  14   1       2405.42       2610.89       129.64 o
   2  14   1       4076.62       3713.75       265.12 o
   3  14   1     153126.91     147381.11      7211.77 o
   4  14   1       5268.37       5452.53       394.34 o
   5  14   1       7373.36       7841.28       973.20 o
   6  14   1       3669.39       3827.85       600.66 o
   7  14   1      44728.34      42106.66      1596.09 o
  -8  15   1     123689.60     130242.73      6367.04 o
  -7  15   1       5633.58       5982.88       456.91 o
  -6  15   1      13138.23      13590.74       483.42 o
  -5  15   1        293.02        398.49       121.81 o
  -4  15   1      44190.53      42638.19      1257.46 o
  -3  15   1       1411.82       1440.98       152.23 o
  -2  15   1      19328.22      17771.71       799.65 o
  -1  15   1       2266.46       2175.91       176.36 o
   0  15   1         26.75        439.14        93.20 o
   1  15   1       1383.19       1450.13       119.27 o
   2  15   1      20867.25      19585.88       922.80 o
   3  15   1       2426.20       2089.07       250.37 o
   4  15   1         95.76        515.92       203.34 o
   5  15   1       7248.27       6983.52       465.43 o
   6  15   1      59971.87      56150.79      2735.35 o
  -7  16   1     230805.02     227877.19      7734.34 o
  -6  16   1         79.75          6.42       111.87 o
  -5  16   1      21389.60      20818.82       673.94 o
  -4  16   1       1821.15       1808.81       173.64 o
  -3  16   1     150230.50     145118.69      4044.02 o
  -2  16   1       1183.31       1158.57       135.64 o
  -1  16   1      24706.97      22420.71       870.86 o
   0  16   1       1565.92       1680.68       115.86 o
   1  16   1       1558.27       1678.78       141.63 o
   2  16   1         96.39        283.20       185.11 o
   3  16   1       2315.56       3039.08       304.88 o
   4  16   1         64.24        116.15       178.22 o
   5  16   1      36018.11      34904.50      1355.11 o
  -5  17   1       9373.94       9401.84       389.12 o
  -4  17   1       1090.90       1433.65       158.68 o
  -3  17   1      22172.51      21563.02       617.14 o
  -2  17   1      22704.07      22843.35       729.88 o
  -1  17   1       1009.90       1084.58       138.00 o
   0  17   1       4366.63       4434.11       356.58 o
   1  17   1      12924.51      12599.79       454.56 o
   2  17   1      67836.67      68910.78      1981.92 o
  -3 -17   2      19959.09      18712.09       562.36 o
  -2 -17   2        147.49        126.10       102.43 o
  -1 -17   2      43206.07      43165.09      1102.05 o
   0 -17   2      10766.83      10426.29       406.49 o
   1 -17   2     166072.45     166424.42      4630.23 o
   2 -17   2         53.88         59.65       120.19 o
   3 -17   2      10769.62      10465.59       494.08 o
   4 -17   2       5176.68       4915.68       276.21 o
   5 -17   2       3681.12       4139.97       293.84 o
  -5 -16   2       1329.76       1530.83       250.35 o
  -4 -16   2       1139.43       1110.75       145.41 o
  -3 -16   2         63.04         -9.33        98.85 o
  -2 -16   2      20491.58      19858.70       558.41 o
  -1 -16   2      24718.52      23658.61       616.98 o
   0 -16   2      14453.41      14240.56       424.76 o
   1 -16   2       5443.37       5534.98       223.42 o
   2 -16   2      25826.72      25135.60       792.17 o
   3 -16   2      26353.53      26488.11       827.82 o
   4 -16   2     124144.22     125341.27      3509.57 o
   5 -16   2      19521.52      20285.88       659.22 o
   6 -16   2       1491.34       1854.24       213.75 o
   7 -16   2        805.85        600.53       191.39 o
  -7 -15   2       4123.65       4285.58       382.30 o
  -6 -15   2      22593.32      21785.26       922.54 o
  -5 -15   2      62918.49      60901.54      2199.26 o
  -4 -15   2       3684.58       2990.16       204.74 o
  -3 -15   2      22167.12      21123.00       687.81 o
  -2 -15   2         24.40        124.63        91.49 o
  -1 -15   2       4827.43       4732.43       216.72 o
   0 -15   2          4.81         66.48        86.22 o
   1 -15   2      82732.77      83568.41      2039.04 o
   2 -15   2       3457.76       3498.23       226.03 o
   3 -15   2      96151.98      95536.91      2696.65 o
   4 -15   2       7684.16       7656.67       328.53 o
   5 -15   2      49943.65      48400.47      1414.15 o
   6 -15   2        523.35        381.82       123.08 o
   7 -15   2      25322.74      24980.32       994.44 o
   8 -15   2        373.44        186.07       253.74 o
  -8 -14   2      68638.75      67875.33      2452.13 o
  -7 -14   2      27397.38      27650.88      1144.14 o
  -6 -14   2       8129.67       8175.96       626.26 o
  -5 -14   2       5634.19       5653.10       274.66 o
  -4 -14   2       4799.52       4785.55       256.61 o
  -3 -14   2       3155.53       3171.46       210.58 o
  -2 -14   2     298201.09     294536.50      7015.54 o
  -1 -14   2       5897.65       5770.35       203.63 o
   0 -14   2       2926.59       3269.08       175.90 o
   1 -14   2        269.87        299.08        84.51 o
   2 -14   2       2102.01       2294.98       132.67 o
   3 -14   2        216.47        205.86        99.35 o
   4 -14   2       2574.63       2935.86       195.84 o
   5 -14   2        336.33        574.66       120.99 o
   6 -14   2       2776.26       3081.32       205.23 o
   7 -14   2       3940.49       3685.85       323.05 o
   8 -14   2      26598.87      27746.66      1559.37 o
   9 -14   2       4521.16       4890.24       375.62 o
  -9 -13   2      50417.93      47678.94      1788.62 o
  -8 -13   2        335.16        514.60       226.32 o
  -7 -13   2     122850.84     119568.88      4160.17 o
  -6 -13   2        215.19        104.67        89.52 o
  -5 -13   2      40999.23      41158.26      1219.00 o
  -4 -13   2         19.87         79.56        94.20 o
  -3 -13   2     495403.44     477850.34     13100.83 o
  -2 -13   2       4846.78       4888.84       211.07 o
  -1 -13   2     149269.22     149098.12      3200.86 o
   0 -13   2       1264.45       1186.92       108.98 o
   1 -13   2      25691.74      25054.45       658.14 o
   2 -13   2       1420.41       1445.37       109.88 o
   3 -13   2     152092.55     146715.89      4079.39 o
   4 -13   2       2650.39       2599.42       186.39 o
   5 -13   2      39603.12      38645.79      1142.45 o
   6 -13   2         12.88         16.92       143.53 o
   7 -13   2       2861.17       3163.92       422.98 o
   8 -13   2        323.54        118.41       219.91 o
   9 -13   2      11002.25       9555.95      1506.74 o
  10 -13   2       1386.15       1488.70       227.28 o
 -10 -12   2         25.31        -75.83       170.67 o
  -9 -12   2        594.70        840.17       227.55 o
  -8 -12   2       5599.54       5788.33       435.66 o
  -7 -12   2        232.34        397.58        98.50 o
  -6 -12   2      36214.57      34711.81       990.68 o
  -5 -12   2        489.64        509.36       107.78 o
  -4 -12   2      15174.12      15095.44       605.25 o
  -3 -12   2      18566.10      18577.62       603.42 o
  -2 -12   2      66752.66      67063.12      1644.06 o
  -1 -12   2       2773.99       2587.19       134.50 o
   0 -12   2       5111.78       5232.11       208.46 o
   1 -12   2      26786.99      27184.51       743.08 o
   2 -12   2      12647.69      13109.63       378.67 o
   3 -12   2      32647.07      33046.97       842.91 o
   4 -12   2       1055.04       1352.24       136.79 o
   5 -12   2       2391.46       2418.07       174.10 o
   6 -12   2      67124.65      66752.29      2358.33 o
   7 -12   2       5759.83       6169.39       524.64 o
   8 -12   2      74099.45      77231.77      3863.29 o
   9 -12   2       1074.24        946.66       190.27 o
  10 -12   2      48922.51      52438.38      2011.93 o
  11 -12   2          3.62        -84.58       179.41 o
 -10 -11   2       1989.32       2178.27       296.21 o
  -9 -11   2      64252.07      62766.74      2283.95 o
  -8 -11   2      14361.97      13993.18       670.29 o
  -7 -11   2        906.63       1050.28       151.53 o
  -6 -11   2       2220.15       2685.92       200.98 o
  -5 -11   2      31612.93      31296.94       944.32 o
  -4 -11   2       1297.94       1244.04       121.00 o
  -3 -11   2       7701.01       7608.27       303.74 o
  -2 -11   2        547.20        559.58        75.49 o
  -1 -11   2       5368.98       5344.39       182.13 o
   0 -11   2       2921.05       3072.55       156.75 o
   1 -11   2     313038.34     305390.94      7253.36 o
   2 -11   2       4783.50       4559.17       181.20 o
   3 -11   2      94434.20      95200.27      2297.34 o
   4 -11   2       2953.05       2567.58       262.20 o
   5 -11   2     100364.48     100614.98      2817.01 o
   6 -11   2       4003.02       4049.12       244.44 o
   7 -11   2     515302.28     516900.97     17327.90 o
   8 -11   2        422.07        534.01       136.78 o
   9 -11   2      13192.99      14666.57       651.84 o
  10 -11   2        843.16        694.67       185.12 o
  11 -11   2      45529.79      49101.18      1812.29 o
 -11 -10   2         12.21        -35.86       168.49 o
 -10 -10   2         24.97        231.26       155.65 o
  -9 -10   2      16352.19      16712.41       634.56 o
  -8 -10   2       2605.18       2256.82       284.69 o
  -7 -10   2       1485.68       1653.51       256.24 o
  -6 -10   2       1799.69       2334.17       318.89 o
  -5 -10   2      10595.99      10354.59       508.78 o
  -4 -10   2     206608.47     203830.75      5630.39 o
  -3 -10   2      11324.43      11349.24       397.67 o
  -2 -10   2      33217.27      31528.55       798.91 o
  -1 -10   2        238.75        333.41        73.49 o
   0 -10   2       1416.81       2254.21       134.31 o
   1 -10   2          6.09        126.49        63.01 o
   2 -10   2       2418.37       2956.72       142.77 o
   3 -10   2         10.65        -15.98        54.67 o
   4 -10   2      38884.46      37614.79       944.05 o
   5 -10   2       4569.39       4439.13       182.98 o
   6 -10   2     189290.34     186881.66      5163.66 o
   7 -10   2       6733.00       6435.53       575.49 o
   8 -10   2      16320.71      18262.68       753.51 o
   9 -10   2       1913.28       1879.74       279.15 o
  10 -10   2         92.06       1017.15       219.90 o
  11 -10   2       7937.99       8348.18       496.58 o
  12 -10   2      13958.70      16787.09      1464.69 o
 -12  -9   2         85.95         98.42       106.26 o
 -11  -9   2      31440.36      30534.66       842.06 o
 -10  -9   2       1148.78        928.82       196.43 o
  -9  -9   2      11678.87      11139.39       487.37 o
  -8  -9   2       2552.22       2027.33       211.55 o
  -7  -9   2      20591.68      19358.85       565.07 o
  -6  -9   2         72.67         25.53       108.78 o
  -5  -9   2     702513.88     659634.06     22129.46 o
  -4  -9   2       3986.25       3721.42       281.02 o
  -3  -9   2      23741.12      22718.93       700.44 o
  -2  -9   2        410.14        440.66        60.82 o
  -1  -9   2     205646.39     208218.53      4960.32 o
   0  -9   2       1995.47       2289.72       141.65 o
   1  -9   2     519233.00     502158.94     11892.50 o
   2  -9   2        774.28        984.27        81.41 o
   3  -9   2      30878.99      29666.76       670.70 o
   4  -9   2       1417.79       1342.82        77.86 o
   5  -9   2       5508.38       6180.06       227.20 o
   6  -9   2        899.05       1174.66       118.70 o
   7  -9   2      99882.87      90348.09      4544.32 o
   8  -9   2       1304.45       1061.22       329.89 o
   9  -9   2      35532.34      37379.89      1397.81 o
  10  -9   2       9679.11      10041.35       526.71 o
  11  -9   2      30382.90      33693.64      2721.46 o
  12  -9   2        141.94         30.56       185.11 o
 -12  -8   2      53080.12      52614.40      1375.04 o
 -11  -8   2        646.95        656.58       119.00 o
 -10  -8   2      25949.29      24383.69       693.80 o
  -9  -8   2       1377.33       1187.07       128.31 o
  -8  -8   2      40658.20      38907.23      1013.68 o
  -7  -8   2         36.28        108.22       109.46 o
  -6  -8   2     183577.28     177315.23      4268.60 o
  -5  -8   2       2181.63       2027.47       283.83 o
  -4  -8   2      38720.33      38446.72      1400.09 o
  -3  -8   2         50.68        101.49       107.65 o
  -2  -8   2      56814.77      57744.88      1410.19 o
  -1  -8   2      55282.97      57373.95      1401.92 o
   0  -8   2     102283.28     104562.15      2519.16 o
   1  -8   2      32353.55      32843.90       735.38 o
   2  -8   2      15161.14      16884.92       397.78 o
   3  -8   2       1969.16       1847.98        93.32 o
   4  -8   2     249062.72     246991.58      4788.39 o
   5  -8   2      11898.85      12329.01       353.77 o
   6  -8   2       9609.29       9781.45       344.72 o
   7  -8   2        132.49        210.91        96.68 o
   8  -8   2      23185.01      23244.67       910.87 o
   9  -8   2         82.67       -119.88       137.16 o
  10  -8   2      54507.86      56594.38      3951.32 o
  11  -8   2       1879.50       1792.03       279.15 o
  12  -8   2       6034.65       7427.05       981.55 o
  13  -8   2        472.61        683.95       215.29 o
 -13  -7   2      43896.73      44038.67      1344.91 o
 -12  -7   2       3102.60       2850.18       222.18 o
 -11  -7   2      52314.65      51773.98      1535.77 o
 -10  -7   2      13627.42      13153.90       486.34 o
  -9  -7   2      43527.45      42948.29      1281.21 o
  -8  -7   2       2613.79       2662.47       237.85 o
  -7  -7   2        394.67        543.45        80.00 o
  -6  -7   2        353.73        389.94        67.85 o
  -5  -7   2        642.37        871.99       149.34 o
  -4  -7   2        700.84        633.48       107.44 o
  -3  -7   2     199945.08     198131.45      6700.12 o
  -2  -7   2        723.67        833.73        88.85 o
  -1  -7   2      26846.07      28710.89       723.61 o
   0  -7   2       1058.02       1079.32       126.98 o
   1  -7   2      77563.92      80290.02      2091.67 o
   2  -7   2       7968.06       7805.57       206.33 o
   4  -7   2       7571.92       7685.72       188.36 o
   5  -7   2     437741.88     438539.53     11990.00 o
   6  -7   2        752.69        782.24       114.67 o
   7  -7   2      54516.59      56685.79      1620.32 o
   8  -7   2         75.97         73.65       101.90 o
   9  -7   2     416626.06     437857.03     22160.93 o
  10  -7   2       1350.31       1423.66       321.43 o
  11  -7   2       5545.44       5872.09       778.47 o
  12  -7   2         80.10        107.46       194.01 o
  13  -7   2      11977.98      12890.98       719.54 o
 -13  -6   2          5.61         27.90       137.16 o
 -12  -6   2      67446.02      68014.27      1989.00 o
 -11  -6   2       6542.97       6812.25       332.84 o
 -10  -6   2      41729.60      41981.29      1265.93 o
  -9  -6   2       1152.28       1213.34       134.30 o
  -8  -6   2      16792.42      16994.04       568.82 o
  -7  -6   2       9101.83       8972.32       340.94 o
  -6  -6   2      18925.15      17345.79       663.19 o
  -5  -6   2      10854.75      11275.78       326.42 o
  -4  -6   2     161473.14     161476.44      4458.71 o
  -3  -6   2        644.15        754.86       113.16 o
  -2  -6   2      26248.97      25473.33      1240.53 o
  -1  -6   2        196.55        322.24        48.95 o
   0  -6   2      81721.02      84613.27      2035.55 o
   1  -6   2       6052.49       6070.40       153.42 o
   2  -6   2      14432.73      14654.16       348.08 o
   3  -6   2       4425.71       4465.67       124.91 o
   4  -6   2     262827.22     269823.28      5721.87 o
   5  -6   2       4872.72       4772.16       195.76 o
   6  -6   2       7718.55       8504.00       264.64 o
   7  -6   2        833.27        894.17       108.79 o
   8  -6   2     222981.02     226140.45      7669.46 o
   9  -6   2       4987.71       5081.06       448.48 o
  10  -6   2      48606.47      36817.85      1953.88 o
  11  -6   2        975.98        790.25       203.00 o
  12  -6   2       2750.69       3184.65       333.32 o
  13  -6   2       2742.32       2148.96       291.07 o
 -13  -5   2      34448.18      34838.02      1104.80 o
 -12  -5   2        342.91        268.32       128.70 o
 -11  -5   2      17638.52      17185.50      1331.91 o
 -10  -5   2       2756.63       2538.90       291.35 o
  -9  -5   2       9149.24       9450.09       379.05 o
  -8  -5   2        212.89        245.41        90.61 o
  -7  -5   2     158741.22     158800.89      4410.26 o
  -6  -5   2        536.05        738.93        97.67 o
  -5  -5   2     100042.72     101942.20      2563.79 o
  -4  -5   2        215.45        270.66        55.25 o
  -3  -5   2     302899.12     298750.78      7075.00 o
  -2  -5   2        196.91        157.32        46.86 o
  -1  -5   2     151304.11     156582.45      3727.24 o
   0  -5   2        123.34        279.90        43.99 o
   1  -5   2     217078.19     231108.31      3869.05 o
   2  -5   2       3141.14       2973.25        81.70 o
   3  -5   2      45272.42      44526.79      1096.51 o
   4  -5   2       1797.74       1871.16       109.83 o
   5  -5   2       2943.05       3349.16       139.14 o
   6  -5   2       1949.09       2102.62       260.30 o
   7  -5   2     125429.09     130292.88      3621.33 o
   8  -5   2       3288.28       3430.04       292.97 o
   9  -5   2      24639.56      28270.49      2704.71 o
  10  -5   2        238.34        116.08       219.90 o
  11  -5   2      12563.47      13202.78      1168.43 o
  12  -5   2       2103.61       2208.20       278.55 o
  13  -5   2     267952.28     288829.31     19709.71 o
  14  -5   2         47.25         39.04       215.16 o
 -14  -4   2        373.64        411.31       153.79 o
 -13  -4   2          0.93        -72.63       125.44 o
 -12  -4   2      16575.77      16490.83       597.17 o
 -11  -4   2        523.30        351.34       133.17 o
 -10  -4   2      15569.79      15410.57       544.76 o
  -9  -4   2          5.32         72.01        97.55 o
  -8  -4   2      56203.00      57858.93      1672.84 o
  -7  -4   2        242.10        249.23        85.10 o
  -6  -4   2     149604.05     147397.27      3528.64 o
  -5  -4   2          5.80        -31.69        55.87 o
  -4  -4   2      52040.22      46265.23      1314.08 o
  -3  -4   2       7455.64       7761.24       208.87 o
  -2  -4   2     109999.41     113873.30      2221.06 o
  -1  -4   2       8470.34       8413.84       240.51 o
   0  -4   2      16209.90      17174.91       391.95 o
   1  -4   2       1913.27       2013.77        61.58 o
   2  -4   2       9898.91      10421.80       197.93 o
   3  -4   2       4419.97       4291.72       123.72 o
   4  -4   2       1774.04       1892.44        92.49 o
   5  -4   2        427.03        594.12        70.81 o
   6  -4   2         26.14        530.70       126.87 o
   7  -4   2       2616.32       2658.76       231.25 o
   8  -4   2      27410.23      27872.96      1067.02 o
   9  -4   2        628.39        589.74       165.84 o
  10  -4   2      46027.90      46734.63      1734.37 o
  11  -4   2        355.59        254.80       181.49 o
  12  -4   2     139814.06     140876.67      4898.85 o
  13  -4   2         59.46         37.03       202.29 o
  14  -4   2        374.13        183.60       219.78 o
 -14  -3   2        897.97        687.74       329.87 o
 -13  -3   2       9901.74       9416.20       541.77 o
 -12  -3   2        854.59        821.09       202.30 o
 -11  -3   2      17097.47      18262.64      1253.65 o
 -10  -3   2        561.04        270.66       270.66 o
  -9  -3   2      14636.91      15382.94      1033.44 o
  -8  -3   2       1075.34        913.54       287.60 o
  -7  -3   2      78697.37      80385.12      3998.75 o
  -6  -3   2        705.78        725.99        99.34 o
  -5  -3   2      40390.49      37298.06       934.14 o
  -4  -3   2        187.50        354.60        49.49 o
  -3  -3   2      76770.93      84603.67      2346.59 o
  -2  -3   2       1632.48       1836.75        80.61 o
  -1  -3   2       1243.68       1970.89        74.33 o
   0  -3   2       1592.73       1556.15        67.12 o
   1  -3   2     928079.94     849457.12     40139.61 o
   2  -3   2       5327.67       4960.56       114.03 o
   3  -3   2      82585.02      84041.10      1644.64 o
   4  -3   2         22.07         97.01        46.64 o
   5  -3   2     273527.84     274535.59      7881.18 o
   6  -3   2        462.64        540.08       113.17 o
   7  -3   2    1055332.00    1039656.31     34784.51 o
   8  -3   2       1219.98       1082.58       169.18 o
   9  -3   2      48594.88      46830.00      3068.78 o
  10  -3   2         41.05       -143.44       143.44 o
  11  -3   2      30807.26      29162.67      3892.70 o
  12  -3   2         21.01        -75.86       190.65 o
  13  -3   2      47405.92      41422.98      4694.31 o
  14  -3   2         49.03       -179.96       179.96 o
 -14  -2   2       1193.88       1141.43       238.83 o
 -13  -2   2       1759.00       1319.58       473.70 o
 -12  -2   2       9750.05       8227.63       846.46 o
 -11  -2   2        240.45        152.24       287.57 o
 -10  -2   2        106.18        202.99       270.65 o
  -9  -2   2        366.79        456.73       236.82 o
  -8  -2   2      39476.03      40041.81      2141.46 o
  -7  -2   2       6528.07       6213.44       541.77 o
  -6  -2   2     205473.08     208077.23     10346.81 o
  -5  -2   2         20.67        109.95       109.95 o
  -4  -2   2      74917.95      72412.71      1751.18 o
  -3  -2   2        316.81        406.59        49.68 o
  -2  -2   2       4638.79       4926.28       118.24 o
  -1  -2   2       1015.49       1052.40        44.51 o
   0  -2   2     324750.12     324576.38      8854.21 o
   1  -2   2       2720.98       3076.14        93.40 o
   2  -2   2     162999.72     165785.09      3934.59 o
   3  -2   2         35.45        200.57        40.99 o
   4  -2   2      30572.54      31816.32       926.15 o
   5  -2   2          0.54        101.67        58.29 o
   6  -2   2    1219031.12    1171026.38     43987.41 o
   7  -2   2       1156.10       1025.41       150.07 o
   8  -2   2      12356.97      11760.01       537.43 o
   9  -2   2        282.01        317.02       160.70 o
  10  -2   2       3410.86       3329.59       795.28 o
  11  -2   2       1665.79       1533.15       234.69 o
  12  -2   2     112789.23     107793.74      5856.20 o
  13  -2   2         40.30        -84.58       219.90 o
  14  -2   2       3822.64       5025.27       541.44 o
 -14  -1   2        210.10        -84.58       405.97 o
 -13  -1   2      52707.75      51451.79      2853.71 o
 -12  -1   2        621.56        557.78       202.30 o
 -11  -1   2       9699.62       9264.06       516.63 o
 -10  -1   2        372.45        359.32       158.78 o
  -9  -1   2      30304.34      30169.44      1155.81 o
  -8  -1   2         70.37        177.24       128.06 o
  -7  -1   2     286739.00     281447.75      9503.01 o
  -6  -1   2        169.87        222.89        97.01 o
  -5  -1   2     312390.16     311929.66      7402.70 o
  -4  -1   2          7.55         19.03        54.72 o
  -3  -1   2      12636.38      12106.41       408.23 o
  -2  -1   2       1091.80        883.38        49.52 o
   0  -1   2        332.56        340.52        18.46 o
   1  -1   2     116333.55     130923.32      3101.80 o
   2  -1   2       2483.87       2388.08        70.45 o
   3  -1   2     344095.34     350383.03      7404.22 o
   4  -1   2        518.02        548.17        53.13 o
   5  -1   2      55864.43      53932.75      1727.30 o
   6  -1   2       1262.96       1317.24       120.22 o
   7  -1   2      30787.18      31162.28      1152.20 o
   8  -1   2          2.88        -27.60       109.44 o
   9  -1   2     255338.06     253972.48      8609.64 o
  10  -1   2        120.61        169.16       143.44 o
  11  -1   2      55428.75      52726.50      1939.01 o
  12  -1   2          5.33        -50.75       262.19 o
  13  -1   2       3625.90       4006.14       549.90 o
  14  -1   2        838.68        442.19       232.85 o
 -14   0   2      27924.16      29172.66      1864.61 o
 -13   0   2       2851.63       2114.92       287.78 o
 -12   0   2      36516.75      38246.79      2002.27 o
 -11   0   2        496.81        225.16       177.62 o
 -10   0   2      18885.51      18093.53       774.53 o
  -9   0   2        232.19        225.54       137.65 o
  -8   0   2     162911.09     158708.97      5423.38 o
  -7   0   2         37.35         19.90       194.53 o
  -6   0   2     180760.42     174733.98      7469.16 o
  -5   0   2       1942.12       1945.47       117.39 o
  -4   0   2       5297.49       5731.38       188.02 o
  -3   0   2        270.91        236.70        44.01 o
  -2   0   2       3241.52       3513.67       133.41 o
  -1   0   2        526.85        438.13        34.05 o
   1   0   2         65.13        172.67        14.65 o
   2   0   2     231566.72     240295.00      5683.82 o
   3   0   2       3218.62       3437.06       106.80 o
   4   0   2      61998.25      65029.80      1570.55 o
   5   0   2        259.38        362.30        60.02 o
   6   0   2       1273.84       1552.96       176.30 o
   7   0   2        234.27        230.24        99.90 o
   8   0   2      64199.20      64856.64      2283.09 o
   9   0   2        842.98        812.53       203.00 o
  10   0   2     121598.86     123815.91      4277.11 o
  11   0   2         11.97        -16.92       143.44 o
  12   0   2      29769.43      29224.38      1175.55 o
  13   0   2         21.95         -1.37       193.36 o
  14   0   2     242937.30     222369.09     25968.18 o
 -14   1   2         34.73        -56.98       228.36 o
 -13   1   2     250439.00     268082.81      9143.00 o
 -12   1   2        313.85         62.19       186.98 o
 -11   1   2      10493.20      11299.89       573.21 o
 -10   1   2         29.90        -55.95       143.44 o
  -9   1   2       8633.61       8986.37       462.80 o
  -8   1   2        939.08        876.30       158.52 o
  -7   1   2      81756.55      81200.51      2818.74 o
  -6   1   2         19.56        -33.83       135.32 o
  -5   1   2      38043.16      39300.54       981.94 o
  -4   1   2       1790.94       1763.57       101.00 o
  -3   1   2      46151.89      45477.02      1108.60 o
  -2   1   2        197.33        177.22        34.81 o
   0   1   2       1146.25       1483.67        41.46 o
   1   1   2     273499.78     296809.38      8677.74 o
   2   1   2        996.70       1144.94        47.09 o
   4   1   2        292.86        384.70        59.78 o
   5   1   2     344887.25     344647.53      8171.05 o
   6   1   2       3953.48       4025.97       255.85 o
   7   1   2      35723.97      36396.40      1314.80 o
   8   1   2       1145.20        888.19       143.46 o
   9   1   2     131084.23     132930.88      4564.32 o
  10   1   2        372.27        209.76       140.75 o
  11   1   2      20372.88      19787.85       837.08 o
  12   1   2        133.62         19.83       158.77 o
  13   1   2       3477.27       3636.19       353.14 o
  14   1   2        494.01        410.43       204.56 o
 -14   2   2      42503.70      47090.92      2426.66 o
 -13   2   2        164.45        177.61       212.53 o
 -12   2   2         89.85        112.95       171.62 o
 -11   2   2         44.06       -120.29       287.56 o
 -10   2   2     200336.00     209876.47      7155.70 o
  -9   2   2        571.12        828.41       158.51 o
  -8   2   2       5140.74       5420.99       346.99 o
  -7   2   2       1602.72       1682.26       228.41 o
  -6   2   2       4829.82       6781.92       334.53 o
  -5   2   2         62.83        156.47        59.20 o
  -4   2   2     354098.81     355695.25      9717.62 o
  -3   2   2       2421.44       2296.79        81.85 o
  -2   2   2      19598.57      19401.04       434.20 o
  -1   2   2       1613.80       1611.11        39.45 o
   0   2   2     143480.48     149304.20      3120.29 o
   1   2   2       4025.54       3838.94       110.78 o
   2   2   2     206179.22     222715.95      4298.79 o
   3   2   2         56.06         82.32        29.00 o
   4   2   2     469850.69     494109.91     13490.98 o
   5   2   2       1339.64       1487.76        90.17 o
   6   2   2      17840.59      18769.12       576.55 o
   7   2   2          5.13         26.43        93.47 o
   8   2   2     259719.53     262400.28      8862.89 o
   9   2   2         28.89         -3.22       115.25 o
  10   2   2      14511.10      14450.58       638.50 o
  11   2   2          1.66        104.09       143.44 o
  12   2   2      22017.88      19482.80      2550.33 o
  13   2   2        334.35        311.80       202.29 o
  14   2   2       2501.79       2481.30       321.45 o
 -14   3   2        168.95        359.46       253.73 o
 -13   3   2      61923.88      70266.48      8125.54 o
 -12   3   2         23.87        -47.36       168.89 o
 -11   3   2     326841.50     345726.50     23757.83 o
 -10   3   2       2003.46       2119.00       235.70 o
  -9   3   2     185215.38     190514.33      6485.24 o
  -8   3   2          4.37         60.05       117.83 o
  -7   3   2      54176.09      52013.48      1843.42 o
  -6   3   2        941.95        881.21       131.59 o
  -5   3   2     524149.44     519453.53     14195.42 o
  -4   3   2        492.72        456.76        52.30 o
  -3   3   2       1096.59       1778.39       105.08 o
  -2   3   2         99.71        214.39        31.13 o
  -1   3   2       1186.96       1495.32        83.26 o
   0   3   2       1448.45       1753.15        48.85 o
   1   3   2      15377.84      15821.75       358.47 o
   2   3   2       4081.43       4555.26       123.48 o
   3   3   2     167376.95     181062.69      3504.68 o
   4   3   2        311.53        478.58        48.95 o
   5   3   2     148180.83     152953.77      4212.98 o
   6   3   2        876.29        953.81        90.54 o
   7   3   2      31671.22      28185.17      1521.77 o
   8   3   2       2375.80       2277.33       270.72 o
   9   3   2       1519.99       1580.25       187.00 o
  10   3   2       1004.56        930.13       161.04 o
  11   3   2      24048.48      24701.18       999.12 o
  12   3   2        293.13        528.37       178.20 o
  13   3   2     225484.67     217110.58      6893.53 o
 -14   4   2       7570.65       7909.18       905.48 o
 -13   4   2         65.50        -26.14       194.92 o
 -12   4   2       5571.75       6010.65       433.72 o
 -11   4   2        880.98        496.93       186.95 o
 -10   4   2      74736.76      77154.46      3672.02 o
  -9   4   2         10.89          0.00       125.16 o
  -8   4   2         14.10        176.40       125.16 o
  -7   4   2         74.54         85.16        90.82 o
  -6   4   2     103713.12     105193.84      2931.56 o
  -5   4   2         10.27         80.35        59.20 o
  -4   4   2      12309.58      13174.73       360.07 o
  -3   4   2       3491.68       3251.92       100.99 o
  -2   4   2       4747.24       4419.71       119.54 o
  -1   4   2       4019.51       3942.57        93.41 o
   0   4   2     159011.67     167515.72      2807.56 o
   1   4   2       4705.97       4505.73       125.71 o
   2   4   2      16218.69      17058.14       397.10 o
   3   4   2         36.89         58.16        28.17 o
   4   4   2     173397.25     185570.88      3943.57 o
   5   4   2       1757.38       1917.16       104.78 o
   6   4   2     110068.62     107317.40      2588.39 o
   7   4   2        432.76        456.89       104.99 o
   8   4   2      11176.19      10928.35       488.27 o
   9   4   2         37.34         64.28       112.60 o
  10   4   2        377.64        447.08       126.75 o
  11   4   2         51.33         36.67       122.69 o
  12   4   2     413311.44     404685.44     15112.07 o
  13   4   2         56.46         59.20       235.65 o
 -14   5   2         44.08        -11.44       228.36 o
 -13   5   2      41983.54      44887.19      2859.63 o
 -12   5   2        535.54        360.36       414.44 o
 -11   5   2      44783.28      48559.79      3345.66 o
 -10   5   2       2306.87       2176.42       250.38 o
  -9   5   2      35901.68      35134.79      1314.60 o
  -8   5   2        805.94        684.04       149.17 o
  -7   5   2      27644.16      28208.33      1050.18 o
  -6   5   2       3103.91       2803.69       185.12 o
  -5   5   2      30546.54      28931.82       853.36 o
  -4   5   2          7.59         10.28        45.79 o
  -3   5   2       1133.53       1234.41        84.53 o
  -2   5   2       4769.29       4798.28       129.61 o
  -1   5   2     385853.81     404624.31      8563.10 o
   0   5   2       2468.41       2558.52        81.55 o
   1   5   2      92463.98      96133.08      2053.32 o
   2   5   2        339.79        286.19        62.37 o
   3   5   2     161975.58     171488.86      4715.29 o
   4   5   2       5627.43       5581.53       232.14 o
   5   5   2      14486.16      14064.67       385.66 o
   6   5   2       3402.36       3291.17       237.39 o
   7   5   2     202408.03     191774.64      5309.09 o
   8   5   2        201.54        196.74       111.88 o
   9   5   2      76526.96      72886.91      2608.15 o
  10   5   2        254.24         82.40       182.81 o
  11   5   2      10037.18       9152.11      1405.14 o
  12   5   2          0.32        107.89       219.10 o
  13   5   2       2604.51       2526.55       339.54 o
 -14   6   2        598.76        859.83       243.25 o
 -13   6   2         17.99       -190.26       190.26 o
 -12   6   2       3604.36       3879.35       357.76 o
 -11   6   2         68.80        102.79       154.12 o
 -10   6   2      21463.31      21073.00       868.86 o
  -9   6   2        475.53        521.90       161.15 o
  -8   6   2      41058.70      39568.68      1441.80 o
  -7   6   2        318.55        448.27       131.58 o
  -6   6   2      94835.76      98230.04      3690.51 o
  -5   6   2        470.06        520.47        98.75 o
  -4   6   2     185795.59     185798.66      3946.21 o
  -3   6   2       3740.39       3738.88       123.15 o
  -2   6   2      15066.79      12756.74       313.55 o
  -1   6   2       2131.78       2136.20        73.14 o
   0   6   2      39886.48      40724.83       756.01 o
   1   6   2         23.55         25.14        32.04 o
   2   6   2      69335.35      73147.76      2528.59 o
   3   6   2        141.66        181.84        93.47 o
   4   6   2      31435.98      29712.28      1138.31 o
   5   6   2       3520.56       3364.89       129.82 o
   6   6   2     331909.16     319386.38      6776.65 o
   7   6   2       2325.25       2475.37       133.61 o
   8   6   2       7823.18       7121.22       323.65 o
   9   6   2        155.64        380.60       179.42 o
  10   6   2      11005.92      11080.39       603.80 o
  11   6   2       5523.64       5233.99       507.69 o
  12   6   2      15007.50      14560.60       627.43 o
 -14   7   2         10.34       -190.26       190.26 o
 -13   7   2     229554.81     254955.94     20547.75 o
 -12   7   2       2011.70       2028.59       372.20 o
 -11   7   2      66408.92      67959.56      2429.74 o
 -10   7   2        206.92        310.75       161.14 o
  -9   7   2      58464.86      59519.52      2129.20 o
  -8   7   2         61.75         17.46       103.85 o
  -7   7   2     778398.19     784371.06     21407.53 o
  -6   7   2          3.46         43.98        84.45 o
  -5   7   2      30779.04      31686.22       791.26 o
  -4   7   2        797.36        948.92        92.16 o
  -3   7   2      30234.00      31554.60      1248.45 o
  -2   7   2       3480.30       3663.89       136.30 o
  -1   7   2     215478.56     223988.97      4749.87 o
   0   7   2        889.19       1088.40        76.70 o
   1   7   2      14938.79      15833.67       554.90 o
   2   7   2       6712.27       6706.96       335.24 o
   3   7   2      85318.13      87710.29      3031.46 o
   4   7   2        579.15        633.58       129.96 o
   5   7   2     147766.16     148388.30      5326.54 o
   6   7   2       4459.58       4450.36       163.07 o
   7   7   2      14053.78      13347.66       382.75 o
   8   7   2       1690.36       1655.08       116.14 o
   9   7   2      31929.75      29573.58       921.77 o
  10   7   2       2659.05       2539.27       315.37 o
  11   7   2      13462.94      12827.76       431.39 o
  12   7   2       4179.23       4543.80       420.07 o
 -13   8   2       1381.13       1269.77       245.01 o
 -12   8   2      31102.21      34325.09      1330.76 o
 -11   8   2         18.94       -161.14       161.14 o
 -10   8   2      25081.05      25520.65      1018.94 o
  -9   8   2         18.69         57.79       142.04 o
  -8   8   2     237254.48     238203.72      6561.29 o
  -7   8   2          4.78         78.00       143.78 o
  -6   8   2       1643.95       1592.68       140.77 o
  -5   8   2       1817.64       1838.40       134.46 o
  -4   8   2       3728.91       3398.22       175.33 o
  -3   8   2       8279.92       7956.90       286.69 o
  -2   8   2     106705.56     105156.02      2526.04 o
  -1   8   2        564.50        508.29        50.88 o
   0   8   2       9465.54       9471.73       242.54 o
   1   8   2       2420.40       2683.96       257.02 o
   2   8   2     239137.22     238683.73      8062.17 o
   3   8   2         61.42        103.27       113.16 o
   4   8   2      22060.35      22446.35       881.37 o
   5   8   2        137.76        147.63       129.95 o
   6   8   2      30638.41      30114.98      1151.89 o
   7   8   2       1916.47       1700.92       189.27 o
   8   8   2      12078.45      11304.49       413.52 o
   9   8   2         11.24         19.70        92.76 o
  10   8   2     108255.40     104326.50      3987.21 o
  11   8   2          9.42        186.37       151.58 o
  12   8   2      11468.11      12394.08       464.50 o
 -13   9   2     117379.36     132170.22      7557.87 o
 -12   9   2       1542.39       1537.94       270.68 o
 -11   9   2      44472.92      46864.74      1734.56 o
 -10   9   2        403.69        286.99       173.13 o
  -9   9   2       1877.90       1459.59       232.38 o
  -8   9   2        143.77        191.63       103.86 o
  -7   9   2      63708.65      62971.15      2177.39 o
  -6   9   2         72.09        135.32       105.67 o
  -5   9   2     132422.77     129564.15      3594.96 o
  -4   9   2      15178.08      14690.48       523.67 o
  -3   9   2     114691.67     111028.59      3086.98 o
  -2   9   2       1215.90       1042.48       103.87 o
  -1   9   2        225.25        644.47        66.14 o
   0   9   2       6395.82       6530.24       190.09 o
   1   9   2     575048.38     555159.31     13127.03 o
   2   9   2      18928.69      17854.03       719.30 o
   3   9   2       9019.29       9887.32       466.96 o
   4   9   2        473.07        296.03       131.58 o
   5   9   2      78953.00      78103.38      2743.31 o
   6   9   2        146.78        304.48       167.46 o
   7   9   2       4714.69       3621.22       600.76 o
   8   9   2        148.80        153.45       166.18 o
   9   9   2      10724.21      10924.54       417.96 o
  10   9   2        494.46        565.48       202.99 o
  11   9   2      33509.23      31538.63      1264.64 o
 -12  10   2       9965.52      11071.42       580.45 o
 -11  10   2         57.95        -76.12       167.45 o
 -10  10   2       9251.21       7780.59       871.81 o
  -9  10   2        536.47        681.70       126.75 o
  -8  10   2      14623.65      14887.70       597.67 o
  -7  10   2        115.00        -50.75       202.99 o
  -6  10   2       7014.10       6826.13       281.20 o
  -5  10   2       5449.23       5611.56       242.73 o
  -4  10   2       2705.49       3235.30       188.16 o
  -3  10   2       1653.69       1538.57       126.23 o
  -2  10   2       7513.50       7987.33       370.24 o
  -1  10   2         19.18         98.33        50.69 o
   0  10   2     276701.97     263011.28      6256.98 o
   1  10   2       2789.19       2818.56       200.27 o
   2  10   2     159605.73     155523.66      5300.71 o
   3  10   2       6257.70       5891.26       359.07 o
   4  10   2      65728.89      64138.57      2281.77 o
   5  10   2       1803.40       2083.67       363.74 o
   6  10   2        644.50        772.68       296.04 o
   7  10   2        543.75        525.40       202.29 o
   8  10   2       4141.61       4102.30       364.79 o
   9  10   2      12417.85      11721.50       610.26 o
  10  10   2        804.06       1479.84       321.41 o
  11  10   2        437.69        549.77       203.34 o
 -12  11   2        128.75        139.83       178.22 o
 -11  11   2     230155.38     247334.70      8409.46 o
 -10  11   2        157.61        166.82       170.67 o
  -9  11   2     235692.44     234973.73      7925.79 o
  -8  11   2        166.21        101.49       219.90 o
  -7  11   2      27150.46      26351.91      1441.39 o
  -6  11   2        262.43        279.89       100.62 o
  -5  11   2     240821.70     235328.47      6475.06 o
  -4  11   2       1391.19       1514.57       197.48 o
  -3  11   2       2642.37       2672.46       183.67 o
  -2  11   2        400.71        430.53       101.87 o
  -1  11   2       5330.02       5293.23       151.28 o
   0  11   2        272.59        306.57        67.91 o
   1  11   2        426.22        828.76       151.38 o
   2  11   2       5784.97       6151.02       364.88 o
   3  11   2      54702.65      54507.45      1954.18 o
   4  11   2      24670.69      23474.87       941.09 o
   5  11   2       8411.97       6370.52       406.46 o
   6  11   2       5891.99       5607.32       394.37 o
   7  11   2         42.89        280.23       245.27 o
   8  11   2       6477.56       6211.65       448.65 o
   9  11   2       3815.32       4146.30       382.86 o
  10  11   2       4192.07       3960.85       609.14 o
 -11  12   2        152.51         40.48       262.19 o
 -10  12   2     190144.44     201131.38      7534.34 o
  -9  12   2         91.48         21.65       149.15 o
  -8  12   2       2551.66       2893.14       372.22 o
  -7  12   2       3445.34       3108.12       372.25 o
  -6  12   2     163246.31     159196.73      4416.18 o
  -5  12   2      14600.50      14696.15       495.03 o
  -4  12   2      93127.94      90194.93      2535.49 o
  -3  12   2        263.98        314.67        96.69 o
  -2  12   2       4004.48       3781.70       213.16 o
  -1  12   2       4811.33       4355.03       157.73 o
   0  12   2       8025.00       8470.79       242.72 o
   1  12   2        335.07        461.37       128.30 o
   2  12   2      80943.82      82017.77      2868.69 o
   3  12   2        258.02        248.53       154.12 o
   4  12   2       3574.74       3989.73       566.85 o
   5  12   2       1390.17       1242.58       221.06 o
   6  12   2       2446.58       2680.02       431.43 o
   7  12   2        358.02        253.74       185.11 o
   8  12   2        899.13       1246.69       233.02 o
   9  12   2       1317.24       1400.25       247.80 o
 -10  13   2        144.12         45.73       161.14 o
  -9  13   2       3880.08       3417.93       439.93 o
  -8  13   2        391.56        473.64       236.82 o
  -7  13   2      44211.49      46472.87      3667.12 o
  -6  13   2      11986.43      11622.34       422.22 o
  -5  13   2       2161.92       2154.99       163.75 o
  -4  13   2          1.66         12.08        94.05 o
  -3  13   2      16490.22      15361.76       511.43 o
  -2  13   2       8677.11       8618.54       297.56 o
  -1  13   2     444918.50     413029.78     14099.85 o
   0  13   2      14468.60      13540.25       350.83 o
   1  13   2      17005.50      15872.91       438.20 o
   2  13   2       1293.81       1255.26       312.97 o
   3  13   2      84528.98      84312.20      4651.94 o
   4  13   2         14.73         41.41       173.12 o
   5  13   2      96775.89      95295.23      4901.77 o
   6  13   2        179.12        162.06       219.90 o
   7  13   2      18671.25      18144.95       802.53 o
   8  13   2        897.24       1364.06       251.20 o
 -10  14   2        568.83        558.23       179.42 o
  -9  14   2        449.03        575.14       253.74 o
  -8  14   2      34250.89      34920.55      1882.56 o
  -7  14   2       4737.76       5279.75       541.49 o
  -6  14   2      11668.35      11921.17       518.46 o
  -5  14   2         40.27         77.75       106.54 o
  -4  14   2      21615.13      20405.41       651.92 o
  -3  14   2         42.04        -68.30        98.84 o
  -2  14   2     394177.66     362413.41     11755.54 o
  -1  14   2       1161.18       1257.05       126.97 o
   0  14   2      22149.74      21709.49       469.66 o
   1  14   2        342.19        458.35        79.81 o
   2  14   2      43411.19      42460.36      1572.62 o
   3  14   2       3436.07       3789.14       328.86 o
   4  14   2     137280.23     133552.92      4613.35 o
   5  14   2       2041.57       1512.03       245.02 o
   6  14   2      19693.18      18798.34       826.54 o
   7  14   2       5870.34       6058.43       430.28 o
  -8  15   2       1436.41       1607.13       355.26 o
  -7  15   2     204965.62     207435.59      5738.55 o
  -6  15   2        298.05        408.80       124.47 o
  -5  15   2      66068.84      62954.29      1806.15 o
  -4  15   2        150.88        142.61       108.78 o
  -3  15   2        225.41        765.26       242.89 o
  -2  15   2        958.50        798.20       119.77 o
  -1  15   2       3187.94       3600.83       199.61 o
   0  15   2        913.82        913.06        77.09 o
   1  15   2      12501.79      11718.63       554.44 o
   2  15   2      21240.08      20044.85       838.69 o
   3  15   2       2130.60       2578.86       280.94 o
   4  15   2         81.84        232.45       219.90 o
   5  15   2      16767.60      15540.17       724.47 o
   6  15   2      13847.55      13369.06       658.52 o
  -7  16   2       8819.62       9129.81       375.58 o
  -6  16   2       3519.01       3426.24       230.20 o
  -5  16   2         75.63         97.50       121.81 o
  -4  16   2       8510.59       8083.07       366.26 o
  -3  16   2      18301.71      18646.86       543.45 o
  -2  16   2      38742.22      37306.21      1116.35 o
  -1  16   2       1339.68       1363.78       135.64 o
   0  16   2       4900.52       5015.17       226.82 o
   1  16   2         75.35         80.96        86.40 o
   2  16   2       1441.20       1820.53       251.21 o
   3  16   2         28.67         25.94       245.27 o
   4  16   2      47174.03      45772.47      3700.30 o
  -5  17   2      44493.06      44072.44      1144.49 o
  -4  17   2      18424.14      18394.19       628.52 o
  -3  17   2      18309.31      17682.23       650.45 o
  -2  17   2       9231.05       8826.92       464.21 o
  -1  17   2        980.57       1016.81       134.04 o
   0  17   2        748.39        780.61       114.83 o
   1  17   2     164181.59     167191.97      4788.75 o
   2  17   2        855.77       1110.56       287.58 o
  -3 -17   3       3305.37       3260.98       201.30 o
  -2 -17   3       1288.86       1556.42       140.37 o
  -1 -17   3      29342.76      28777.20       770.21 o
   0 -17   3      30957.10      30941.02       814.84 o
   1 -17   3      20258.01      20148.97       557.93 o
   2 -17   3       7962.85       8319.29       359.18 o
   3 -17   3        557.07        628.88       136.78 o
   4 -17   3       7250.28       7381.36       331.08 o
  -5 -16   3         16.78        320.56       133.03 o
  -4 -16   3       6126.71       5952.43       303.36 o
  -3 -16   3      14526.76      14121.72       436.14 o
  -2 -16   3       7145.51       7500.37       285.66 o
  -1 -16   3      74241.41      73593.13      1815.70 o
   0 -16   3      20786.29      20872.39       576.30 o
   1 -16   3      22021.48      20880.39       575.83 o
   2 -16   3        384.00        392.99       122.35 o
   3 -16   3     101054.73     104474.52      3570.02 o
   4 -16   3      13358.97      13389.46       482.13 o
   5 -16   3     220375.23     224276.92      6200.74 o
   6 -16   3       1201.99       1269.78       149.52 o
   7 -16   3      17297.94      17020.95       742.22 o
  -7 -15   3       4993.32       5217.71       499.18 o
  -6 -15   3       6674.03       6692.96       320.13 o
  -5 -15   3       6144.79       6334.62       307.82 o
  -4 -15   3       1291.89       1751.50       332.81 o
  -3 -15   3       1087.95       1213.78       130.88 o
  -2 -15   3      15364.41      15435.28       457.50 o
  -1 -15   3        164.71        216.38        93.61 o
   0 -15   3      36132.55      35258.13       911.17 o
   1 -15   3        432.27        431.87        97.44 o
   2 -15   3         91.77        262.03        85.45 o
   3 -15   3       1074.06       1043.98       141.41 o
   4 -15   3     355566.59     323675.31     20571.37 o
   5 -15   3       1960.26       1861.55       163.75 o
   6 -15   3        974.86        977.63       203.35 o
   7 -15   3       3183.89       3519.23       439.90 o
   8 -15   3      32112.48      34723.91      1898.96 o
  -8 -14   3         51.53        347.53       197.08 o
  -7 -14   3     141382.25     141132.30      3950.17 o
  -6 -14   3       2100.04       2151.68       174.43 o
  -5 -14   3       5430.81       5319.01       277.20 o
  -4 -14   3        637.07        629.37       124.88 o
  -3 -14   3      30225.16      30124.92      1118.84 o
  -2 -14   3         14.81         67.80        77.57 o
  -1 -14   3      71366.24      70988.43      1559.89 o
   0 -14   3        689.04        619.55        95.56 o
   1 -14   3      79810.09      77830.55      1903.11 o
   2 -14   3        956.76        967.49        99.14 o
   3 -14   3       4054.29       3907.72       173.14 o
   4 -14   3       2402.31       2590.40       186.38 o
   5 -14   3      18465.32      18979.80       684.16 o
   6 -14   3       5731.51       5230.79       370.96 o
   7 -14   3      12925.30      13427.44       897.42 o
   8 -14   3      24862.74      25793.70      1474.41 o
   9 -14   3        303.02        556.04       194.53 o
  -9 -13   3        293.63        182.17       129.95 o
  -8 -13   3     141554.19     144039.89      4029.45 o
  -7 -13   3       5094.31       5291.40       278.09 o
  -6 -13   3      49959.66      47869.34      1463.30 o
  -5 -13   3        646.34        680.24       124.16 o
  -4 -13   3       3699.70       3606.11       510.03 o
  -3 -13   3      27232.56      26055.80       813.87 o
  -2 -13   3     267528.00     271417.06      5782.45 o
  -1 -13   3      18939.36      19096.05       473.23 o
   0 -13   3      36628.82      34819.95       894.77 o
   1 -13   3        973.68       1179.38       163.60 o
   2 -13   3       3878.25       4029.04       236.91 o
   3 -13   3      11143.90      10934.03       330.16 o
   4 -13   3      65366.47      64363.01      1581.37 o
   5 -13   3        132.36         92.29        92.74 o
   6 -13   3       3452.34       3522.25       316.89 o
   7 -13   3        120.26        135.32       202.99 o
   8 -13   3       6301.21       6397.18       609.26 o
   9 -13   3         34.44         52.00       262.19 o
  10 -13   3      36510.71      40734.61      1522.96 o
 -10 -12   3         20.27        131.62       190.26 o
  -9 -12   3      23461.88      23249.65       981.67 o
  -8 -12   3         57.37        219.90       270.65 o
  -7 -12   3       5364.23       4921.23       388.76 o
  -6 -12   3       4124.00       4190.58       212.42 o
  -5 -12   3      30249.30      30881.51       940.99 o
  -4 -12   3       5307.98       4508.56       381.32 o
  -3 -12   3      16984.99      16770.60       557.98 o
  -2 -12   3      17103.47      17278.45       478.01 o
  -1 -12   3      10195.38       9907.51       281.47 o
   0 -12   3       1767.69       1693.10       124.20 o
   1 -12   3     184654.52     185765.02      4443.98 o
   2 -12   3      24074.21      22914.41       606.67 o
   3 -12   3      50151.91      49522.27      1227.28 o
   4 -12   3       2187.65       2166.42       131.48 o
   5 -12   3      18840.72      18617.21       600.56 o
   6 -12   3        428.78        551.95       138.46 o
   7 -12   3     283772.38     282286.19      9516.14 o
   8 -12   3        402.14        270.65       236.82 o
   9 -12   3       5137.14       5626.94       385.45 o
  10 -12   3          0.35         16.92       167.45 o
  11 -12   3        784.24       1066.00       227.27 o
 -10 -11   3       5531.70       5636.83       433.69 o
  -9 -11   3       6866.29       6593.20       457.84 o
  -8 -11   3       3690.45       3651.23       340.83 o
  -7 -11   3      11205.58      11202.95       455.31 o
  -6 -11   3     124482.02     104253.05      8270.23 o
  -5 -11   3        913.78        873.83       121.00 o
  -4 -11   3       1902.09       2160.73       170.92 o
  -3 -11   3       2850.98       3300.88       262.26 o
  -2 -11   3      67183.80      66713.29      1636.82 o
  -1 -11   3       1475.01       1557.98       101.71 o
   0 -11   3     170359.47     167944.92      3591.04 o
   1 -11   3       1187.36       1177.38        99.36 o
   2 -11   3     287051.75     275929.38      6563.04 o
   3 -11   3       2942.90       2965.25       144.79 o
   4 -11   3        564.04       1032.90       139.17 o
   5 -11   3       3360.94       3362.49       174.11 o
   6 -11   3     570638.25     554528.12     15162.36 o
   7 -11   3       5733.15       5189.64       905.44 o
   8 -11   3      60659.87      64344.01      2283.97 o
   9 -11   3        394.51        571.53       236.82 o
  10 -11   3       5993.88       7295.25       447.67 o
  11 -11   3       9948.67      10225.81       556.50 o
 -11 -10   3       3940.98       4025.65       355.27 o
 -10 -10   3        526.09        581.78       169.41 o
  -9 -10   3      10005.75       9852.52       782.16 o
  -8 -10   3       3175.99       2791.00       255.05 o
  -7 -10   3     118009.47      94670.62      3312.22 o
  -6 -10   3        534.63        640.04       139.77 o
  -5 -10   3      75338.09      76333.73      2687.47 o
  -4 -10   3        281.66        296.03       143.54 o
  -3 -10   3        100.18        157.88       101.00 o
  -2 -10   3        388.93        497.74        76.11 o
  -1 -10   3        434.01        763.56       122.50 o
   0 -10   3        123.66        295.89        70.01 o
   1 -10   3      22493.17      21877.58       579.93 o
   2 -10   3        381.03        498.28        73.49 o
   3 -10   3      74534.95      73717.80      1603.02 o
   4 -10   3       8189.68       7978.24       208.29 o
   5 -10   3        161.32        660.52        78.23 o
   6 -10   3      28297.65      27596.41       827.57 o
   7 -10   3        271.94        726.05       150.05 o
   8 -10   3        884.13        979.20       133.94 o
   9 -10   3      18623.89      19734.68       820.03 o
  10 -10   3      13203.14      14200.99       658.23 o
  11 -10   3      90178.94      99189.26      8251.99 o
  12 -10   3       1517.67       1697.18       268.95 o
 -12  -9   3       5831.10       6297.49       284.39 o
 -11  -9   3        354.23        443.34       115.50 o
 -10  -9   3       5417.91       5370.79       246.07 o
  -9  -9   3       1712.09       1712.60       207.65 o
  -8  -9   3     127137.48     125386.62      5794.30 o
  -7  -9   3        364.92        329.44       136.03 o
  -6  -9   3      54657.89      54754.66      1385.41 o
  -5  -9   3      14351.15      13489.03       598.97 o
  -4  -9   3     104814.05     104973.96      3624.82 o
  -3  -9   3      16014.03      16101.65       507.66 o
  -2  -9   3      18465.35      18871.69       502.84 o
  -1  -9   3       3329.84       3749.32       145.09 o
   0  -9   3     133982.12     135697.47      3256.28 o
   1  -9   3      11959.48      12167.22       366.79 o
   2  -9   3       6564.47       6507.47       243.96 o
   3  -9   3        571.31        856.46        70.88 o
   4  -9   3      29720.57      31179.97       641.50 o
   5  -9   3       1428.15       1406.89       124.54 o
   6  -9   3      26590.14      26186.89       988.23 o
   7  -9   3         18.17        104.39        96.69 o
   8  -9   3       2613.61       2755.89       199.14 o
   9  -9   3       1874.10       1915.21       226.35 o
  10  -9   3     408576.16     443697.28     19533.39 o
  11  -9   3       1002.74        935.62       207.04 o
  12  -9   3      16368.12      19984.63      2498.07 o
 -12  -8   3         88.22         25.94       145.39 o
 -11  -8   3      11970.36      11503.36       447.06 o
 -10  -8   3         39.96        -59.36        96.43 o
  -9  -8   3       7740.31       7694.74       329.99 o
  -8  -8   3       2034.27       1945.61       199.39 o
  -7  -8   3      10097.71      10278.57       419.17 o
  -6  -8   3       2794.58       2979.36       224.26 o
  -5  -8   3      56420.85      53732.12      1926.10 o
  -4  -8   3       9280.71       8951.71       355.15 o
  -3  -8   3         78.01        270.65       135.32 o
  -2  -8   3       2881.53       2845.72       132.46 o
  -1  -8   3     105225.16     109528.38      2634.90 o
   0  -8   3      19966.59      19945.84       527.47 o
   1  -8   3      25221.19      25068.21       713.82 o
   2  -8   3        922.16        822.41        68.02 o
   3  -8   3      39927.79      41330.14       833.86 o
   4  -8   3       1567.36       1749.29        92.06 o
   5  -8   3     310040.84     315269.94      8637.80 o
   6  -8   3        487.03        568.26        96.34 o
   7  -8   3      54178.26      54577.62      1560.68 o
   8  -8   3        606.76        545.36       116.68 o
   9  -8   3        141.08        414.43       167.46 o
  10  -8   3        460.84        405.44       185.11 o
  11  -8   3         13.87       1204.16       710.45 o
  12  -8   3         66.75        107.46       199.15 o
  13  -8   3        646.60       1015.74       255.89 o
 -13  -7   3       5839.26       5773.65       541.74 o
 -12  -7   3      20341.38      19661.16       678.98 o
 -11  -7   3       2286.96       2061.55       190.23 o
 -10  -7   3      49963.44      48558.67      1764.99 o
  -9  -7   3      10460.51       9915.96       699.81 o
  -8  -7   3      37339.33      37484.80      1117.87 o
  -7  -7   3        548.67        613.85       126.44 o
  -6  -7   3      33484.69      31905.90       823.87 o
  -5  -7   3        612.58        637.30       110.34 o
  -4  -7   3       5249.61       5934.51       335.14 o
  -3  -7   3        977.97        975.85        81.33 o
  -2  -7   3     151252.39     156546.92      4315.53 o
  -1  -7   3       2398.45       2572.12       127.07 o
   0  -7   3     119087.45     119785.27      2654.37 o
   1  -7   3         77.98         88.46        48.81 o
   2  -7   3      69911.45      70069.70      1381.87 o
   3  -7   3       2013.42       2251.71        89.81 o
   5  -7   3       3368.89       3133.16       159.40 o
   6  -7   3        385.41        735.91        86.02 o
   7  -7   3       1945.66       2038.62       144.97 o
   8  -7   3     112131.12     112448.90      3645.20 o
   9  -7   3       3894.54       4271.12       372.27 o
  10  -7   3     102427.91     115280.30     11084.86 o
  11  -7   3        247.61        -41.73       321.40 o
  12  -7   3      23805.96      26506.93      2228.49 o
  13  -7   3         21.31       -197.04       197.04 o
 -13  -6   3      13918.75      14286.57       545.56 o
 -12  -6   3        135.31         38.37       122.04 o
 -11  -6   3      58191.12      61052.84      1789.53 o
 -10  -6   3       3083.28       3239.95       301.16 o
  -9  -6   3     296621.75     295307.53      8149.20 o
  -8  -6   3        129.49        158.11        90.95 o
  -7  -6   3     112827.77     113002.52      3160.73 o
  -6  -6   3       3661.21       3783.49       182.85 o
  -5  -6   3      49672.21      50711.29      1450.58 o
  -4  -6   3        659.66        722.94       126.54 o
  -3  -6   3      33137.94      33893.39       847.16 o
  -2  -6   3        663.29        790.78       101.50 o
  -1  -6   3      15013.62      16719.95       442.58 o
   0  -6   3        474.51        446.27        53.54 o
   1  -6   3     110230.55     114742.37      2747.35 o
   2  -6   3       6062.36       6181.82       154.97 o
   3  -6   3     295873.97     302359.91      5849.48 o
   4  -6   3      16661.02      16729.56       396.43 o
   5  -6   3       5085.41       5493.52       285.43 o
   6  -6   3        263.37        223.41        71.64 o
   7  -6   3      59285.07      61656.00      1853.05 o
   8  -6   3      10766.86      10811.60       398.45 o
   9  -6   3       9873.64      10461.83       531.86 o
  10  -6   3        892.29        724.65       346.79 o
  11  -6   3       2311.25       2248.44       271.90 o
  12  -6   3       2339.79       2321.39       296.07 o
  13  -6   3     138692.59     138758.38      4839.31 o
 -13  -5   3        551.48        610.81       145.83 o
 -12  -5   3       3418.93       3222.88       233.10 o
 -11  -5   3         60.95        106.32       120.14 o
 -10  -5   3     282692.62     289098.16      7983.39 o
  -9  -5   3         70.62        120.21       101.69 o
  -8  -5   3      41556.93      41682.88      1234.81 o
  -7  -5   3       9928.57       9918.79       365.86 o
  -6  -5   3      29586.90      29680.87       765.33 o
  -5  -5   3       8591.46       8153.15       257.55 o
  -4  -5   3      35619.75      35555.03      1627.56 o
  -3  -5   3         55.63         92.52        40.89 o
  -2  -5   3     411267.75     436826.56      8443.92 o
  -1  -5   3      11479.21      12789.44       352.82 o
   0  -5   3     257757.95     264978.34      5121.97 o
   1  -5   3       3508.78       3559.21       131.83 o
   2  -5   3      17356.91      17522.67       492.60 o
   3  -5   3       1033.38       1042.04        76.82 o
   4  -5   3       2869.19       2953.16       139.25 o
   5  -5   3          4.27         85.27        50.80 o
   6  -5   3     321829.75     325528.62      8920.69 o
   7  -5   3       1061.99       1359.04       128.93 o
   8  -5   3     116447.90     120200.13      5583.28 o
   9  -5   3       3347.13       3458.76       315.55 o
  10  -5   3      14769.57      14701.62       686.74 o
  11  -5   3        436.51        255.85       181.49 o
  12  -5   3     446468.06     427489.94     28315.62 o
  13  -5   3          9.71       -199.79       199.79 o
 -14  -4   3        126.59         -3.31       135.28 o
 -13  -4   3      23278.90      23207.51       787.62 o
 -12  -4   3         55.73         17.61       122.04 o
 -11  -4   3       7799.46       7738.52       355.63 o
 -10  -4   3       5607.16       5579.65       286.83 o
  -9  -4   3     108706.94     109849.09      3093.31 o
  -8  -4   3       2238.58       2248.44       168.94 o
  -7  -4   3       5176.62       5829.84       256.75 o
  -6  -4   3        983.66       1099.40       114.77 o
  -5  -4   3       5264.42       5583.87       243.24 o
  -4  -4   3       5224.63       5611.39       218.76 o
  -3  -4   3      31617.23      32821.04       666.84 o
  -2  -4   3      20907.06      21846.99       454.13 o
  -1  -4   3     350753.72     361827.62      7656.59 o
   0  -4   3        142.76        294.60        36.59 o
   1  -4   3      83621.82      83965.53      2184.93 o
   2  -4   3        423.87        549.51        37.51 o
   3  -4   3      25505.23      25853.06       578.90 o
   4  -4   3        419.12        453.06        49.64 o
   5  -4   3      11147.74      11096.94       378.18 o
   6  -4   3       1170.92        995.54       143.55 o
   7  -4   3      41936.09      40887.33      1734.20 o
   8  -4   3         97.45       -106.33       121.79 o
   9  -4   3      78812.99      75567.11      4748.41 o
  10  -4   3          7.41       -108.00       150.05 o
  11  -4   3      51265.54      45421.07      6600.78 o
  12  -4   3        518.20        429.95       296.03 o
  14  -4   3        472.30         46.30       304.49 o
 -14  -3   3         19.83        -48.09       139.97 o
 -13  -3   3       4385.62       4016.49       372.37 o
 -12  -3   3      20134.16      19314.26       850.47 o
 -11  -3   3       6379.88       6566.91       507.75 o
 -10  -3   3      63621.29      65344.37      2338.87 o
  -9  -3   3         14.65        -34.57       152.24 o
  -8  -3   3       5736.30       6704.26      1040.99 o
  -7  -3   3         49.75         78.30        80.37 o
  -6  -3   3        588.40        888.96       249.40 o
  -5  -3   3        383.18        392.87        80.58 o
  -4  -3   3      27358.91      28698.16       787.94 o
  -3  -3   3        244.70        336.77        40.28 o
  -2  -3   3     365608.06     389145.94      7512.87 o
  -1  -3   3       1194.11       1223.30        64.32 o
   0  -3   3     222188.31     224931.94      4347.81 o
   1  -3   3          7.88         52.28        23.51 o
   2  -3   3     467963.53     475647.28     18817.93 o
   3  -3   3         96.46         94.98        35.14 o
   4  -3   3      46826.01      47446.23      1346.31 o
   5  -3   3         29.89         47.36        73.36 o
   6  -3   3     380335.91     352446.28     34048.33 o
   7  -3   3       2236.52       1971.79       287.64 o
   8  -3   3       1224.92       1268.70       178.25 o
   9  -3   3          1.11       -120.61       134.08 o
  10  -3   3      51446.11      47723.30      3764.94 o
  11  -3   3        127.82        -28.00       165.83 o
  12  -3   3      10171.58       9255.53       540.97 o
  13  -3   3        248.97          9.14       211.45 o
  14  -3   3        111.47        405.97       253.73 o
 -14  -2   3        187.03         58.00       189.32 o
 -13  -2   3     208583.95     207737.73      7128.98 o
 -12  -2   3       3563.70       3204.66       329.28 o
 -11  -2   3      70361.33      69799.34      2647.18 o
 -10  -2   3        598.12        355.24       287.58 o
  -9  -2   3      70291.77      71159.20      3630.40 o
  -8  -2   3       5277.18       4993.20       524.71 o
  -7  -2   3     684639.38     701320.62     23501.12 o
  -6  -2   3        495.61        383.20       102.29 o
  -5  -2   3        577.58       1136.07       139.94 o
  -4  -2   3         12.49         57.64        42.83 o
  -3  -2   3       5403.05       5870.05       148.41 o
  -2  -2   3         31.13         64.10        25.99 o
  -1  -2   3      35648.36      38549.60       708.75 o
   0  -2   3       1643.59       1610.85        50.45 o
   1  -2   3     226171.47     226553.30      4799.03 o
   2  -2   3       5773.43       6074.01       145.81 o
   3  -2   3       9298.29       9209.83       303.91 o
   4  -2   3       1241.47       1207.60       124.14 o
   5  -2   3      22680.01      22302.45       734.38 o
   6  -2   3       3828.34       3998.43       197.60 o
   7  -2   3      29468.89      29831.16      1110.12 o
   8  -2   3         91.07          9.30       177.61 o
   9  -2   3        510.25        739.07       158.51 o
  10  -2   3       1593.49       1322.73       236.85 o
  11  -2   3      46829.46      44021.38      4645.39 o
  12  -2   3        110.94         39.47       190.65 o
  13  -2   3       7273.50       7531.55       626.22 o
  14  -2   3         40.14        -30.63       209.64 o
 -14  -1   3      63465.61      65431.28      3390.72 o
 -13  -1   3        621.98        778.14       439.82 o
 -12  -1   3     196219.55     194984.53      9561.77 o
 -11  -1   3          0.03        135.32       287.56 o
 -10  -1   3      21586.62      19613.51      1237.50 o
  -9  -1   3       1655.41       1883.28       321.45 o
  -8  -1   3     576146.00     554775.31     18616.29 o
  -7  -1   3       5661.77       5654.18       490.93 o
  -6  -1   3      31971.66      28256.82      1513.15 o
  -5  -1   3        134.79        103.11        60.02 o
  -4  -1   3      18130.85      19723.14       786.95 o
  -3  -1   3       2726.14       2678.31        95.64 o
  -2  -1   3      11054.08      11799.62       249.40 o
  -1  -1   3        219.94        189.99        21.28 o
   0  -1   3     144795.47     145208.77      3069.73 o
   2  -1   3     141857.16     145913.25      2614.13 o
   3  -1   3       1282.25       1156.12        66.84 o
   4  -1   3      60029.65      59779.16      1296.85 o
   5  -1   3        702.51        524.98        65.22 o
   6  -1   3       7397.49       7123.25       273.40 o
   7  -1   3       4942.56       4497.25       279.55 o
   8  -1   3       2417.50       2249.06       676.80 o
   9  -1   3       1143.81       1123.44       182.83 o
  10  -1   3     404925.81     390331.62     13165.57 o
  11  -1   3        108.29         29.00       202.99 o
  12  -1   3       4238.00       3971.16       753.00 o
  13  -1   3        549.10        560.11       236.82 o
  14  -1   3     112753.83      99697.47     14086.43 o
 -14   0   3       2353.03       1725.67       473.71 o
 -13   0   3      18308.97      19176.39      1338.28 o
 -12   0   3       1585.26       1300.57       422.94 o
 -11   0   3        651.10       1170.27       321.41 o
 -10   0   3        906.21        755.92       182.82 o
  -9   0   3       1889.49       1780.06       211.49 o
  -8   0   3       2429.28       2202.55       245.35 o
  -7   0   3        395.72        494.95       121.80 o
  -6   0   3       1932.85       2253.62       194.98 o
  -5   0   3       1823.85       2165.14       168.30 o
  -4   0   3       6035.00       6279.26       205.02 o
  -3   0   3     307477.44     306700.62      8387.58 o
  -2   0   3        359.90        355.48        32.49 o
  -1   0   3      39605.98      41349.29       703.45 o
   0   0   3         13.08         60.77        24.98 o
   1   0   3     263451.12     283986.12      6000.30 o
   2   0   3        254.42        350.60        45.96 o
   3   0   3     166146.33     180706.36      3496.03 o
   4   0   3        915.20        726.55        57.99 o
   5   0   3      52728.14      52949.22      1296.96 o
   6   0   3       1625.17       1685.00       133.24 o
   7   0   3      64861.20      68616.75      2393.74 o
   8   0   3       2475.08       2492.94       245.34 o
   9   0   3     259871.34     252316.39      8534.06 o
  10   0   3          1.86         74.43       146.31 o
  11   0   3      35997.97      36544.25      1389.37 o
  12   0   3          1.04       -103.30       156.22 o
  13   0   3        678.65        758.47       473.65 o
  14   0   3         18.89        -71.76       190.65 o
 -14   1   3      61576.45      68848.91      2520.43 o
 -13   1   3       1982.27       1471.02       247.13 o
 -12   1   3      19314.53      18339.46       822.52 o
 -11   1   3        354.96        407.67       174.68 o
 -10   1   3       2368.92       2335.74       243.64 o
  -9   1   3        476.40        452.00       146.32 o
  -8   1   3      23600.30      23504.54       917.18 o
  -7   1   3        733.84        753.96       131.58 o
  -6   1   3      15643.20      13676.63       563.21 o
  -5   1   3       1473.83       1061.32        85.82 o
  -4   1   3     600797.62     613674.25     18737.75 o
  -3   1   3      10352.99      10014.83       250.38 o
  -1   1   3        480.45        409.87        27.63 o
   0   1   3     273008.09     279848.19      6844.44 o
   1   1   3       1334.25       1221.34        52.27 o
   2   1   3     362983.34     402670.75      8510.36 o
   3   1   3       2152.14       2604.68        84.11 o
   4   1   3     261538.38     273149.81      5281.92 o
   5   1   3        125.38        223.29        56.70 o
   6   1   3      21657.75      20418.18      1566.36 o
   7   1   3        861.82       1077.99       211.46 o
   8   1   3       2738.67       3125.65       243.66 o
   9   1   3       1832.64       1746.94       203.02 o
  10   1   3       3715.23       3734.68       372.27 o
  11   1   3        139.94        145.35       145.80 o
  12   1   3      63644.90      59852.20      2173.62 o
  13   1   3        410.15        372.15       211.45 o
  14   1   3        198.01        298.94       160.78 o
 -14   2   3        431.70        511.19       329.86 o
 -13   2   3      13482.61      13788.97       694.28 o
 -12   2   3          6.16        -81.30       178.27 o
 -11   2   3      89859.81      98089.89      6498.43 o
 -10   2   3       8756.66       9221.03       494.12 o
  -9   2   3     458616.72     457763.69     15394.45 o
  -8   2   3        184.15        279.51       125.17 o
  -7   2   3     130904.85     132556.72      4529.93 o
  -6   2   3         70.73          0.00        83.73 o
  -5   2   3      50661.55      52511.37      1829.06 o
  -4   2   3       1606.56       1204.40       126.93 o
  -3   2   3     131629.77     131440.17      3301.23 o
  -2   2   3       1653.01       1713.01        50.77 o
  -1   2   3       1447.79       1154.95        44.78 o
   0   2   3        255.45        445.94        32.39 o
   1   2   3     210141.89     206218.80      3990.72 o
   2   2   3      13830.84      14840.51       310.55 o
   3   2   3     217730.25     238752.81      4278.76 o
   4   2   3         11.47         61.64        38.01 o
   5   2   3      23237.42      22300.53       515.97 o
   6   2   3       1794.28       1885.71       141.77 o
   7   2   3        110.58       1285.58       186.07 o
   8   2   3        563.07        603.21       125.18 o
   9   2   3       3233.19       3356.35       271.94 o
  10   2   3        109.57        132.38       128.06 o
  11   2   3      47893.96      45647.38      1684.84 o
  12   2   3        100.42         75.68       189.49 o
  13   2   3      20066.71      17832.87       657.12 o
 -14   3   3      67879.25      76915.18      7523.36 o
 -13   3   3        626.91        338.32       186.94 o
 -12   3   3      16793.53      15348.88      2473.20 o
 -11   3   3        178.57        156.00       194.53 o
 -10   3   3    1000254.06    1026339.31     34342.86 o
  -9   3   3       3005.67       3209.72       286.41 o
  -8   3   3       6927.21       7121.45       382.51 o
  -7   3   3        257.18        270.65       202.99 o
  -6   3   3     127167.48     128606.24      6156.03 o
  -5   3   3        129.86        100.14        56.70 o
  -4   3   3     183630.20     172596.33      3674.61 o
  -3   3   3        237.65        358.52        44.13 o
  -2   3   3        139.23        482.92        37.94 o
  -1   3   3       2297.27       2357.52        54.89 o
   0   3   3      61541.82      65327.82      1103.40 o
   1   3   3         95.63         89.84        30.09 o
   2   3   3     281528.88     299786.59      6339.32 o
   3   3   3        118.23        196.88        31.70 o
   4   3   3      22406.51      25316.11       520.69 o
   5   3   3       1464.82       1395.21        92.62 o
   6   3   3      63189.59      63184.48      1545.46 o
   7   3   3        220.49        117.60        72.06 o
   8   3   3      33922.82      33118.16       998.52 o
   9   3   3          5.28        -71.52        96.33 o
  10   3   3      44683.46      43024.32      1292.51 o
  11   3   3       3352.97       3236.85       234.80 o
  12   3   3     198470.42     192199.77      5368.98 o
  13   3   3          4.62        -99.95       142.16 o
 -14   4   3        152.39         97.51       194.01 o
 -13   4   3      53919.18      60906.16      4527.25 o
 -12   4   3        399.94        407.04       186.94 o
 -10   4   3        765.15        669.26       190.27 o
  -9   4   3       6655.71       8495.72      1498.08 o
  -8   4   3       1030.70       1108.57       166.20 o
  -7   4   3      98403.91      95586.28      2677.08 o
  -6   4   3        204.44        337.76       111.51 o
  -5   4   3      16784.96      16360.67       514.01 o
  -4   4   3       2495.37       2116.53       121.60 o
  -3   4   3       1507.09       1730.81        95.32 o
  -2   4   3          1.05         89.78        28.77 o
   0   4   3        205.70        272.54        30.16 o
   1   4   3       7545.84       8303.11       175.92 o
   2   4   3        701.01        791.18        52.43 o
   3   4   3      90476.04      93816.91      2583.50 o
   4   4   3       1302.09       1249.94        71.09 o
   5   4   3     129060.96     133047.86      2846.51 o
   6   4   3        170.18         56.47        61.30 o
   7   4   3      22321.05      21933.70       585.70 o
   8   4   3        224.21        235.11       108.05 o
   9   4   3      71980.13      70778.33      2031.43 o
  10   4   3       2597.96       2131.59       189.22 o
  11   4   3      88815.41      81846.47      2359.85 o
  12   4   3       1703.78       1690.32       193.38 o
  13   4   3      87732.64      82300.02      2978.58 o
 -14   5   3      38805.07      43149.29      3316.49 o
 -13   5   3        751.11        541.32       202.29 o
 -12   5   3       4217.78       4515.58       392.68 o
 -11   5   3        561.81        470.74       173.13 o
 -10   5   3      76068.22      76499.19      2698.78 o
  -9   5   3        135.90         92.67       137.16 o
  -8   5   3      80232.32      79730.66      2782.15 o
  -7   5   3       5143.07       4920.29       312.42 o
  -6   5   3     119606.34     115617.08      3222.94 o
  -5   5   3         61.51        175.92       112.60 o
  -4   5   3      59092.60      58759.65      1426.56 o
  -3   5   3         20.24         92.06        32.24 o
  -2   5   3     885572.94     949010.75     35362.28 o
  -1   5   3       1632.83       1813.94        63.08 o
   0   5   3      99474.90      95214.31      1607.72 o
   1   5   3        525.23        676.22        65.57 o
   2   5   3      67085.37      67624.86      1803.21 o
   3   5   3       2911.22       3089.09       189.34 o
   4   5   3     152793.06     150485.88      5080.04 o
   5   5   3       3405.66       3526.34       159.37 o
   6   5   3       5790.49       6424.35       195.56 o
   7   5   3       3113.08       2916.75       136.70 o
   8   5   3      13118.84      12581.29       596.52 o
   9   5   3        185.02         90.22       161.14 o
  10   5   3        346.11        240.10       185.11 o
  11   5   3        589.16        573.81       223.52 o
  12   5   3      20339.06      18529.83      1219.81 o
  13   5   3         18.48        228.59       219.10 o
 -14   6   3        687.31        510.47       194.02 o
 -13   6   3      91500.12     101899.79      3583.45 o
 -12   6   3         80.03         -7.00       170.67 o
 -11   6   3      33603.85      34478.14      1319.42 o
 -10   6   3        527.45        461.99       173.13 o
  -9   6   3       7979.68       8844.28       460.75 o
  -8   6   3       2493.27       2777.76       250.40 o
  -7   6   3      87345.87      86695.79      2997.14 o
  -6   6   3        903.53       1117.37       448.31 o
  -5   6   3      61695.17      62225.46      2147.28 o
  -4   6   3        156.59        203.28        49.43 o
  -3   6   3      10928.17      10754.38       273.70 o
  -2   6   3       1022.24        854.44        92.05 o
  -1   6   3      30525.67      31454.22       589.27 o
   0   6   3       3327.18       3425.73        96.44 o
   1   6   3      25466.90      25783.98       576.75 o
   2   6   3       4346.60       4355.56       178.63 o
   3   6   3      33359.42      33960.30      1962.59 o
   4   6   3        254.87        324.85        96.50 o
   5   6   3        320.74        783.28        94.27 o
   6   6   3       5099.42       4732.09       197.61 o
   7   6   3      18319.56      18287.40       567.99 o
   8   6   3       3386.27       3260.18       196.15 o
   9   6   3      53396.12      51984.60      1910.84 o
  10   6   3        374.53        335.24       197.09 o
  11   6   3      31864.08      27870.42      1150.41 o
  12   6   3        891.17        941.31       321.41 o
 -14   7   3      95590.27     104286.78      5595.14 o
 -13   7   3        259.92        404.53       209.06 o
 -12   7   3     249769.88     270343.06     10282.93 o
 -11   7   3        384.06        205.91       173.13 o
 -10   7   3        437.86        411.62       178.23 o
  -9   7   3        257.71        269.35       154.12 o
  -8   7   3     517769.69     528022.44     14442.92 o
  -7   7   3       1818.13       1831.10       222.40 o
  -6   7   3     120249.80     120546.59      4089.23 o
  -5   7   3       1820.99       1912.64       120.05 o
  -4   7   3      17613.45      16392.53       718.63 o
  -3   7   3         50.69         79.70        52.63 o
  -2   7   3       3285.76       2949.69       166.35 o
  -1   7   3       1381.68       1379.41        66.77 o
   0   7   3      52330.85      55297.64      1092.77 o
   1   7   3       2728.83       2790.36       128.30 o
   2   7   3     102195.02     106475.36      2958.70 o
   3   7   3       2639.50       2572.04       226.40 o
   4   7   3      27522.11      26664.04      1014.12 o
   5   7   3       1763.81       1700.14       110.30 o
   6   7   3      22331.84      22202.37       686.88 o
   7   7   3       6155.06       6160.71       221.27 o
   8   7   3     137983.53     132363.70      3187.66 o
   9   7   3       9525.28       8363.47       356.66 o
  10   7   3     119583.16     114696.81      4003.80 o
  11   7   3         18.34         81.19       178.22 o
  12   7   3      17169.96      15739.94       742.23 o
 -13   8   3      44955.42      49702.22      1848.07 o
 -12   8   3         10.18        -50.75       179.41 o
 -11   8   3      38797.04      41820.04      2290.96 o
 -10   8   3         45.01          0.00       155.49 o
  -9   8   3        148.62        412.24       161.14 o
  -8   8   3       3660.25       3621.54       223.83 o
  -7   8   3      37412.41      36160.73      1288.91 o
  -6   8   3          0.64         77.60        62.71 o
  -5   8   3       8625.31       8747.08       311.96 o
  -4   8   3       3218.68       2966.87       293.87 o
  -3   8   3     216091.12     214670.19      5903.97 o
  -2   8   3       3117.75       2870.60       136.94 o
  -1   8   3      41473.34      38673.96       777.61 o
   0   8   3         42.58         97.09        40.35 o
   1   8   3      72962.15      78450.11      2145.63 o
   2   8   3       4813.24       4851.62       198.89 o
   3   8   3      17302.13      17033.32       695.21 o
   4   8   3        116.49         95.05       135.32 o
   5   8   3      17559.78      17641.32       736.93 o
   6   8   3       3405.64       3438.19       541.48 o
   7   8   3     106428.08      99726.39      3479.49 o
   8   8   3       1622.72       1683.53       126.45 o
   9   8   3      99068.13      94838.27      2311.65 o
  10   8   3        527.05        545.03       114.42 o
  11   8   3      15115.69      15617.61       550.53 o
 -13   9   3       2360.04       2237.17       456.79 o
 -12   9   3       3641.21       3458.58       327.55 o
 -11   9   3         49.30          2.26       346.77 o
 -10   9   3      98368.82     100759.82      6115.08 o
  -9   9   3        944.00        992.70       317.72 o
  -8   9   3      20775.36      20457.77       645.79 o
  -7   9   3         12.93          8.96        89.10 o
  -6   9   3       1760.20       2341.14       558.31 o
  -5   9   3         26.02         82.63        81.01 o
  -4   9   3     847961.19     804527.62     21965.84 o
  -3   9   3       1724.75       1908.69       136.06 o
  -2   9   3      72104.00      67470.38      1471.56 o
  -1   9   3        470.17        406.09        49.28 o
   0   9   3     273292.31     276927.75      5362.44 o
   1   9   3       2107.59       2186.50       112.06 o
   2   9   3     715788.69     702965.75     23551.04 o
   3   9   3       1909.46       1830.07       202.33 o
   4   9   3      62092.87      62489.71      2221.47 o
   5   9   3        778.74        942.61       191.39 o
   6   9   3        468.72        696.16       178.23 o
   7   9   3         25.21        -16.92       149.15 o
   8   9   3     101098.41      93723.72      5502.31 o
   9   9   3        202.95        385.47       197.09 o
  10   9   3        391.88        493.73       186.94 o
  11   9   3       3508.82       3428.20       431.45 o
 -12  10   3          1.69        -79.33       173.12 o
 -11  10   3       2414.25       2470.23       263.19 o
 -10  10   3        657.27        659.73       191.39 o
  -9  10   3      40469.47      39963.92      1487.19 o
  -8  10   3          7.95         15.13        92.15 o
  -7  10   3      42310.16      42715.21      2207.94 o
  -6  10   3          8.18         71.29        83.29 o
  -5  10   3     167635.72     164225.36      4541.37 o
  -4  10   3       2757.80       2937.67       178.35 o
  -3  10   3      44892.88      42507.27      1230.17 o
  -2  10   3        979.99        911.98        94.34 o
  -1  10   3       6734.76       6629.70       179.24 o
   0  10   3      13032.10      12572.81       286.57 o
   1  10   3     609410.88     606392.75     14989.64 o
   2  10   3       1119.41        877.90       155.51 o
   3  10   3      18997.28      19764.27      1169.49 o
   4  10   3       2712.91       2312.87       231.24 o
   5  10   3      29127.45      27714.08      1085.43 o
   6  10   3       7669.33       8109.75       460.70 o
   7  10   3      16804.06      15094.84       700.66 o
   8  10   3       3497.38       3525.14       389.16 o
   9  10   3       4875.32       4527.90       507.65 o
  10  10   3        531.74        862.72       227.27 o
 -12  11   3       2516.24       2440.80       275.15 o
 -11  11   3       3610.84       4094.02       370.31 o
 -10  11   3     371430.50     372954.03     12582.20 o
  -9  11   3       3950.51       4274.38       358.35 o
  -8  11   3       8171.35       6144.66       575.53 o
  -7  11   3       1230.64       1061.86       162.41 o
  -6  11   3      46786.56      45541.25      1320.70 o
  -5  11   3       5526.14       5567.52       253.68 o
  -4  11   3     105166.98     100979.92      2822.86 o
  -3  11   3         12.61         42.94        81.01 o
  -2  11   3      98878.63      92688.48      2251.74 o
  -1  11   3       7571.74       7462.12       223.50 o
   0  11   3       5441.38       5243.37       174.56 o
   1  11   3        170.47        122.53        57.23 o
   2  11   3      53505.14      56006.37      3358.82 o
   3  11   3       2598.53       2198.12       233.07 o
   4  11   3     279017.06     282271.03      9553.42 o
   5  11   3      19339.03      19390.82       965.86 o
   6  11   3      71922.53      67178.86      2400.99 o
   7  11   3        411.91        341.59       185.11 o
   8  11   3      28078.22      26127.93      1066.89 o
   9  11   3        974.97       1037.46       245.29 o
  10  11   3     158918.83     155747.70      5383.63 o
 -11  12   3     100964.17     108112.02      3771.76 o
 -10  12   3       3565.15       3982.54       358.33 o
  -9  12   3        136.14        304.48       167.46 o
  -8  12   3       1610.06       2266.96       372.19 o
  -7  12   3       1521.35       2136.17       211.37 o
  -6  12   3      19482.41      19055.93       612.42 o
  -5  12   3      28617.61      27324.71       828.90 o
  -4  12   3       1124.45       1101.37       126.97 o
  -3  12   3       1744.66       1993.30       134.25 o
  -2  12   3        949.47        983.87       104.88 o
  -1  12   3      96853.28      90730.46      2206.94 o
   0  12   3        258.71        349.09        70.26 o
   1  12   3      31946.59      31293.54       818.97 o
   2  12   3        141.75        378.65       154.12 o
   3  12   3       3541.98       3271.18       761.44 o
   4  12   3       1804.78       1421.03       214.34 o
   5  12   3      27441.57      27467.82      1091.00 o
   6  12   3         22.19         26.25       173.13 o
   7  12   3        979.26       1097.57       223.52 o
   8  12   3        453.10        744.77       214.31 o
   9  12   3      82914.92      80188.02      2863.85 o
 -10  13   3       1783.10       1898.40       238.36 o
  -9  13   3       1964.89       1590.28       338.36 o
  -8  13   3     136724.22     146578.81      7113.48 o
  -7  13   3       2263.23       1986.80       207.06 o
  -6  13   3     121911.63     117444.82      3282.37 o
  -5  13   3        307.14        430.63       110.41 o
  -4  13   3      18476.88      18175.78       589.98 o
  -3  13   3         17.76         54.83        89.38 o
  -2  13   3     506608.25     476953.84     14223.09 o
  -1  13   3          0.77        329.48        89.86 o
   0  13   3     116008.90     114117.18      2455.10 o
   1  13   3        144.40        175.17        88.72 o
   2  13   3      95909.41      93867.38      3268.86 o
   3  13   3       3602.26       3777.14       363.79 o
   4  13   3     119584.92     114713.29      3980.53 o
   5  13   3       1495.39       1535.40       312.97 o
   6  13   3       2278.94       2523.74       355.29 o
   7  13   3       3223.21       2845.54       280.96 o
   8  13   3         43.16        335.23       312.93 o
  -9  14   3      18008.66      17497.01      1100.97 o
  -8  14   3        398.69        676.63       270.65 o
  -7  14   3      17246.97      16815.42       562.40 o
  -6  14   3        127.38        215.67       109.44 o
  -5  14   3      58023.67      55838.91      1609.28 o
  -4  14   3       1954.04       1707.53       141.94 o
  -3  14   3     110509.73     103489.23      2520.60 o
  -2  14   3       6689.92       6248.10       298.04 o
  -1  14   3     209744.36     211827.72      7729.54 o
   0  14   3       2741.97       2753.90       156.95 o
   1  14   3        165.05        397.52        96.68 o
   2  14   3      10967.37      10995.26       544.62 o
   3  14   3      20341.04      20510.38       850.64 o
   4  14   3       9806.23      10177.91       544.55 o
   5  14   3       4180.70       4481.32       382.87 o
   6  14   3       1091.25       1191.37       389.08 o
   7  14   3       3270.09       3571.99       922.11 o
  -8  15   3      41130.21      41687.20      2205.67 o
  -7  15   3       7701.34       7499.44       336.22 o
  -6  15   3       4009.83       4450.70       257.24 o
  -5  15   3        416.12        581.13       117.83 o
  -4  15   3      58228.04      56227.90      1717.03 o
  -3  15   3        166.87        248.69       103.15 o
  -2  15   3        889.81       1126.61       132.20 o
  -1  15   3        434.55        592.77       109.82 o
   0  15   3       2144.33       2591.21       127.36 o
   1  15   3       7436.55       7081.98       424.74 o
   2  15   3     126434.77     128311.30      4427.40 o
   3  15   3      14179.64      14042.16       863.63 o
   4  15   3      10221.01      10359.05       556.52 o
   5  15   3         56.30          2.42       202.98 o
   6  15   3      87938.94      87427.23      3093.46 o
  -7  16   3       3274.21       4116.44       257.23 o
  -6  16   3       9083.97       8866.04       331.55 o
  -5  16   3      25289.00      23918.88       824.36 o
  -4  16   3        157.69        168.88       106.47 o
  -3  16   3      11382.45      11334.12       528.01 o
  -2  16   3       1935.11       1765.11       187.22 o
  -1  16   3        180.41        473.73       111.75 o
   0  16   3        117.33        196.81       106.10 o
   1  16   3      28102.06      28368.35      1108.71 o
   2  16   3        581.66        810.04       209.07 o
   3  16   3      18310.12      18772.52       814.45 o
   4  16   3        395.63        397.52       191.38 o
  -4  17   3     194589.64     196778.42      5450.49 o
  -3  17   3       1405.15       1208.88       144.15 o
  -2  17   3       8307.86       8086.64       315.65 o
  -1  17   3          3.13        115.52       115.11 o
   0  17   3      48431.85      49058.86      1435.79 o
   1  17   3       5487.31       5644.60       308.86 o
  -3 -17   4       6742.47       7233.69       288.54 o
  -2 -17   4        788.93        641.35       136.73 o
  -1 -17   4      34094.17      35081.81       917.07 o
   0 -17   4      33636.50      33737.96       878.91 o
   1 -17   4       3122.62       3074.60       175.89 o
   2 -17   4       3993.04       4261.36       202.81 o
   3 -17   4        675.38        986.72       154.19 o
   4 -17   4       2460.01       2287.95       190.90 o
  -5 -16   4       3088.27       3155.76       236.48 o
  -4 -16   4      29288.07      29002.26       780.91 o
  -3 -16   4       1263.17       1249.52       149.62 o
  -2 -16   4     129170.83     126994.17      3387.81 o
  -1 -16   4        322.31        374.29       105.78 o
   0 -16   4      65223.20      64017.39      1589.07 o
   1 -16   4         23.02        -52.34       103.00 o
   2 -16   4          8.26        200.71        88.36 o
   3 -16   4        140.30        239.48        81.98 o
   4 -16   4     366942.38     364746.75     10024.87 o
   5 -16   4       1661.15       1841.83       214.81 o
   6 -16   4       3728.40       4045.99       837.54 o
  -7 -15   4      16858.62      16821.89       582.74 o
  -6 -15   4        235.39        173.93       122.69 o
  -5 -15   4       1089.85       1433.71       161.63 o
  -4 -15   4         38.85         39.40        99.61 o
  -3 -15   4      28076.92      27431.79       742.84 o
  -2 -15   4        254.19        379.47       103.46 o
  -1 -15   4      33968.76      33512.58       875.05 o
   0 -15   4        198.66         79.44        90.15 o
   1 -15   4      50354.36      50028.24      1256.18 o
   2 -15   4       6454.56       6284.45       239.02 o
   3 -15   4     128112.35     127551.91      3071.45 o
   4 -15   4      36896.66      36436.17      1092.28 o
   5 -15   4      34073.08      34999.16      1051.99 o
   6 -15   4        367.96        195.74       166.18 o
   7 -15   4        729.64        879.65       287.58 o
   8 -15   4      20401.96      21531.23      1287.47 o
  -8 -14   4      13500.64      13235.98       737.17 o
  -7 -14   4       8206.94       8386.05       368.28 o
  -6 -14   4      13105.63      13015.05       480.90 o
  -5 -14   4       9573.39       9531.82       407.26 o
  -4 -14   4       1771.35       2119.24       359.95 o
  -3 -14   4       3158.71       3336.95       195.77 o
  -2 -14   4      16596.82      16755.62       427.31 o
  -1 -14   4       3087.13       2845.20       226.35 o
   0 -14   4      32948.46      32989.25       855.87 o
   1 -14   4        602.35        526.82       126.97 o
   2 -14   4       4361.30       4168.36       191.69 o
   3 -14   4       2613.44       2566.42       146.43 o
   4 -14   4       2176.76       2439.01       297.92 o
   5 -14   4        445.17        413.54       112.26 o
   6 -14   4      52261.74      52636.11      1909.60 o
   7 -14   4      13711.06      14037.74       931.33 o
   8 -14   4     158282.44     170729.08      8284.00 o
   9 -14   4      10181.47       9856.59      1684.33 o
  -9 -13   4      24101.85      23956.08      1005.64 o
  -8 -13   4       3555.68       3188.85       308.32 o
  -7 -13   4      11010.69      10713.36       420.69 o
  -6 -13   4      19655.61      18693.28       955.78 o
  -5 -13   4       2059.12       2146.76       178.23 o
  -4 -13   4         14.66         72.48       106.62 o
  -3 -13   4       3757.10       4019.22       237.86 o
  -2 -13   4      36775.46      37496.08       856.62 o
  -1 -13   4      23576.55      23721.11       629.31 o
   0 -13   4       3791.69       3824.74       256.60 o
   1 -13   4      11119.32      11441.40       353.39 o
   2 -13   4       3725.87       3743.16       178.14 o
   3 -13   4       5984.16       5957.99       234.51 o
   4 -13   4         10.60         82.53        72.13 o
   5 -13   4      13785.07      13460.66       467.95 o
   6 -13   4        942.53        776.46       178.24 o
   7 -13   4      64268.80      63931.66      3247.59 o
   8 -13   4       1149.44       1404.10       321.42 o
   9 -13   4      41365.26      43538.80      1607.22 o
  10 -13   4         71.54         30.45       178.22 o
 -10 -12   4       5898.74       6618.06       524.60 o
  -9 -12   4        234.83        385.98       194.92 o
  -8 -12   4      18056.60      17593.65       790.28 o
  -7 -12   4       5221.25       5317.77       394.34 o
  -6 -12   4       7483.68       6910.03       430.87 o
  -5 -12   4         15.10        -50.08        92.74 o
  -4 -12   4       2534.50       2943.91       329.93 o
  -3 -12   4       4306.62       4287.96       188.43 o
  -2 -12   4      39539.47      38645.12       878.42 o
  -1 -12   4       2396.01       2394.50       137.15 o
   0 -12   4         61.74        973.16       265.26 o
   1 -12   4       1678.08       1806.69       126.23 o
   2 -12   4     289841.75     282535.31      6723.08 o
   3 -12   4        348.93        355.13        82.39 o
   4 -12   4       6338.19       6221.65       226.59 o
   5 -12   4        308.53        296.97        94.21 o
   6 -12   4      52906.27      49863.34      1437.92 o
   7 -12   4       2834.42       2752.80       243.29 o
   8 -12   4      16598.06      17486.50       734.77 o
   9 -12   4        655.71        783.53       185.12 o
  10 -12   4      58833.13      64212.34      2300.39 o
 -11 -11   4      82968.59      81833.85      2412.90 o
 -10 -11   4       2581.93       2430.76       289.80 o
  -9 -11   4      31531.43      30970.00      1234.34 o
  -8 -11   4        454.50        425.88       199.16 o
  -7 -11   4      28397.36      27165.98      1078.92 o
  -6 -11   4       1062.41       1117.55       207.04 o
  -5 -11   4      47284.48      45275.44      1651.91 o
  -4 -11   4       2609.38       2416.40       176.63 o
  -3 -11   4      21529.40      21173.30       570.02 o
  -2 -11   4        391.10        419.00        79.12 o
  -1 -11   4      23739.60      22397.44       536.47 o
   0 -11   4       2518.85       2395.66       146.57 o
   1 -11   4     338821.56     329758.59      7838.40 o
   2 -11   4      17532.54      16702.90       463.86 o
   3 -11   4      19657.52      19909.68       536.30 o
   4 -11   4        250.17        283.01        69.10 o
   5 -11   4       1525.54       1997.42       108.78 o
   6 -11   4      26288.98      26520.11      1161.51 o
   7 -11   4      92910.27      94445.09      3242.14 o
   8 -11   4       4656.39       4412.60       247.98 o
   9 -11   4      11631.25      12071.96       579.82 o
  10 -11   4       7847.19       7964.91       466.30 o
  11 -11   4      31992.55      35079.97      2399.18 o
 -11 -10   4        580.43        723.91       178.21 o
 -10 -10   4        946.88        657.67       175.60 o
  -9 -10   4       1432.55       1203.42       185.96 o
  -8 -10   4      91636.88      88310.63      2552.44 o
  -7 -10   4       3315.28       2948.43       252.26 o
  -6 -10   4     131370.27     128784.27      4438.33 o
  -5 -10   4       1151.09       1328.49       203.36 o
  -4 -10   4       9748.77       9048.43       575.71 o
  -3 -10   4        444.57        510.02        82.39 o
  -2 -10   4      33916.15      33408.42       850.27 o
  -1 -10   4       1824.01       1627.16       103.44 o
   0 -10   4      78131.42      76189.01      1862.41 o
   1 -10   4       2942.55       3215.87       154.29 o
   2 -10   4       3456.35       3394.43       283.33 o
   3 -10   4        751.56        786.04        86.40 o
   4 -10   4     128878.34     130234.51      2548.91 o
   5 -10   4      12594.14      12549.53       329.17 o
   6 -10   4      14478.03      14218.22       702.98 o
   7 -10   4       8668.55       8735.34       406.29 o
   8 -10   4       4494.89       4580.79       242.79 o
   9 -10   4       1760.44       1865.37       166.12 o
  10 -10   4     380121.34     414288.28     20624.59 o
  11 -10   4       1338.44       1280.14       226.34 o
  12 -10   4      20800.27      24123.36      1812.67 o
 -12  -9   4       4798.55       4970.47       324.09 o
 -11  -9   4       5193.53       4928.85       274.12 o
 -10  -9   4        583.16        495.13       140.63 o
  -9  -9   4        520.38        758.03       180.18 o
  -8  -9   4      11650.04      11886.84       426.61 o
  -7  -9   4      16983.60      16686.37       734.97 o
  -6  -9   4        798.89        622.42       173.14 o
  -5  -9   4      28288.74      27018.05       858.60 o
  -4  -9   4      40262.36      40727.25      1185.48 o
  -3  -9   4     210115.97     205612.22      5669.78 o
  -2  -9   4       8809.96       8431.31       315.77 o
  -1  -9   4      35763.82      36130.66       817.23 o
   0  -9   4       3168.54       3364.75       142.90 o
   1  -9   4       8659.65       8682.01       271.16 o
   2  -9   4        525.00        592.61        77.39 o
   3  -9   4      67681.94      68267.12      1491.21 o
   4  -9   4       1545.63       1642.32        86.04 o
   5  -9   4       2678.46       2787.95       132.63 o
   6  -9   4        645.64        321.41       186.08 o
   7  -9   4      82322.43      85387.62      2397.88 o
   8  -9   4          7.12         17.72       103.86 o
   9  -9   4     262529.84     266555.44     14435.53 o
  10  -9   4       1424.96       1236.98       321.43 o
  11  -9   4     120930.46     136791.39     14768.75 o
  12  -9   4        211.37        541.30       228.36 o
 -12  -8   4      95643.06      95440.95      2728.26 o
 -11  -8   4       1591.46       1574.45       168.54 o
 -10  -8   4       5488.15       5389.39       278.21 o
  -9  -8   4       3685.70       3734.11       272.48 o
  -8  -8   4        115.15        109.74        94.86 o
  -7  -8   4       1093.46       1211.26       120.96 o
  -6  -8   4      92704.69      90925.66      2553.45 o
  -5  -8   4       9146.03       8744.62       469.28 o
  -4  -8   4     334051.56     332080.28      9117.45 o
  -3  -8   4       4362.40       4294.77       198.60 o
  -2  -8   4       1408.44       1812.36       203.02 o
  -1  -8   4       6309.60       6124.67       193.05 o
   0  -8   4     105398.84     109638.35      2359.53 o
   1  -8   4       5577.84       5400.28       193.24 o
   2  -8   4     109867.61     105044.16      2261.40 o
   3  -8   4         82.26        141.10        47.62 o
   4  -8   4     184511.69     185275.91      3603.13 o
   5  -8   4       2338.56       2353.08       124.80 o
   6  -8   4      39059.62      40445.22      1426.95 o
   7  -8   4        739.33        809.59       206.77 o
   8  -8   4         82.51        274.03       104.44 o
   9  -8   4        699.37        560.30       139.07 o
  10  -8   4       5076.32       6210.44       435.66 o
  11  -8   4       1178.68        837.24       211.36 o
  12  -8   4      21859.71      25034.69      1609.61 o
 -13  -7   4        618.60        799.31       159.36 o
 -12  -7   4       2073.41       2074.85       213.90 o
 -11  -7   4      15881.37      16113.75       573.12 o
 -10  -7   4      10648.22      10167.54       406.72 o
  -9  -7   4     215682.81     214328.70      7238.45 o
  -8  -7   4       4031.99       4198.38       232.66 o
  -7  -7   4      68195.33      68640.15      1959.52 o
  -6  -7   4       1435.10       1471.80       128.38 o
  -5  -7   4      36432.81      34157.36      1008.39 o
  -4  -7   4       2752.64       3015.61       137.57 o
  -3  -7   4        227.64        784.47       141.04 o
  -2  -7   4       3599.05       3373.78       170.98 o
  -1  -7   4      31961.98      31976.03       721.83 o
   0  -7   4      15294.54      15129.52       337.73 o
   1  -7   4     169308.33     177304.70      4229.90 o
   2  -7   4        238.13        368.53        54.41 o
   3  -7   4     193276.80     192635.23      3736.32 o
   4  -7   4      13500.52      14341.99       351.17 o
   5  -7   4      13621.88      14178.66       446.59 o
   6  -7   4       4632.88       4819.83       204.79 o
   7  -7   4      26254.97      26500.47       797.64 o
   8  -7   4       5224.79       5023.49       244.27 o
   9  -7   4        777.22       1072.74       229.61 o
  10  -7   4       1725.91       1416.41       243.27 o
  11  -7   4        299.64        394.54       199.15 o
  12  -7   4        104.73       -181.49       181.49 o
  13  -7   4      23224.45      22284.52      1118.31 o
 -13  -6   4       1584.63       1750.75       186.59 o
 -12  -6   4       1495.17       1731.45       201.97 o
 -11  -6   4         14.87         61.13       115.77 o
 -10  -6   4     580287.00     575282.69     15783.44 o
  -9  -6   4        354.95        336.88       117.15 o
  -8  -6   4      19701.79      19620.41       704.90 o
  -7  -6   4       1216.11       1219.09       127.77 o
  -6  -6   4      62906.42      63590.80      1831.18 o
  -5  -6   4         13.68         92.04        75.55 o
  -4  -6   4     204204.67     200836.94      4787.47 o
  -3  -6   4        901.17        804.45        73.79 o
  -2  -6   4       1029.04       1027.54       148.60 o
  -1  -6   4       3843.65       4513.53       150.26 o
   0  -6   4      45332.03      45833.30       921.11 o
   1  -6   4       1505.72       1415.04        83.11 o
   2  -6   4       1431.48       1839.35        87.70 o
   3  -6   4       9602.93       9756.17       224.29 o
   4  -6   4       2397.72       3074.26       126.03 o
   5  -6   4       9207.29       8732.93       259.66 o
   6  -6   4       1214.34       1630.12       156.93 o
   7  -6   4       4360.33       4631.79       217.67 o
   8  -6   4     117266.61     123799.12      4767.13 o
   9  -6   4        593.22        660.98       133.03 o
  10  -6   4       2544.36       2670.98       288.56 o
  11  -6   4        184.15        136.38       186.93 o
  12  -6   4      50336.18      44412.10      6470.04 o
  13  -6   4        254.12        144.01       209.64 o
 -13  -5   4      24169.88      24073.77       803.34 o
 -12  -5   4       2558.96       2275.11       217.22 o
 -11  -5   4      95536.00      94074.91      2686.09 o
 -10  -5   4      11167.61      11206.62       486.24 o
  -9  -5   4      43329.68      43592.13      1296.02 o
  -8  -5   4          5.33         62.69        84.90 o
  -7  -5   4      16914.57      16420.09       541.92 o
  -6  -5   4      36592.48      34876.52      1065.92 o
  -5  -5   4      14861.56      15609.72       500.07 o
  -4  -5   4      12670.29      12680.77       359.63 o
  -3  -5   4       6409.69       5575.43       185.48 o
  -2  -5   4      11231.27      12243.47       278.36 o
  -1  -5   4     200475.88     210329.39      4088.96 o
   0  -5   4       2041.67       2290.21        84.88 o
   1  -5   4        992.61       1588.20        91.89 o
   2  -5   4        494.63        576.01        43.43 o
   3  -5   4      32913.77      32221.73       814.25 o
   4  -5   4        123.94        229.73        42.36 o
   5  -5   4       3631.82       4002.68       151.75 o
   6  -5   4        196.23        296.72        77.39 o
   7  -5   4     311566.00     322801.56      8859.29 o
   8  -5   4        679.50        567.91       162.40 o
   9  -5   4     103215.69      95812.97      7619.51 o
  10  -5   4         12.37       -158.50       158.50 o
  11  -5   4      27155.18      20376.66      3848.56 o
  12  -5   4        638.78        524.40       202.99 o
 -14  -4   4       6034.95       6309.01       348.49 o
 -13  -4   4        696.46        834.05       161.46 o
 -12  -4   4      20033.78      20571.65       706.23 o
 -11  -4   4       3752.74       3509.71       246.64 o
 -10  -4   4      68494.77      68647.20      1984.17 o
  -9  -4   4         96.51        166.49       102.10 o
  -8  -4   4       4624.72       4848.67       246.69 o
  -7  -4   4       8265.14       8196.88       321.14 o
  -6  -4   4     269684.88     261433.88      7197.36 o
  -5  -4   4       7922.73       8774.31       314.28 o
  -4  -4   4       3835.57       3637.91       150.58 o
  -3  -4   4       3658.52       3578.36       131.22 o
  -2  -4   4     605559.94     621846.94     16983.63 o
  -1  -4   4       8083.59       8147.28       181.63 o
   0  -4   4     628116.25     646207.69     15268.58 o
   1  -4   4       1684.28       1876.26        69.49 o
   2  -4   4      47057.19      44352.28       932.55 o
   3  -4   4       1613.97       1723.68       123.47 o
   4  -4   4      32057.71      33654.63       747.65 o
   5  -4   4        320.77        411.96       101.15 o
   6  -4   4      46968.42      46831.74      1923.21 o
   7  -4   4         15.27        -16.92       119.61 o
   8  -4   4      53097.57      47887.87      3904.27 o
   9  -4   4         40.37       -129.68       169.15 o
  10  -4   4      37099.11      35216.40      4183.78 o
  11  -4   4         14.86        234.63       182.80 o
  13  -4   4       1222.53       1020.66       227.56 o
 -14  -3   4         12.00        -87.23       139.97 o
 -13  -3   4      10851.48      10703.45       791.00 o
 -12  -3   4       8823.10       8520.42       390.68 o
 -11  -3   4      31690.57      33008.71      1025.05 o
 -10  -3   4       3829.58       3809.32       239.52 o
  -9  -3   4      53676.34      52443.46      1533.92 o
  -8  -3   4        952.67        856.94       120.79 o
  -7  -3   4      45727.85      46939.62      1368.06 o
  -6  -3   4      10496.74      10849.72       379.78 o
  -5  -3   4      24030.91      24804.75       642.61 o
  -4  -3   4        201.45        142.15        47.22 o
  -3  -3   4        920.13       1162.09       122.35 o
  -2  -3   4      10630.14      10938.23       243.25 o
  -1  -3   4     524101.16     564381.81     17059.89 o
   0  -3   4       8048.87       8051.89       181.95 o
   1  -3   4     233768.53     230107.00      5441.77 o
   2  -3   4       3599.29       3542.05       121.14 o
   3  -3   4      11014.33      11652.61       263.83 o
   4  -3   4        259.70        225.38        62.37 o
   5  -3   4      13321.02      12938.73       711.90 o
   6  -3   4         14.25          1.06        93.47 o
   7  -3   4        593.22        828.66       203.00 o
   8  -3   4       3295.28       3096.03       272.09 o
   9  -3   4     163602.59     157700.42      8389.38 o
  10  -3   4        404.31        293.21       158.51 o
  11  -3   4      12937.23      11583.34       956.78 o
  12  -3   4        898.86        732.98       215.30 o
  13  -3   4      13995.10      12869.57      2421.46 o
 -14  -2   4      32114.42      32249.64      1041.04 o
 -13  -2   4        661.49        294.34       197.05 o
 -12  -2   4     521506.09     524508.38     17676.14 o
 -11  -2   4         17.67        139.71       160.70 o
 -10  -2   4       1302.84       1588.28       312.97 o
  -9  -2   4         63.59         -6.34       130.54 o
  -8  -2   4     190556.06     188524.27      6408.77 o
  -7  -2   4       5988.96       5970.92       259.97 o
  -6  -2   4     325624.12     318571.75      8747.29 o
  -5  -2   4        197.16         66.86        61.30 o
  -4  -2   4      33231.90      35112.52       876.87 o
  -3  -2   4        308.60        308.83        40.00 o
  -2  -2   4       1700.02       1547.49        67.78 o
  -1  -2   4       1497.63       1902.67        63.64 o
   0  -2   4     224066.23     220456.83      3947.02 o
   1  -2   4       6817.37       7179.96       207.42 o
   2  -2   4      64090.67      65299.55      1411.19 o
   3  -2   4       3061.09       2805.32       101.53 o
   4  -2   4        222.26        420.09        60.52 o
   5  -2   4         14.54        150.46        64.59 o
   6  -2   4        137.96        596.15        90.82 o
   7  -2   4         31.63        136.58        95.39 o
   8  -2   4     152706.23     156782.56      5351.51 o
   9  -2   4       3146.72       3285.09       288.59 o
  10  -2   4     105202.38      99703.25      3466.07 o
  11  -2   4         11.12         86.99       162.39 o
  12  -2   4         71.87        274.59       174.68 o
  13  -2   4          1.72       -171.62       171.62 o
 -14  -1   4       1784.27       1848.46       507.53 o
 -13  -1   4     259252.19     206623.97      9943.64 o
 -12  -1   4       4387.67       4298.70       365.75 o
 -11  -1   4      37343.49      37581.23      1431.21 o
 -10  -1   4        408.87        186.68       156.22 o
  -9  -1   4      12947.79      12392.46       564.34 o
  -8  -1   4      17938.09      16442.23       847.62 o
  -7  -1   4     245387.41     242883.25      9000.71 o
  -6  -1   4      12886.43      12106.02       864.43 o
  -5  -1   4      16608.88      17458.32       492.23 o
  -4  -1   4       7547.93       6925.75       194.13 o
  -3  -1   4     245714.83     244371.12      5582.73 o
  -2  -1   4       1199.17       1500.72        64.62 o
  -1  -1   4     238970.56     238939.91      3999.71 o
   0  -1   4         21.13         84.58        18.79 o
   1  -1   4       2717.30       2693.09       113.75 o
   2  -1   4       4309.31       4726.20       108.55 o
   3  -1   4        347.96       1164.82        85.74 o
   4  -1   4        519.49        389.41        44.97 o
   5  -1   4        110.90        484.44        68.36 o
   6  -1   4       1206.38       1126.53       103.07 o
   7  -1   4     262707.78     255238.89      8598.53 o
   8  -1   4        151.72        200.45       117.83 o
   9  -1   4     185353.30     177895.09      6055.55 o
  10  -1   4         17.16        -43.06       129.95 o
  11  -1   4      95844.77      87800.13      3080.84 o
  12  -1   4         56.25        -16.92       153.33 o
  13  -1   4       1860.57       1603.19       524.45 o
 -14   0   4        320.62        636.61       227.96 o
 -13   0   4       5021.85       5317.56       434.42 o
 -12   0   4       4198.28       4100.21       351.61 o
 -11   0   4         73.38        -84.58       253.73 o
 -10   0   4     141923.03     145642.58      7137.15 o
  -9   0   4        566.26        532.87       155.50 o
  -8   0   4      93654.64      98373.23      3411.58 o
  -7   0   4       2433.84       1709.03       253.82 o
  -6   0   4      32839.37      31431.30      1154.07 o
  -5   0   4       7778.10       6999.18       273.50 o
  -4   0   4     990093.75    1006355.38     41366.25 o
  -3   0   4       6402.76       5737.25       158.86 o
  -2   0   4     207689.41     209048.02      4166.69 o
  -1   0   4        936.75        859.90        40.75 o
   0   0   4     216214.92     223308.91      6590.04 o
   1   0   4        480.78        536.08        33.95 o
   2   0   4     643273.88     713837.56     23847.52 o
   3   0   4       2126.36       1959.27        74.85 o
   4   0   4       1856.46       2113.78        88.77 o
   5   0   4       1379.60       1358.88        85.13 o
   6   0   4      45908.70      44868.78      1287.45 o
   7   0   4        640.76        494.89       109.45 o
   8   0   4      78624.41      75431.79      2623.99 o
   9   0   4         76.71         94.24       121.79 o
  10   0   4      58510.27      57811.93      2993.27 o
  11   0   4         25.33        128.82       152.24 o
  12   0   4       4082.02       3466.37       320.40 o
  13   0   4        460.51        125.76       150.50 o
 -14   1   4       4011.34       3749.65       600.68 o
 -13   1   4        786.54        896.57       405.99 o
 -12   1   4       2204.34       1962.26       268.97 o
 -11   1   4      15829.71      15249.88      1253.58 o
 -10   1   4       2223.77       2511.35       262.39 o
  -9   1   4       1856.88       2765.68       329.92 o
  -8   1   4       3138.70       3162.24       267.44 o
  -7   1   4     148270.31     149276.55      5089.73 o
  -6   1   4        835.26        669.89       119.63 o
  -5   1   4     301875.47     288056.88      7901.84 o
  -4   1   4      10970.62      10664.63       311.33 o
  -3   1   4     420457.19     425900.72     11633.46 o
  -2   1   4       4485.45       4088.92       123.77 o
  -1   1   4      31727.79      32298.65       644.55 o
   0   1   4        645.22        516.82        37.70 o
   2   1   4        109.07        214.33        30.61 o
   4   1   4          2.39        104.00        47.61 o
   5   1   4      48869.80      49000.30      1074.72 o
   6   1   4          6.39        -58.48        60.02 o
   7   1   4       1751.81       2152.16       152.25 o
   8   1   4         29.29        -28.08        78.84 o
   9   1   4      16929.00      16814.00       686.97 o
  10   1   4          2.23         80.29       103.86 o
  11   1   4       9668.13       9109.65       523.12 o
  12   1   4        175.25        277.35       141.96 o
  13   1   4      33717.84      30912.71      1215.66 o
 -14   2   4      94161.70     108791.02      5485.55 o
 -13   2   4         34.64        -70.83       190.26 o
 -12   2   4       1962.38       1992.21       255.33 o
 -11   2   4       3222.51       2852.22       499.15 o
 -10   2   4     475605.16     484754.94     16310.12 o
  -9   2   4       3733.43       3518.28       291.52 o
  -8   2   4       3451.36       3556.98       274.44 o
  -7   2   4        266.17        267.09       113.16 o
  -6   2   4      16706.19      16390.45       653.49 o
  -5   2   4       4122.01       4189.23       262.38 o
  -4   2   4      14721.04      14405.87       346.52 o
  -3   2   4        297.26        360.51        41.48 o
  -2   2   4      36459.41      38575.61       710.30 o
  -1   2   4        285.36        439.63        50.41 o
   0   2   4      58265.25      64400.12      1385.33 o
   1   2   4        529.33        596.51        44.50 o
   2   2   4      47601.80      49373.68       846.51 o
   3   2   4       1506.61       1275.73        69.91 o
   4   2   4      19048.65      20348.93       427.10 o
   5   2   4       1064.90       1216.41        80.20 o
   6   2   4     324302.62     318848.50      7572.52 o
   7   2   4       1474.17       1515.67       126.23 o
   8   2   4      82697.46      80985.59      2288.87 o
   9   2   4        118.79         16.06       115.83 o
  10   2   4      57322.32      53643.94      1573.22 o
  11   2   4        187.90         75.86       121.81 o
  12   2   4      20000.02      18820.21       654.26 o
  13   2   4        119.79          5.01       145.48 o
 -14   3   4         28.47        142.29       405.97 o
 -13   3   4      27469.20      30325.64      2051.27 o
 -12   3   4         93.75         33.25       170.67 o
 -11   3   4     255287.05     266184.41      9026.38 o
 -10   3   4       4174.54       4339.00       339.61 o
  -9   3   4      97382.65      97034.93      3372.34 o
  -8   3   4        119.50         58.36       117.83 o
  -7   3   4      32257.84      31572.35      1171.18 o
  -6   3   4       1960.20       1820.45       157.89 o
  -5   3   4      27821.74      28503.32      2151.48 o
  -4   3   4         35.17         71.97        44.10 o
  -3   3   4      21833.40      21791.64       390.26 o
  -2   3   4       4990.18       5141.34       116.27 o
  -1   3   4      38886.61      40572.79       745.44 o
   0   3   4       5114.16       5353.04       143.92 o
   1   3   4      11938.14      13115.17       282.66 o
   2   3   4         19.21        -18.76        24.21 o
   3   3   4       4030.56       3882.18       118.37 o
   4   3   4        713.64        872.51        66.70 o
   5   3   4     601598.12     618812.75     14635.17 o
   6   3   4       3708.37       3561.60       157.41 o
   7   3   4      30223.81      29064.69       874.44 o
   8   3   4        213.82        248.10        94.34 o
   9   3   4     103440.77      96893.57      2735.05 o
  10   3   4         63.31        154.88       112.65 o
  11   3   4       4529.37       4948.61       284.91 o
  12   3   4       5158.40       4908.65       300.21 o
  13   3   4      77778.51      74055.91      2490.36 o
 -14   4   4      16991.62      18425.87      1498.92 o
 -13   4   4        126.21        229.08       287.56 o
 -12   4   4      15649.27      17675.07       783.87 o
 -11   4   4         52.57        230.17       166.18 o
 -10   4   4         29.15        354.62       166.18 o
  -9   4   4         98.27        173.57       137.16 o
  -8   4   4      71793.58      70264.42      2796.77 o
  -7   4   4       2882.62       2836.11       188.18 o
  -6   4   4     852172.25     823077.56     22475.92 o
  -5   4   4          7.65        136.00        73.36 o
  -4   4   4       5140.93       4536.54       242.22 o
  -3   4   4         98.73        101.84        32.77 o
  -2   4   4     331482.78     331941.12      5236.23 o
  -1   4   4       3423.71       3411.57        86.01 o
   0   4   4     382618.44     372571.84      6651.32 o
   1   4   4        958.75        783.79        75.58 o
   2   4   4     100996.12     106438.43      2272.21 o
   3   4   4         83.20         50.70        37.57 o
   4   4   4      17575.36      20133.54       595.87 o
   5   4   4       5771.24       5944.20       188.92 o
   6   4   4     105495.84     108145.30      2329.04 o
   7   4   4       1739.48       1814.27       144.08 o
   8   4   4       1425.33       1704.42       141.42 o
   9   4   4        724.74        805.73       125.08 o
  10   4   4       6673.18       6850.49       320.75 o
  11   4   4         83.40        182.89       118.87 o
  12   4   4      32884.52      31773.54      1005.03 o
  13   4   4        520.94        576.29       159.34 o
 -14   5   4        127.93        201.93       186.93 o
 -13   5   4      20967.28      21939.02       933.57 o
 -12   5   4       1385.76       1434.49       233.04 o
 -11   5   4       2102.21       1527.31       270.70 o
 -10   5   4          2.25         -8.83       137.16 o
  -9   5   4       1708.43       1641.08       287.61 o
  -8   5   4        982.21        620.72       120.21 o
  -7   5   4     547649.81     526119.25     14408.98 o
  -6   5   4       7512.34       7011.75       295.80 o
  -4   5   4        287.99        259.02        48.64 o
  -3   5   4     116729.86     117523.14      2124.44 o
  -2   5   4       1437.12       1419.09        52.84 o
  -1   5   4     875161.06     869255.81     29026.32 o
   0   5   4         98.60        128.84        34.66 o
   1   5   4      62517.03      68218.66      1339.61 o
   2   5   4       1823.60       1682.72        88.58 o
   3   5   4       3164.64       3910.20       338.47 o
   4   5   4        895.95        864.47        73.21 o
   5   5   4     118883.38     119621.77      3307.48 o
   6   5   4          8.29         11.39        70.80 o
   7   5   4         66.90        309.61        87.52 o
   8   5   4        784.68        701.73        95.89 o
   9   5   4      11271.03      11738.61       438.05 o
  10   5   4        671.34        685.31       129.77 o
  11   5   4      31480.60      30659.79      1222.39 o
  12   5   4         89.40         36.73       207.02 o
 -14   6   4      10555.96      12104.13       633.07 o
 -13   6   4       2305.76       2611.48       304.88 o
 -12   6   4     204211.92     216326.47      7618.37 o
 -11   6   4         36.34       -131.56       161.14 o
 -10   6   4      22284.39      21989.93       898.71 o
  -9   6   4        132.54         90.22       142.04 o
  -8   6   4       9798.52      10397.64       496.80 o
  -7   6   4       7282.71       7097.24       327.36 o
  -6   6   4       5544.45       4849.98       406.26 o
  -5   6   4        276.05        368.99       144.28 o
  -4   6   4     161347.25     154705.33      3296.72 o
  -3   6   4        480.85        530.17        56.51 o
  -2   6   4      24484.52      23426.49       448.16 o
  -1   6   4         33.01         84.19        34.96 o
   0   6   4       4547.25       5234.74       164.59 o
   1   6   4        349.38        244.61        34.52 o
   2   6   4     334546.94     355724.66      8710.66 o
   3   6   4      13159.06      12698.56       414.97 o
   4   6   4      30692.53      30779.12       910.47 o
   5   6   4        261.10        411.10        99.90 o
   6   6   4      45425.10      40859.87      1446.68 o
   7   6   4         99.43        261.96        93.73 o
   8   6   4     352041.88     328365.53      9001.09 o
   9   6   4        921.36        795.09       270.67 o
  10   6   4      12413.73      12445.61       863.57 o
  11   6   4        208.01        334.45       209.06 o
  12   6   4        578.12        541.31       304.49 o
 -14   7   4       1385.86       1202.41       231.20 o
 -13   7   4     203325.08     218884.88      7469.33 o
 -12   7   4          7.79         65.48       185.11 o
 -11   7   4         77.17        107.13       178.22 o
 -10   7   4       1298.23       1396.96       203.36 o
  -9   7   4      10385.00      10251.99       508.75 o
  -8   7   4       1731.18       1425.60       182.84 o
  -7   7   4      98376.04     101018.95      3482.58 o
  -6   7   4       2050.31       1842.27       566.80 o
  -5   7   4     163306.36     161456.92      3850.81 o
  -4   7   4       5500.01       5208.53       196.24 o
  -3   7   4       2599.60       3216.91       201.90 o
  -2   7   4         27.99         12.66        46.65 o
  -1   7   4     115206.59     121292.89      2363.83 o
   0   7   4          0.17         56.54        43.09 o
   1   7   4     314648.47     310711.06      7368.25 o
   2   7   4       5233.34       5412.26       196.13 o
   3   7   4     204317.83     209232.91      5761.91 o
   4   7   4        183.57        311.65        82.04 o
   5   7   4        950.33       1209.93       121.00 o
   6   7   4         96.29        171.30        92.74 o
   7   7   4     651172.88     630822.19     17256.61 o
   8   7   4       2001.37       2014.23       132.82 o
   9   7   4      23293.18      20684.98      1088.95 o
  10   7   4       2151.46       2156.50       268.97 o
  11   7   4      22013.71      20729.69      1643.55 o
  12   7   4       1305.55       1109.01       226.34 o
 -13   8   4         59.10        126.87       167.45 o
 -12   8   4       1836.50       2031.29       372.19 o
 -11   8   4       3902.71       3543.11       317.11 o
 -10   8   4      51633.82      53044.09      1922.46 o
  -9   8   4        106.08        178.63       186.07 o
  -8   8   4      27333.29      27320.20       833.95 o
  -7   8   4        568.30        602.89       112.60 o
  -6   8   4      37027.92      35791.23       886.47 o
  -5   8   4       3329.21       3301.71       180.24 o
  -4   8   4     582361.44     544127.44     14859.60 o
  -3   8   4         72.38        144.71        65.92 o
  -2   8   4       9274.35       9374.46       252.49 o
  -1   8   4         15.89         51.39        43.39 o
   0   8   4      40547.60      40709.67       900.02 o
   1   8   4       6489.34       6482.45       217.81 o
   2   8   4      50977.54      50173.51      1433.65 o
   3   8   4       3468.05       3179.69       257.06 o
   4   8   4      11140.32      11592.17       532.83 o
   5   8   4       1724.46       1276.27       185.14 o
   6   8   4      12023.63      12101.02       568.73 o
   7   8   4         44.63        152.88        95.42 o
   8   8   4       3269.31       3402.87       208.78 o
   9   8   4       1800.39       1893.49       174.16 o
  10   8   4        376.14        422.90       191.38 o
  11   8   4       4588.40       4440.41       394.30 o
 -13   9   4       2896.17       2580.06       279.43 o
 -12   9   4        816.62        658.49       197.10 o
 -11   9   4      50090.95      50242.07      1843.42 o
 -10   9   4        572.08        593.19       178.23 o
  -9   9   4      31458.97      31298.26      1155.22 o
  -8   9   4         57.93         57.81        96.33 o
  -7   9   4     105133.84     104664.67      5111.01 o
  -6   9   4       1190.22       1249.74       116.39 o
  -5   9   4     531672.94     502190.25     13741.89 o
  -4   9   4         25.85        135.32        83.73 o
  -3   9   4     452766.06     426559.62     10113.25 o
  -2   9   4       3807.38       3462.69       143.13 o
  -1   9   4      71695.16      69051.23      1368.64 o
   0   9   4       3904.18       4030.69       128.12 o
   1   9   4     525199.19     525982.81     12445.24 o
   2   9   4       2929.32       2986.82       159.33 o
   3   9   4      10084.64      10071.58       484.85 o
   4   9   4        416.43        309.23       149.16 o
   5   9   4      19327.30      18908.09       784.88 o
   6   9   4          0.39         -8.46       143.53 o
   7   9   4      24176.67      24085.45       976.86 o
   8   9   4       3097.57       2774.83       338.40 o
   9   9   4      10144.65       9801.68       544.57 o
  10   9   4       3461.69       3122.46       482.21 o
  11   9   4      49157.80      46472.75      1752.41 o
 -12  10   4      45222.85      47634.36      1770.20 o
 -11  10   4        777.86        640.83       202.30 o
 -10  10   4      11092.28      11952.23       626.44 o
  -9  10   4        297.94        364.83       137.29 o
  -8  10   4      14085.75      13989.99       897.66 o
  -7  10   4          5.11       -169.15       169.15 o
  -6  10   4       3997.80       4750.58       228.10 o
  -5  10   4         76.80        252.49        88.86 o
  -4  10   4      32587.21      31950.51       944.07 o
  -3  10   4        408.91        383.02        83.94 o
  -2  10   4      19305.50      18698.18       510.53 o
  -1  10   4       1998.80       1968.19       105.93 o
   0  10   4       1120.92       1652.73       140.45 o
   1  10   4      28501.51      26681.32       692.59 o
   2  10   4       8618.95       8828.06       318.11 o
   3  10   4         18.52         62.93       149.15 o
   4  10   4      94083.46      94115.34      3550.82 o
   5  10   4       1097.50        914.63       191.39 o
   6  10   4     174428.16     175553.66      6006.23 o
   7  10   4       1323.91       1260.45       219.13 o
   8  10   4      40499.68      38965.56      1488.02 o
   9  10   4        187.95        376.90       190.26 o
  10  10   4      10754.95      10420.71       580.47 o
 -12  11   4        953.43        886.97       221.05 o
 -11  11   4      29081.86      30811.95      1204.70 o
 -10  11   4       5980.94       5528.86       400.75 o
  -9  11   4       1186.79       1399.34       209.08 o
  -8  11   4       2582.58       1894.94       321.46 o
  -7  11   4      51402.25      50612.95      1818.37 o
  -6  11   4        281.38        321.08        98.84 o
  -5  11   4       9031.61       9549.04       534.81 o
  -4  11   4         80.82        -48.00        85.45 o
  -3  11   4       5158.52       5607.40       221.58 o
  -2  11   4        171.42         86.24        87.90 o
  -1  11   4     240913.55     240372.47      4659.02 o
   0  11   4       4766.47       4975.64       172.58 o
   1  11   4      67407.18      66951.90      2291.06 o
   2  11   4         70.47         76.12       131.57 o
   3  11   4      51118.10      50820.23      1838.99 o
   4  11   4        270.56        315.76       161.14 o
   5  11   4     668822.50     662630.31     22248.28 o
   6  11   4       2018.37       2181.05       262.37 o
   7  11   4       1250.80       1661.05       482.14 o
   8  11   4       1118.70       1429.98       245.00 o
   9  11   4      93171.72      93181.59      3294.01 o
 -11  12   4       2509.75       2728.11       286.37 o
 -10  12   4       7333.23       7940.31       472.61 o
  -9  12   4       4503.92       4044.23       507.64 o
  -8  12   4      41696.10      41127.93      2155.69 o
  -7  12   4        428.24        555.57       211.45 o
  -6  12   4     102497.43     104762.24      4515.71 o
  -5  12   4       3196.02       2837.57       188.70 o
  -4  12   4       1101.82       1204.75       119.54 o
  -3  12   4        846.04        692.18       100.07 o
  -2  12   4       1011.59       1198.15       113.41 o
  -1  12   4       9789.51       9697.26       240.05 o
   0  12   4      15832.32      15658.82       389.05 o
   1  12   4       1994.30       1834.57       153.50 o
   2  12   4      63269.74      60486.90      2159.54 o
   3  12   4       3666.49       3558.02       310.40 o
   4  12   4     133923.30     139360.77      4803.77 o
   5  12   4        553.61        457.83       185.11 o
   6  12   4        967.39       1309.74       226.33 o
   7  12   4         70.73         -8.46       167.45 o
   8  12   4       2264.88       1962.65       267.38 o
   9  12   4       9575.83       9462.62       694.01 o
 -10  13   4       2518.42       2590.73       268.97 o
  -9  13   4      15873.54      15682.78      1016.16 o
  -8  13   4       9978.25       9513.99       727.94 o
  -7  13   4     205648.80     204493.64      6907.92 o
  -6  13   4        583.65        643.39       120.20 o
  -5  13   4      49261.82      47651.37      1205.81 o
  -4  13   4       2769.24       2605.22       159.82 o
  -3  13   4      42681.73      38862.26       997.45 o
  -2  13   4       9149.15       8563.65       353.56 o
  -1  13   4     322201.62     307143.91      7307.05 o
   0  13   4       1716.67       1779.31       131.86 o
   1  13   4      69765.20      71734.81      2036.34 o
   2  13   4         30.39         92.09       161.14 o
   3  13   4      14010.01      14685.44       670.61 o
   4  13   4       7573.31       8111.81       466.77 o
   5  13   4      19935.51      19445.97       844.53 o
   6  13   4       3591.16       3630.32       323.04 o
   7  13   4      67187.16      63541.95      3136.58 o
   8  13   4       7618.94       6726.49       668.53 o
  -9  14   4        805.01        778.15       287.58 o
  -8  14   4      23603.01      23690.35      1355.67 o
  -7  14   4         85.72        174.13       112.25 o
  -6  14   4       5550.04       5863.83       508.07 o
  -5  14   4       3240.21       3330.94       200.01 o
  -4  14   4      29503.31      28091.72       750.04 o
  -3  14   4      14429.91      13417.21       414.06 o
  -2  14   4      71497.93      63003.95      3001.70 o
  -1  14   4      16229.27      15576.17       554.71 o
   0  14   4      12417.52      12688.56       493.71 o
   1  14   4       3230.16       3325.19       233.20 o
   2  14   4      70546.68      71716.99      2538.42 o
   3  14   4       8055.81       7990.88       472.65 o
   4  14   4        930.56       1314.46       558.25 o
   5  14   4         37.38       -103.24       170.67 o
   6  14   4         36.05        177.61       179.41 o
  -8  15   4       2832.65       3057.42       315.51 o
  -7  15   4        782.73        923.44       130.09 o
  -6  15   4        637.70        474.32       117.65 o
  -5  15   4     104162.98      98909.39      2799.01 o
  -4  15   4         53.14        -36.44       100.07 o
  -3  15   4        140.08        319.45       113.00 o
  -2  15   4        149.34        225.00       105.78 o
  -1  15   4      10026.58       9971.74       334.70 o
   0  15   4       2302.41       2353.12       155.88 o
   1  15   4     156294.02     159028.72      5448.96 o
   2  15   4       2326.07       2841.13       292.91 o
   3  15   4     121200.47     127103.04      4394.22 o
   4  15   4         46.75        104.41       173.13 o
   5  15   4       3726.42       4316.98       382.86 o
  -7  16   4       2501.22       2467.41       172.64 o
  -6  16   4      89566.62      87504.30      2159.75 o
  -5  16   4       1671.52       1680.04       153.97 o
  -4  16   4      20424.74      20507.80       821.62 o
  -3  16   4          3.91         38.52       102.28 o
  -2  16   4       4801.63       5235.50       245.91 o
  -1  16   4       1853.93       1883.21       149.25 o
   0  16   4       9799.95       9886.17       385.92 o
   1  16   4          4.99         85.74       173.12 o
   2  16   4      44816.29      44789.82      1858.43 o
   3  16   4         10.04         16.92       167.45 o
  -4  17   4       7588.98       7455.50       337.12 o
  -3  17   4      32667.41      32784.47       998.42 o
  -2  17   4       6126.19       6132.09       274.95 o
  -1  17   4      11275.54      11349.26       445.85 o
   0  17   4       3371.81       3309.42       220.84 o
   1  17   4      19043.70      19843.35       643.96 o
  -2 -17   5       1377.65       1536.19       141.93 o
  -1 -17   5       1382.23       1460.30       135.64 o
   0 -17   5      45068.44      44505.32      1132.26 o
   1 -17   5       1265.28       1292.99       125.02 o
   2 -17   5       4427.12       4648.66       219.29 o
   3 -17   5         65.35         52.29        88.36 o
   4 -17   5         12.46        148.65       114.48 o
  -5 -16   5      11756.53      11348.11       388.59 o
  -4 -16   5        149.71        213.09       118.44 o
  -3 -16   5      14442.49      14641.98       451.26 o
  -2 -16   5        502.50        580.52       113.00 o
  -1 -16   5      98314.77      97591.20      2751.57 o
   0 -16   5       7456.07       7427.17       276.71 o
   1 -16   5       3535.36       3759.80       273.53 o
   2 -16   5       1694.46       1667.18       158.72 o
   3 -16   5      29152.19      29554.18       773.34 o
   4 -16   5      14269.59      14459.15       423.87 o
   5 -16   5      31239.23      31715.04       966.30 o
   6 -16   5       2919.77       3159.45       292.92 o
  -7 -15   5         68.36        121.01       125.77 o
  -6 -15   5       6178.04       6396.94       321.11 o
  -5 -15   5         78.36        -26.73       153.82 o
  -4 -15   5        568.28        752.58       119.88 o
  -3 -15   5        379.78        313.73       106.36 o
  -2 -15   5      88415.87      90574.58      2220.76 o
  -1 -15   5       9747.82       9699.48       328.46 o
   0 -15   5       6373.74       6284.34       250.22 o
   1 -15   5       3964.96       4032.99       202.21 o
   2 -15   5       6724.53       6554.34       248.36 o
   3 -15   5      17390.72      16892.76       697.91 o
   4 -15   5      14356.10      14985.35       436.91 o
   5 -15   5      23317.71      23793.68       752.56 o
   6 -15   5      10173.78      10816.11       556.52 o
   7 -15   5       3457.02       3400.85       422.99 o
  -8 -14   5         12.84        170.19       131.82 o
  -7 -14   5        706.85        948.12       141.41 o
  -6 -14   5      30194.46      29831.78       930.94 o
  -5 -14   5      36759.02      35709.68      1085.48 o
  -4 -14   5       4983.95       4704.93       237.13 o
  -3 -14   5      48398.08      47901.92      1080.67 o
  -2 -14   5        401.38        492.58        94.04 o
  -1 -14   5       7140.37       6686.95       260.09 o
   0 -14   5         25.90        -39.55        85.34 o
   1 -14   5      34783.36      33236.12       864.34 o
   2 -14   5         15.98         89.77        83.20 o
   3 -14   5        392.46        598.93        97.66 o
   4 -14   5       1993.41       1989.19       133.51 o
   5 -14   5      33169.05      32613.15       986.30 o
   6 -14   5         13.27        -84.58       155.49 o
   7 -14   5     210243.31     219830.98     10586.81 o
   8 -14   5        208.97        524.38       287.57 o
  -9 -13   5       4570.74       5101.96       411.62 o
  -8 -13   5      12174.72      12104.12       634.91 o
  -7 -13   5      13529.16      13759.35       664.46 o
  -6 -13   5     184724.44     187501.95      5209.81 o
  -5 -13   5      13302.52      13427.92       489.17 o
  -4 -13   5        505.79        595.73       133.41 o
  -3 -13   5       4752.53       4784.29       193.55 o
  -2 -13   5      40080.96      39548.33       902.80 o
  -1 -13   5       6319.08       6075.38       244.60 o
   0 -13   5     170310.64     163678.14      5851.25 o
   1 -13   5        618.21        624.40        95.88 o
   2 -13   5      10205.50      10302.35       327.12 o
   3 -13   5        710.79        831.50        94.98 o
   4 -13   5      32757.97      32248.95       835.68 o
   5 -13   5        250.31        194.89        77.15 o
   6 -13   5      23280.59      22696.03       922.76 o
   7 -13   5       4890.25       4805.84       541.50 o
   8 -13   5      36912.45      37359.38      1390.80 o
   9 -13   5       3197.22       3610.54       327.54 o
 -10 -12   5       1789.00       1541.20       250.36 o
  -9 -12   5      74977.52      73408.39      2633.97 o
  -8 -12   5       1973.30       1710.20       247.82 o
  -7 -12   5      74183.61      70128.65      2508.97 o
  -6 -12   5        428.68        390.09       197.09 o
  -5 -12   5       5028.32       5176.83       271.41 o
  -4 -12   5        249.65        300.30        86.40 o
  -3 -12   5      16803.67      16488.66       420.83 o
  -2 -12   5       2235.34       2634.68       146.84 o
  -1 -12   5     206311.62     201950.16      4836.86 o
   0 -12   5       4095.76       4095.67       192.83 o
   1 -12   5      29278.13      29533.81       768.74 o
   2 -12   5       8269.06       8305.81       279.80 o
   3 -12   5       4153.05       3974.18       180.02 o
   4 -12   5         89.83        184.46        74.73 o
   5 -12   5        885.05       1334.77       186.08 o
   6 -12   5       5264.02       6092.30       558.46 o
   7 -12   5        142.80        -16.92       202.99 o
   8 -12   5        338.62        387.76       154.12 o
   9 -12   5      28107.36      29386.31      1137.99 o
  10 -12   5         58.17       -128.43       161.14 o
 -11 -11   5       1916.02       2059.20       301.93 o
 -10 -11   5         24.45         58.64       154.27 o
  -9 -11   5         22.56        231.24       151.49 o
  -8 -11   5       7705.08       7593.88       395.86 o
  -7 -11   5       5264.73       5371.22       387.67 o
  -6 -11   5      76348.69      78077.77      2757.78 o
  -5 -11   5       2711.23       2765.91       448.37 o
  -4 -11   5      16112.69      16175.57       531.47 o
  -3 -11   5       2596.06       2580.01       190.49 o
  -2 -11   5      26634.13      26848.12       631.89 o
  -1 -11   5       3882.86       3962.86       190.64 o
   0 -11   5      39653.77      39758.71      1010.29 o
   1 -11   5      20756.99      20442.77       554.19 o
   2 -11   5        537.08        987.26        96.12 o
   3 -11   5      32024.58      33446.79      1028.75 o
   4 -11   5       4365.38       5048.05       198.05 o
   5 -11   5        821.41        899.08       122.70 o
   6 -11   5      10127.77      10903.50       761.89 o
   7 -11   5       5652.89       5947.86       302.37 o
   8 -11   5      20119.77      20000.24       634.05 o
   9 -11   5        114.66        239.73       173.13 o
  10 -11   5       7740.83       9033.49       846.27 o
  11 -11   5        853.68        946.37       207.03 o
 -11 -10   5      56637.37      57124.71      1734.29 o
 -10 -10   5         20.25        -47.36       174.68 o
  -9 -10   5       2097.97       2407.27       507.55 o
  -8 -10   5      29037.71      28309.92      1131.94 o
  -7 -10   5      55996.92      57937.54      2103.31 o
  -6 -10   5       9023.19       8486.95       386.68 o
  -5 -10   5      60159.85      59446.74      2123.68 o
  -4 -10   5        363.79        502.53       101.91 o
  -3 -10   5      24932.31      24279.92       745.35 o
  -2 -10   5        713.96        721.89        83.57 o
  -1 -10   5      15934.40      15220.17       509.78 o
   0 -10   5         63.75         -1.66        65.62 o
   1 -10   5       8573.68       8144.63       290.95 o
   2 -10   5       2024.56       2155.08       131.35 o
   3 -10   5      16922.70      16794.67       462.85 o
   4 -10   5         41.54         91.86        64.02 o
   5 -10   5      77361.76      78231.90      2223.85 o
   6 -10   5        801.64       1003.11       121.05 o
   7 -10   5      77046.99      78877.03      2341.78 o
   8 -10   5         73.71        157.16        96.33 o
   9 -10   5      20885.40      22033.38       804.09 o
  10 -10   5        984.76       1203.74       239.24 o
  11 -10   5     165466.73     193264.27     14598.08 o
 -12  -9   5         85.27         27.52       116.98 o
 -11  -9   5       3014.36       2675.48       219.86 o
 -10  -9   5       9793.52       9563.97       389.90 o
  -9  -9   5      19922.31      19628.20       646.85 o
  -8  -9   5      52237.72      51991.97      1518.07 o
  -7  -9   5      21221.95      21514.97       684.29 o
  -6  -9   5        109.04        330.59       169.27 o
  -5  -9   5       7253.19       7290.90       418.44 o
  -4  -9   5     280886.75     283565.91      7795.25 o
  -3  -9   5      22337.07      22485.18       693.35 o
  -2  -9   5     181044.70     180692.22      3867.00 o
  -1  -9   5        760.77        616.87        77.00 o
   0  -9   5      58880.98      56636.40      1399.04 o
   1  -9   5         74.19        143.78        63.32 o
   2  -9   5       6234.40       6626.93       223.12 o
   3  -9   5       1578.78       1677.06       100.43 o
   4  -9   5      68103.76      69695.43      1703.62 o
   5  -9   5       4869.39       4806.28       203.77 o
   6  -9   5       8123.86       9308.35       567.13 o
   7  -9   5       1511.20       1575.40       143.07 o
   8  -9   5       3081.52       3188.07       340.66 o
   9  -9   5       2536.06       2451.01       179.30 o
  10  -9   5     205442.22     232256.03     17709.25 o
  11  -9   5       7766.50       8510.18       913.97 o
  12  -9   5         49.06        112.44       194.01 o
 -12  -8   5       2448.49       2471.31       203.56 o
 -11  -8   5       4014.84       4200.08       254.13 o
 -10  -8   5        313.74        261.81       120.95 o
  -9  -8   5     162705.58     159798.98      5127.26 o
  -8  -8   5        465.93        370.74       104.94 o
  -7  -8   5     112020.06     111116.86      3119.51 o
  -6  -8   5        113.45        169.16        82.87 o
  -5  -8   5     142696.52     145977.92      4054.74 o
  -4  -8   5       1485.07       1681.88       148.35 o
  -3  -8   5     643300.75     655958.88     17934.58 o
  -2  -8   5        817.94        826.26        88.26 o
  -1  -8   5     106345.95     108121.94      2333.93 o
   0  -8   5       9603.00       9713.25       266.98 o
   1  -8   5     107331.48     106943.24      2579.89 o
   2  -8   5       1656.90       1517.64        92.13 o
   3  -8   5     117083.95     114721.96      2469.64 o
   4  -8   5       3180.18       3301.47       227.75 o
   5  -8   5       3889.57       3997.23       242.50 o
   6  -8   5        590.76        733.19        80.93 o
   7  -8   5      64416.88      69074.02      1996.82 o
   8  -8   5         17.56        -76.12        82.87 o
   9  -8   5      36542.70      37216.83      1840.53 o
  10  -8   5       7440.72       7512.27       600.86 o
  11  -8   5       5846.16       5948.70       445.76 o
  12  -8   5         57.04         58.00       245.27 o
 -13  -7   5       1811.74       1674.66       195.43 o
 -12  -7   5       4930.90       4869.44       285.84 o
 -11  -7   5         48.60        108.81       126.53 o
 -10  -7   5      49124.44      49867.51      1475.30 o
  -9  -7   5       6326.70       5844.47       409.65 o
  -8  -7   5      23025.67      22503.67       716.99 o
  -7  -7   5         11.66         61.49        87.52 o
  -6  -7   5      18711.91      18027.13       583.67 o
  -5  -7   5       6472.19       6740.16       233.75 o
  -4  -7   5      86746.77      89959.34      2178.41 o
  -3  -7   5      13833.04      14057.01       390.50 o
  -2  -7   5       7446.55       6771.52       271.15 o
  -1  -7   5      15353.02      14877.77       410.43 o
   0  -7   5      70860.98      72399.01      1437.57 o
   1  -7   5      32514.05      34658.77       710.87 o
   2  -7   5       2213.63       2600.52       114.72 o
   3  -7   5        296.01        408.70        51.30 o
   4  -7   5       1236.31       1500.22       154.14 o
   5  -7   5      13179.42      13439.86       556.19 o
   6  -7   5     284276.44     286595.50      7857.43 o
   7  -7   5        340.48        523.79       151.37 o
   8  -7   5      44292.62      46176.12      2131.09 o
   9  -7   5        463.08        375.28       113.61 o
  10  -7   5        209.33        366.23       125.43 o
  11  -7   5         54.64       -166.43       178.27 o
  12  -7   5      56015.37      50553.27      7219.50 o
 -13  -6   5      13423.32      12712.19       498.45 o
 -12  -6   5        211.81        334.08       136.17 o
 -11  -6   5      62227.80      63697.18      1859.65 o
 -10  -6   5      13749.14      13646.28       502.74 o
  -9  -6   5     244635.12     243204.22      6720.64 o
  -8  -6   5       1290.68       1455.39       144.96 o
  -7  -6   5      27536.50      27967.09       856.48 o
  -6  -6   5       6516.97       6623.27       348.13 o
  -5  -6   5       2096.86       2560.13       207.59 o
  -4  -6   5         11.35        138.98        91.39 o
  -3  -6   5     152615.89     149103.92      3566.53 o
  -2  -6   5         32.08        130.18        54.86 o
  -1  -6   5     311446.91     324276.62      7700.31 o
   0  -6   5          4.00          7.65        45.23 o
   1  -6   5      14941.82      14178.73       294.05 o
   2  -6   5        442.19        383.77        50.02 o
   3  -6   5      41272.68      40826.56      1025.22 o
   4  -6   5       8971.17       8578.67       394.65 o
   5  -6   5     508113.84     495876.69     13572.94 o
   6  -6   5        489.96        605.69       114.85 o
   7  -6   5      62620.95      66267.06      2133.48 o
   8  -6   5          9.98        -18.71        90.95 o
   9  -6   5      51804.67      50896.53      1794.29 o
  10  -6   5       1049.60        774.31       312.96 o
  11  -6   5       4909.50       2995.21       456.90 o
  12  -6   5        604.71        561.43       219.11 o
  13  -6   5      20959.85      20311.13      2905.42 o
 -13  -5   5        481.83        454.51       147.88 o
 -12  -5   5      40091.83      37921.87      1593.30 o
 -11  -5   5      11737.55      11317.77       444.00 o
 -10  -5   5      17686.54      18279.41       729.62 o
  -9  -5   5      16587.99      16377.16       558.90 o
  -8  -5   5       1202.30       1348.07       234.01 o
  -7  -5   5      28703.59      29479.91       896.50 o
  -6  -5   5     596046.62     590671.31     16163.06 o
  -5  -5   5      15185.39      14903.72       418.24 o
  -4  -5   5       5893.64       6669.77       220.48 o
  -3  -5   5        224.89        259.57        56.70 o
  -2  -5   5      20582.62      21550.05       426.99 o
  -1  -5   5      13740.85      14420.67       354.71 o
   0  -5   5     151638.56     152605.56      2975.45 o
   1  -5   5        903.01        874.58        53.36 o
   2  -5   5      18875.52      17718.42       475.07 o
   3  -5   5          3.71          9.56        78.01 o
   4  -5   5     122195.94     129031.16      3571.40 o
   5  -5   5       8198.16       7865.46       302.76 o
   6  -5   5      34470.67      34801.38      1008.25 o
   7  -5   5        679.69        906.00       105.26 o
   8  -5   5     119868.41     102762.08     10589.87 o
   9  -5   5       1546.90       1197.17       202.31 o
  10  -5   5      10428.90       8842.67      1185.16 o
  11  -5   5        237.66        284.18       178.22 o
  12  -5   5      40932.67      36497.69      6354.98 o
  13  -5   5       2954.12       2490.19       291.46 o
 -14  -4   5        689.65        507.61       195.40 o
 -13  -4   5      87621.71      87533.43      2521.99 o
 -12  -4   5        857.45        939.26       152.83 o
 -11  -4   5      17195.28      16569.31       584.89 o
 -10  -4   5        598.43        568.93       126.81 o
  -9  -4   5      66425.95      67188.05      1936.00 o
  -8  -4   5         48.44         29.26        88.86 o
  -6  -4   5       1206.52       1213.69       122.58 o
  -5  -4   5     530538.81     531766.75     14544.77 o
  -4  -4   5        515.83        827.32        86.12 o
  -3  -4   5      59414.57      58913.01      1171.68 o
  -2  -4   5       4344.15       4637.85       129.31 o
  -1  -4   5    1106161.00    1146150.25     54158.52 o
   0  -4   5        120.27        237.14        46.60 o
   2  -4   5       1497.59       1203.33       146.53 o
   3  -4   5      11622.11      11669.62       388.08 o
   4  -4   5        762.72        707.95        86.82 o
   5  -4   5     101618.79     104922.92      3590.39 o
   6  -4   5         22.35        -76.12       107.65 o
   7  -4   5      68855.59      64075.33      3929.64 o
   8  -4   5       2588.71       2013.29       214.36 o
   9  -4   5      37065.07      33987.87      3038.67 o
  10  -4   5          4.23         18.22       154.12 o
  11  -4   5        169.07        275.48       162.39 o
  12  -4   5       2841.34       2148.69       247.84 o
  13  -4   5      24807.32      21931.77      3177.48 o
 -14  -3   5      15769.55      15743.17       595.60 o
 -13  -3   5       4101.57       4215.69       284.94 o
 -12  -3   5      93581.59      93815.26      2679.15 o
 -11  -3   5       1680.87       1750.66       253.29 o
 -10  -3   5      21757.86      21503.93       704.77 o
  -9  -3   5          5.93         68.77       100.62 o
  -8  -3   5      27444.66      26998.86       831.40 o
  -7  -3   5      10047.72      10202.16       374.73 o
  -6  -3   5      19203.58      19910.94       622.23 o
  -5  -3   5       1257.44       1532.93       121.84 o
  -4  -3   5     101647.79     104776.83      2253.78 o
  -3  -3   5       1667.99       1621.80        81.92 o
  -2  -3   5     113512.42     116425.88      2108.00 o
  -1  -3   5      36759.75      35995.71       630.36 o
   0  -3   5         57.14        501.47        93.67 o
   1  -3   5       1884.52       1837.05        61.83 o
   2  -3   5     128660.21     129930.63      3105.69 o
   3  -3   5       7712.20       8097.83       239.29 o
   4  -3   5      37762.95      39630.83       973.61 o
   5  -3   5        249.35        220.32        55.87 o
   6  -3   5      57987.25      59736.22      2078.72 o
   7  -3   5       1539.55       1218.12       149.18 o
   8  -3   5      99937.20      96075.27      3606.99 o
   9  -3   5        127.17          8.46       131.57 o
  10  -3   5      15103.29      14751.41      1270.39 o
  11  -3   5          1.56        164.92       177.61 o
  12  -3   5       1698.96       1706.23       346.81 o
  13  -3   5          6.60        131.00       135.84 o
 -14  -2   5         47.11       -104.68       145.48 o
 -13  -2   5     258203.02     269284.00      7465.90 o
 -12  -2   5       4918.03       4817.65       369.71 o
 -11  -2   5      19576.33      19171.68       766.58 o
 -10  -2   5         11.98         12.86       103.35 o
  -9  -2   5      48717.27      47298.61      1389.78 o
  -8  -2   5        241.98        451.16       102.10 o
  -7  -2   5     173874.91     171778.97      4757.16 o
  -6  -2   5          7.52         41.25        66.96 o
  -5  -2   5       1549.57       1987.39       170.71 o
  -4  -2   5       1118.31       1184.44        87.97 o
  -3  -2   5      53954.71      56128.68      1116.83 o
  -2  -2   5       1242.76       1232.84        59.71 o
  -1  -2   5     179052.83     182170.55      3060.38 o
   0  -2   5         55.45        137.13        27.12 o
   1  -2   5     245068.06     259834.92      5503.70 o
   2  -2   5       1515.40       1808.21        87.94 o
   3  -2   5     630770.25     649759.12     18219.46 o
   4  -2   5         28.62         99.46        35.20 o
   5  -2   5       1509.78       1833.27        97.18 o
   6  -2   5        371.94        528.16        68.65 o
   7  -2   5     304648.03     300349.66      8242.43 o
   8  -2   5       1649.75       1506.15       262.23 o
   9  -2   5      87300.54      84666.85      4666.05 o
  10  -2   5        880.08       1043.20       179.43 o
  11  -2   5      22057.13      21764.73      1313.39 o
  12  -2   5       1029.25        812.31       154.59 o
  13  -2   5       5190.50       5080.76       307.74 o
 -14  -1   5      31016.50      33259.30      1331.89 o
 -13  -1   5       2810.08       2742.13       482.20 o
 -12  -1   5      18581.84      19281.04      1440.09 o
 -11  -1   5       1057.79        968.74       207.04 o
 -10  -1   5       2538.11       2454.14       676.79 o
  -9  -1   5      12157.00      12949.23       588.42 o
  -8  -1   5      83334.12      82604.23      2880.78 o
  -7  -1   5      14795.59      14286.70       474.40 o
  -6  -1   5      10535.39      11411.54       385.78 o
  -5  -1   5         27.32         11.70        56.96 o
  -4  -1   5     114670.07     114749.36      2463.89 o
  -3  -1   5      10999.42      12076.17       268.29 o
  -2  -1   5      35915.91      41865.18       839.11 o
  -1  -1   5         25.86        168.43        29.30 o
   0  -1   5     123382.70     127760.21      3545.57 o
   1  -1   5       4865.11       5071.83       136.87 o
   2  -1   5     211745.42     221162.59      4613.49 o
   3  -1   5      12773.43      12684.77       272.53 o
   4  -1   5         22.30        476.13        91.59 o
   5  -1   5        205.05        281.26        52.52 o
   6  -1   5     111119.23     113074.18      2711.88 o
   7  -1   5       2257.89       2207.60       173.39 o
   8  -1   5     108115.71     106833.85      2980.27 o
   9  -1   5        388.34        385.35       156.38 o
  10  -1   5      39275.20      37215.51      1113.50 o
  11  -1   5       1414.23       1450.47       158.19 o
  12  -1   5      42251.82      38470.31      1193.38 o
  13  -1   5         25.65         34.21       132.40 o
 -14   0   5         70.17        246.68       312.94 o
 -13   0   5        642.96        914.10       287.58 o
 -12   0   5        231.41        -16.92       174.68 o
 -11   0   5       2791.38       2815.46       338.39 o
 -10   0   5         37.62        145.73       150.05 o
  -9   0   5     402859.75     404760.97     13635.04 o
  -8   0   5        136.36        109.95       119.61 o
  -7   0   5     226194.45     222476.84      7536.69 o
  -6   0   5        932.02        876.26       177.64 o
  -5   0   5     377248.41     357406.06      9787.35 o
  -4   0   5        886.44        770.99        59.61 o
  -2   0   5          5.04         71.72        26.03 o
  -1   0   5      82235.95      83572.72      1511.45 o
   0   0   5       1811.20       2060.82        72.09 o
   1   0   5     151756.78     155688.28      3831.57 o
   2   0   5       1362.37       1314.68        58.52 o
   3   0   5     163516.42     161970.33      3150.04 o
   4   0   5        213.90        212.88        44.62 o
   5   0   5      91858.16      94473.02      2269.82 o
   6   0   5        143.36        229.49        63.01 o
   7   0   5        239.35        436.55        90.93 o
   8   0   5       2120.92       1878.65       146.52 o
   9   0   5      72172.63      69074.09      1970.22 o
  10   0   5        337.30        312.71       112.91 o
  11   0   5     102109.55      94593.10      2685.49 o
  12   0   5       1959.77       2006.30       190.07 o
  13   0   5       1626.71       1781.81       197.51 o
 -14   1   5      34352.17      38520.96      1814.66 o
 -13   1   5        979.46       1123.76       234.68 o
 -12   1   5       4892.05       5876.24       426.31 o
 -11   1   5        574.63        402.49       170.68 o
 -10   1   5      82976.58      83116.45      2959.24 o
  -9   1   5       3801.76       4206.10       372.29 o
  -8   1   5      27467.71      26877.99      1025.61 o
  -7   1   5        852.66        753.59       149.17 o
  -6   1   5      40964.95      40237.62      1450.35 o
  -5   1   5       1589.96       1531.03       161.19 o
  -4   1   5     463838.72     452155.12     12363.17 o
  -3   1   5      28537.60      27598.01       624.19 o
  -1   1   5       2147.00       2216.84        78.63 o
   0   1   5      20858.40      19018.84       393.56 o
   1   1   5       6580.54       6106.85       151.87 o
   2   1   5      90160.43      95865.64      1873.49 o
   3   1   5         11.60         87.02        34.31 o
   4   1   5      27341.19      30320.58       619.67 o
   5   1   5      21145.32      21220.36       490.16 o
   6   1   5     174173.00     177623.03      4237.50 o
   7   1   5         77.21         99.46        76.91 o
   8   1   5      47222.62      47674.06      1380.56 o
   9   1   5        492.83        467.82       108.78 o
  10   1   5      35044.36      35005.52      1057.44 o
  11   1   5       1761.93       1594.85       165.86 o
  12   1   5       3674.23       4173.46       341.60 o
  13   1   5          8.14         35.49       139.97 o
 -14   2   5        599.71        543.99       226.33 o
 -13   2   5       3210.52       3009.31       320.38 o
 -12   2   5          0.74       -160.96       160.96 o
 -11   2   5       3371.88       4155.15       356.55 o
 -10   2   5       2726.86       2014.04       245.34 o
  -9   2   5      50435.99      52567.55      1894.21 o
  -8   2   5        246.66        229.82        99.55 o
  -7   2   5     247050.08     236157.08      6518.88 o
  -6   2   5        700.42        620.32       100.63 o
  -5   2   5      21931.35      22270.48       840.42 o
  -4   2   5       2803.14       3003.29       141.24 o
  -3   2   5     124651.10     125938.19      2462.00 o
  -2   2   5       3327.43       3224.07        87.35 o
   0   2   5         16.09         97.59        31.69 o
   1   2   5     483210.91     506987.25     10706.57 o
   2   2   5        659.27        491.50        42.37 o
   3   2   5      22286.24      22966.38       522.42 o
   4   2   5        873.63        948.17        78.68 o
   5   2   5    1834382.50    2056714.12     68637.67 o
   6   2   5       2628.69       2444.38       133.38 o
   7   2   5      12322.76      12826.78       432.59 o
   8   2   5        295.57        354.87        91.89 o
   9   2   5      39735.87      39205.53      1159.53 o
  10   2   5         47.71         76.32       106.54 o
  11   2   5      98125.54      93629.22      2661.07 o
  12   2   5        248.61        139.47       130.40 o
  13   2   5       2273.48       1975.47       205.93 o
 -14   3   5        951.19        744.76       233.03 o
 -13   3   5        375.99        240.80       154.58 o
 -12   3   5       1096.59       1142.39       233.03 o
 -11   3   5         11.54        -97.73       161.14 o
 -10   3   5        971.41       1360.01       321.42 o
  -9   3   5       2189.11       2147.42       233.06 o
  -8   3   5     175820.28     167645.45      5713.34 o
  -7   3   5       5400.77       5145.24       229.11 o
  -6   3   5     106161.93     103933.56      2507.57 o
  -5   3   5       1181.16       1144.33       154.08 o
  -4   3   5       9985.64      10318.19       381.52 o
  -3   3   5        925.89        881.54        45.32 o
  -2   3   5      13990.47      13499.78       271.12 o
  -1   3   5      19934.12      21309.36       407.27 o
   0   3   5      11553.30      12011.39       470.83 o
   1   3   5       2397.31       2371.54        90.59 o
   2   3   5     174709.67     177164.62      3713.24 o
   3   3   5         61.93         37.15        38.27 o
   4   3   5     852131.69     905644.25     30269.41 o
   5   3   5       4245.11       4292.35       166.26 o
   6   3   5      96657.17      98069.08      2363.86 o
   7   3   5        106.91        111.16        73.85 o
   8   3   5      13234.04      13857.84       470.73 o
   9   3   5         29.34        -46.63        93.73 o
  10   3   5      21803.76      21158.16       689.73 o
  11   3   5       1036.22       1207.34       157.73 o
  12   3   5        589.00        397.24       143.29 o
  13   3   5        140.61        -15.83       133.03 o
 -14   4   5       1721.34       1688.86       222.95 o
 -13   4   5      40240.48      42552.94      2265.41 o
 -12   4   5        168.62        169.16       170.67 o
 -11   4   5       5660.40       6314.29       418.85 o
 -10   4   5         12.95        -60.41       121.79 o
  -9   4   5     106032.71     103424.18      3586.00 o
  -8   4   5       8301.06       7431.99       310.56 o
  -7   4   5     523793.25     501436.59     13729.14 o
  -6   4   5       1153.14       1129.10       105.05 o
  -5   4   5     191018.22     187157.48      5169.94 o
  -4   4   5         88.93        146.64        37.57 o
  -3   4   5      30531.03      30386.38       615.34 o
  -2   4   5       4563.93       4667.17       117.71 o
  -1   4   5     608428.44     621217.88     11972.98 o
   0   4   5         57.45         63.48        30.59 o
   1   4   5      14856.23      14540.25       549.17 o
   2   4   5       1999.07       2355.65        93.82 o
   3   4   5      39350.84      41192.67      1165.59 o
   4   4   5       3088.94       3412.02       166.02 o
   5   4   5      25060.29      24281.89       717.66 o
   6   4   5       1589.38       1803.68       110.22 o
   7   4   5      12863.18      13433.70       438.62 o
   8   4   5       3103.58       2855.18       312.12 o
   9   4   5      67328.49      65018.02      1884.79 o
  10   4   5        273.28        473.64       123.08 o
  11   4   5       3161.67       3329.86       231.30 o
  12   4   5        491.36        524.58       140.50 o
 -14   5   5     101896.29     109292.37      3125.65 o
 -13   5   5        937.65        879.21       221.05 o
 -12   5   5       2080.23       2240.45       397.58 o
 -11   5   5        188.90        298.84       158.51 o
 -10   5   5      39325.80      36987.86      1386.63 o
  -9   5   5         21.65         48.33       125.16 o
  -8   5   5      78286.12      75123.00      2570.96 o
  -7   5   5       1044.53       1124.29       237.43 o
  -6   5   5     180901.70     173130.52      5877.88 o
  -5   5   5        148.80        124.28        86.81 o
  -4   5   5        267.26        797.57        70.23 o
  -3   5   5        197.63        331.97        42.70 o
  -2   5   5     161203.81     159045.34      2860.56 o
  -1   5   5        988.05       1111.68        56.64 o
   0   5   5      33159.49      34679.90       987.94 o
   1   5   5        117.81        114.91        34.34 o
   2   5   5       9470.21       9265.04       310.09 o
   3   5   5       2419.96       2713.82       187.00 o
   4   5   5       6008.72       6451.27       259.68 o
   5   5   5        463.31        538.86        76.34 o
   6   5   5      23266.57      22672.75       680.40 o
   7   5   5       1131.61       1176.36       113.50 o
   8   5   5      47315.20      44674.11      1354.20 o
   9   5   5       1923.45       1844.31       174.09 o
  10   5   5      13956.24      14266.51       605.11 o
  11   5   5          0.89         15.44       128.06 o
  12   5   5      18407.60      18767.93      1151.82 o
 -14   6   5        404.77        414.44       203.34 o
 -13   6   5      19096.19      21907.46       934.10 o
 -12   6   5       1070.06        862.67       197.10 o
 -11   6   5       2000.13       2284.61       257.00 o
 -10   6   5        730.13        628.24       173.14 o
  -9   6   5      10062.24       9796.25       490.89 o
  -8   6   5       3112.57       3482.85       239.34 o
  -7   6   5       1570.31       1387.20       158.53 o
  -6   6   5        174.79        202.99       130.55 o
  -5   6   5     162589.50     151773.84      4425.95 o
  -4   6   5        388.04        517.22        55.67 o
  -3   6   5     123236.30     123739.77      2237.61 o
  -2   6   5          9.91         76.73        35.26 o
  -1   6   5     150410.27     155854.80      3319.82 o
   0   6   5       1195.83       1340.80        67.86 o
   1   6   5     126472.90     128667.86      2961.78 o
   2   6   5        339.91        422.66        67.64 o
   3   6   5     917717.88     946021.06     29550.80 o
   4   6   5       1403.28       1545.69       150.07 o
   5   6   5      20858.99      21833.33       819.66 o
   6   6   5        286.91        416.28       134.08 o
   7   6   5     298789.00     278366.38      9374.67 o
   8   6   5        957.80       1201.10       287.59 o
  10   6   5        265.75        219.90       236.82 o
  11   6   5      19720.54      18957.05      1168.93 o
  12   6   5        619.45        202.99       270.66 o
 -14   7   5       3073.94       3560.38       346.33 o
 -13   7   5        104.66        321.39       203.34 o
 -12   7   5      21012.31      22189.74       934.53 o
 -11   7   5        535.04        495.69       197.09 o
 -10   7   5      53997.02      56033.11      2019.24 o
  -9   7   5         87.22        -14.21       149.15 o
  -8   7   5      29805.66      29871.55      1133.74 o
  -7   7   5        257.75        215.35       118.64 o
  -6   7   5      84032.24      67766.64      3314.02 o
  -5   7   5        686.48        890.29        65.28 o
  -4   7   5      18403.66      17150.92       419.58 o
  -3   7   5       4047.50       4018.81       166.63 o
  -2   7   5        661.34       1217.03       104.41 o
  -1   7   5       2037.63       2159.40       103.58 o
   0   7   5       4465.74       5026.83       153.34 o
   1   7   5        739.91        783.30        60.75 o
   2   7   5     884158.00     886494.06     32516.69 o
   3   7   5        129.95        183.37        88.01 o
   4   7   5      81861.86      79247.47      2237.12 o
   5   7   5          1.25         56.67        87.52 o
   6   7   5      63606.59      63302.38      4664.71 o
   7   7   5       6084.61       6174.35       346.97 o
   8   7   5     223755.34     191779.38     17172.54 o
   9   7   5       1474.46       1404.15       338.35 o
  10   7   5      10658.34       8803.42       711.05 o
  11   7   5         74.48        304.48       304.48 o
 -13   8   5        675.58        651.02       197.09 o
 -12   8   5       2700.65       2842.38       304.89 o
 -11   8   5      41724.36      42248.57      1646.46 o
 -10   8   5       4540.28       3912.59       347.01 o
  -9   8   5      81688.16      82829.73      2904.42 o
  -8   8   5        123.38         72.28       129.95 o
  -7   8   5      91861.77      78753.45      9828.16 o
  -6   8   5         52.34         57.85        64.18 o
  -5   8   5       2227.57       2591.02       224.03 o
  -4   8   5      11312.21      10336.24       285.43 o
  -3   8   5     167933.91     165583.98      3959.94 o
  -2   8   5        117.87        127.26        43.91 o
  -1   8   5     116547.05     120072.16      2569.43 o
   0   8   5         24.72         27.24        51.29 o
   1   8   5         42.61        798.62       128.00 o
   2   8   5       8200.09       8582.88       313.98 o
   3   8   5       1752.63       2009.56       258.32 o
   4   8   5       2075.66       2134.74       141.86 o
   5   8   5     109488.27     107988.85      3020.94 o
   6   8   5       9519.54       8900.50       417.80 o
   7   8   5        105.85        655.19       317.90 o
   8   8   5        219.22        115.70       120.99 o
   9   8   5        322.68        384.45       148.85 o
  10   8   5        716.16        825.96       233.02 o
  11   8   5     246854.19     236626.67      8078.94 o
 -13   9   5        764.98        408.17       182.81 o
 -12   9   5       4588.55       5141.19       448.41 o
 -11   9   5       1172.17       1188.89       214.32 o
 -10   9   5      25869.88      26344.13      1048.83 o
  -9   9   5        265.15         27.49       109.44 o
  -8   9   5      23044.78      22201.94       599.77 o
  -7   9   5         80.38        -33.83       186.07 o
  -6   9   5       2211.82       2535.46       164.47 o
  -5   9   5      16229.28      15217.88       432.59 o
  -4   9   5     353135.72     326427.22      7760.49 o
  -3   9   5      12216.40      12154.79       359.32 o
  -2   9   5      47129.18      46828.89      1040.52 o
  -1   9   5       3654.68       3756.35       141.01 o
   0   9   5        298.73        601.70        80.57 o
   1   9   5       7396.81       7579.61       254.19 o
   2   9   5      16385.52      16773.45       654.26 o
   3   9   5        252.04        253.74       143.54 o
   4   9   5      86977.27      85348.12      2980.50 o
   5   9   5        228.74        127.52       154.12 o
   6   9   5       2328.44       2217.30       257.01 o
   7   9   5       1203.46       1403.20       233.03 o
   8   9   5      77854.68      72939.06      2600.17 o
   9   9   5        167.42         17.50       173.13 o
  10   9   5     178427.28     178909.73      4973.28 o
 -12  10   5       2685.77       2663.92       389.13 o
 -11  10   5      33965.75      34785.02      1337.15 o
 -10  10   5       1086.83        909.01       197.10 o
  -9  10   5       2074.70       2376.21       219.54 o
  -8  10   5       2240.16       2300.95       338.38 o
  -7  10   5      68595.09      68711.55      3421.96 o
  -6  10   5       1186.02       1192.61       111.09 o
  -5  10   5      21847.92      21400.24       581.91 o
  -4  10   5         26.82        -10.68        70.93 o
  -3  10   5      22635.66      20904.32       567.77 o
  -2  10   5       3804.02       3818.92       178.69 o
  -1  10   5     163122.16     163622.86      3185.04 o
   0  10   5       5135.78       5221.74       171.98 o
   1  10   5      99190.52     101787.20      3098.93 o
   2  10   5       3344.73       3272.86       349.31 o
   3  10   5       1330.69       1692.37       221.06 o
   4  10   5      11095.94      11353.99       550.79 o
   5  10   5     373661.03     348038.75     50456.78 o
   6  10   5        639.95       1032.18       203.00 o
   7  10   5       2024.20       1925.29       250.37 o
   8  10   5       3556.29       3133.77       298.39 o
   9  10   5      17793.36      16948.92       772.46 o
  10  10   5        716.19        587.45       197.09 o
 -12  11   5       3808.45       4733.02       382.30 o
 -11  11   5       3147.81       3317.98       370.46 o
 -10  11   5       4871.13       5180.37       394.32 o
  -9  11   5        115.89        122.03       186.07 o
  -7  11   5       1200.59       1393.52       165.85 o
  -6  11   5       8554.46       8687.55       300.21 o
  -5  11   5         77.01         69.01        79.82 o
  -4  11   5      22913.82      21119.09       578.06 o
  -3  11   5       7951.25       7594.10       265.77 o
  -2  11   5     115785.63     113722.06      2748.84 o
  -1  11   5        477.55        524.44        64.60 o
   0  11   5     177032.72     183558.20      3915.66 o
   1  11   5       1858.92       1868.81       253.38 o
   2  11   5      42601.66      43523.38      1262.91 o
   3  11   5       2661.94       2386.89       355.31 o
   4  11   5     440629.34     420066.97     14157.45 o
   5  11   5       6351.96       6218.93       424.72 o
   6  11   5      47570.29      45422.75      1687.15 o
   7  11   5         18.39        -49.54       219.90 o
   8  11   5      28447.91      27767.77      1114.80 o
   9  11   5       5874.22       5700.87       430.78 o
 -11  12   5       1163.44       1051.26       372.17 o
 -10  12   5        256.75        521.21       219.90 o
  -9  12   5     237207.84     245089.72     11769.41 o
  -8  12   5       2657.81       2994.67       406.06 o
  -7  12   5      10704.90      10999.53       422.74 o
  -6  12   5        122.15        199.72        91.21 o
  -5  12   5      11073.50      10454.49       341.29 o
  -4  12   5        203.65        173.57        88.01 o
  -3  12   5       9776.82       9400.33       312.54 o
  -2  12   5       2826.62       3247.54       182.27 o
  -1  12   5       7723.83       7769.26       250.47 o
   0  12   5        724.55        991.10       107.19 o
   1  12   5      81481.25      81688.02      2308.40 o
   2  12   5       1877.41       1479.91       209.10 o
   3  12   5        532.49        878.17       338.32 o
   4  12   5       3446.73       3591.89       320.39 o
   5  12   5       7919.58       8081.17       472.65 o
   6  12   5        593.08        702.02       203.35 o
   7  12   5      20256.27      19609.48       856.48 o
   8  12   5       3701.65       3530.49       346.96 o
 -10  13   5      74790.48      78745.38      2287.96 o
  -9  13   5       2942.41       2687.35       287.13 o
  -8  13   5         63.02        553.98       304.48 o
  -7  13   5       5527.33       5389.49       310.21 o
  -6  13   5      27699.34      26785.69       723.62 o
  -5  13   5       9879.38       9537.68       325.79 o
  -4  13   5        391.05        544.34       118.76 o
  -3  13   5       1252.32       1168.07       122.98 o
  -2  13   5      29320.73      27039.00       724.68 o
  -1  13   5      14819.17      14254.27       421.83 o
   0  13   5      34402.05      35478.02      1346.93 o
   1  13   5       2300.40       1868.58       158.93 o
   2  13   5      50271.30      50001.04      1819.86 o
   3  13   5       1058.16        955.88       203.35 o
   4  13   5        824.56       1185.98       227.27 o
   5  13   5        478.28        218.10       166.18 o
   6  13   5      17558.18      17627.51       784.43 o
   7  13   5        221.65        335.75       197.09 o
  -9  14   5       1050.74       1332.88       250.35 o
  -8  14   5         10.75        -48.41       170.67 o
  -7  14   5       4292.06       4628.65       236.81 o
  -6  14   5       6198.95       6392.81       298.31 o
  -5  14   5       4687.69       4608.03       282.41 o
  -4  14   5       3570.71       3322.88       198.14 o
  -3  14   5       4511.72       4027.35       208.77 o
  -2  14   5       6237.98       6012.44       250.52 o
  -1  14   5      31236.52      32271.30      1383.88 o
   0  14   5       4177.24       4277.25       214.93 o
   1  14   5       3110.48       3645.83       214.62 o
   2  14   5       3285.94       3399.19       626.04 o
   3  14   5     112274.85     110854.05      3849.54 o
   4  14   5        295.34        231.36       185.11 o
   5  14   5        177.59        600.50       203.34 o
   6  14   5         73.08         61.83       173.13 o
  -8  15   5      32364.23      30382.27      2202.45 o
  -7  15   5        198.71        182.95       107.51 o
  -6  15   5       6238.31       6260.69       293.40 o
  -5  15   5       7294.75       7146.07       287.29 o
  -4  15   5      10361.90       9862.99       491.65 o
  -3  15   5         45.86        -32.35       103.15 o
  -2  15   5      11857.25      11803.32       381.98 o
  -1  15   5        242.49        258.27       129.98 o
   0  15   5       6151.09       6280.91       301.29 o
   1  15   5       5427.85       5897.56       400.73 o
   2  15   5     227870.48     226523.75      7703.72 o
   3  15   5       3993.87       4628.22       382.87 o
   4  15   5         69.67        524.38       203.34 o
   5  15   5          8.09         24.55       185.11 o
  -6  16   5        498.39        415.35       125.27 o
  -5  16   5      36897.96      34927.61      1159.47 o
  -4  16   5       1719.44       1697.83       148.99 o
  -3  16   5      29568.65      27803.08      1304.25 o
  -2  16   5       1376.60       1528.51       178.32 o
  -1  16   5      10844.28      11281.70       436.50 o
   0  16   5       2467.60       2431.81       197.53 o
   1  16   5      33985.00      35352.52      1337.00 o
   2  16   5       2557.03       2420.50       296.07 o
   3  16   5       2154.03       2293.19       566.75 o
  -3  17   5       4981.44       5005.92       319.95 o
  -2  17   5      60146.77      58503.98      1706.72 o
  -1  17   5       2441.52       2579.36       284.96 o
   0  17   5        797.89       1164.33       166.78 o
  -2 -17   6         10.29        126.20       105.78 o
  -1 -17   6      11930.96      12288.26       398.34 o
   0 -17   6       1612.42       1548.93       140.38 o
   1 -17   6        975.30       1013.41       151.39 o
   2 -17   6        316.89        506.86       119.82 o
   3 -17   6      29161.64      29157.33       768.98 o
  -5 -16   6       7081.45       7117.23       299.57 o
  -4 -16   6      83937.82      81292.51      2741.59 o
  -3 -16   6      10689.10      11082.34       373.18 o
  -2 -16   6      17639.92      17370.05       511.81 o
  -1 -16   6      16148.75      15927.93       474.96 o
   0 -16   6       2489.19       2618.42       213.75 o
   1 -16   6      39270.60      39355.20      1012.66 o
   2 -16   6        189.46        282.12        97.66 o
   3 -16   6        887.32        986.38       110.47 o
   4 -16   6        127.36        305.77       109.87 o
   5 -16   6      10533.53      10766.20       405.64 o
  -6 -15   6        356.19        617.06       147.37 o
  -5 -15   6       2553.71       2464.34       175.58 o
  -4 -15   6       3460.58       3353.45       206.42 o
  -3 -15   6      71146.01      70500.07      1756.06 o
  -2 -15   6       2251.15       2307.91       183.56 o
  -1 -15   6       4271.16       4148.41       214.87 o
   0 -15   6      20234.04      19840.69       559.74 o
   1 -15   6      42869.97      42313.48      1081.07 o
   2 -15   6         61.04        124.13        85.67 o
   3 -15   6        210.56        421.63        95.53 o
   4 -15   6      16822.66      17080.57       486.71 o
   5 -15   6      83003.00      86620.38      2114.00 o
   6 -15   6       1278.94       1344.09       304.51 o
   7 -15   6       1837.09       1691.76       338.35 o
  -8 -14   6        441.32        530.75       144.94 o
  -7 -14   6       7134.06       7571.14       351.14 o
  -6 -14   6     104670.87     103082.30      2920.02 o
  -5 -14   6      23583.72      23131.23       751.70 o
  -4 -14   6         26.75        249.89       112.69 o
  -3 -14   6       6086.83       6038.82       271.08 o
  -2 -14   6      13060.44      13153.25       409.60 o
  -1 -14   6         70.81         29.93        90.29 o
   0 -14   6        155.23        541.28       105.10 o
   1 -14   6        179.95        137.45       134.29 o
   2 -14   6       3210.98       3116.46       176.47 o
   3 -14   6         88.19         50.16        78.77 o
   4 -14   6      44994.64      44416.25      1120.84 o
   5 -14   6       1816.42       1897.96       169.70 o
   6 -14   6       3260.08       3722.32       456.83 o
   7 -14   6        484.59        101.50       253.74 o
   8 -14   6     115480.69     124421.30      4287.84 o
  -9 -13   6      42158.77      41712.13      1583.15 o
  -8 -13   6         35.70         49.05       174.68 o
  -7 -13   6     145774.02     138953.94      4796.20 o
  -6 -13   6       2632.11       2749.42       221.47 o
  -5 -13   6     293611.53     293960.38      8107.98 o
  -4 -13   6         62.91         80.16        83.41 o
  -3 -13   6      30128.00      28812.56       683.25 o
  -2 -13   6        126.54         89.25        92.60 o
  -1 -13   6     120415.64     118663.55      2876.61 o
   0 -13   6          6.59          3.89        84.80 o
   1 -13   6      61804.01      61597.54      1530.32 o
   2 -13   6         90.61        117.83        97.66 o
   3 -13   6        117.65        221.73        87.90 o
   4 -13   6        352.52        398.29        83.28 o
   5 -13   6       6275.77       6415.93       301.04 o
   6 -13   6        255.30        219.90       253.74 o
   7 -13   6      60205.11      64939.80      3297.13 o
   8 -13   6      16707.36      18431.72       770.73 o
   9 -13   6        248.72        574.59       245.28 o
 -10 -12   6      20587.36      21170.62      1007.97 o
  -9 -12   6        131.64        270.14       197.09 o
  -8 -12   6       2157.41       2013.29       264.22 o
  -7 -12   6       5098.39       5044.03       388.75 o
  -6 -12   6     247023.75     242679.50      8246.86 o
  -5 -12   6      10193.61      10328.39       520.66 o
  -4 -12   6        205.53        533.06        96.04 o
  -3 -12   6      30522.15      30485.27       716.56 o
  -2 -12   6       4471.65       4310.35       211.28 o
  -1 -12   6      52551.58      53095.47      1332.11 o
   0 -12   6      28368.97      28009.91       739.21 o
   1 -12   6         18.66        152.24        80.74 o
   2 -12   6         16.03        295.37        80.51 o
   3 -12   6      19523.30      19178.79       530.87 o
   4 -12   6      19371.02      19858.05       616.49 o
   5 -12   6        263.35        302.90       112.65 o
   6 -12   6      48224.20      49883.98      2564.69 o
   7 -12   6        261.45        338.31       236.82 o
   8 -12   6         12.24        -42.99       142.04 o
   9 -12   6        219.79        267.03       287.57 o
  10 -12   6      39141.54      44353.58      2977.14 o
 -10 -11   6       3408.97       3357.91       280.25 o
  -9 -11   6      48893.37      49504.67      1512.40 o
  -8 -11   6       1781.68       1712.25       202.12 o
  -7 -11   6       1498.56       1387.63       183.52 o
  -6 -11   6       1225.53       1193.18       209.08 o
  -5 -11   6      58789.66      57098.99      1648.48 o
  -4 -11   6       3680.43       3754.70       225.96 o
  -3 -11   6      62452.24      60516.73      1345.26 o
  -2 -11   6      20014.20      19130.58       625.39 o
  -1 -11   6      22982.76      22082.48       603.47 o
   0 -11   6         15.64         16.92        75.24 o
   1 -11   6       1929.73       2033.91       135.37 o
   2 -11   6      29299.42      28685.24       747.26 o
   3 -11   6     561664.81     544886.62     12911.66 o
   4 -11   6       2241.22       2301.53       137.05 o
   5 -11   6       9458.96       9399.11       377.99 o
   6 -11   6          9.36          2.42       121.79 o
   7 -11   6      13669.94      13850.95       602.51 o
   8 -11   6         13.65        119.71       154.12 o
   9 -11   6      43685.26      47683.75      3029.72 o
  10 -11   6        158.33        387.97       185.11 o
 -11 -10   6      16703.00      17076.55       593.37 o
 -10 -10   6       7232.80       7080.28       315.85 o
  -9 -10   6      13608.42      12976.85       466.58 o
  -8 -10   6      39711.25      39236.04      1174.29 o
  -7 -10   6      21808.22      21908.42       909.86 o
  -6 -10   6      27131.96      26801.95      1060.78 o
  -5 -10   6       3461.42       3284.72       306.62 o
  -4 -10   6        601.31       1133.51       133.42 o
  -3 -10   6       7450.69       7455.88       270.40 o
  -2 -10   6        132.16        723.06        96.33 o
  -1 -10   6          2.30         -8.05        73.07 o
   0 -10   6      79277.63      81231.26      1983.48 o
   1 -10   6         85.43        180.31        71.91 o
   2 -10   6     311752.19     299745.94      7128.73 o
   3 -10   6       7998.43       8158.07       265.48 o
   4 -10   6        632.02       1194.97       134.29 o
   5 -10   6        681.63        795.07       146.32 o
   6 -10   6      21047.04      22549.46      1127.08 o
   7 -10   6       4665.00       4903.13       325.00 o
   8 -10   6      60586.53      63070.34      2286.79 o
   9 -10   6        385.19        581.48       190.26 o
  10 -10   6      23401.44      26856.63      2813.02 o
  11 -10   6       9518.11      10978.97      1066.42 o
 -12  -9   6       8726.64       9037.78       389.84 o
 -11  -9   6      22566.17      23545.71       767.25 o
 -10  -9   6       1918.80       2218.31       263.67 o
  -9  -9   6     367580.44     366748.62     10088.17 o
  -8  -9   6       6968.22       7118.24       337.33 o
  -7  -9   6      95504.02      93617.30      2649.45 o
  -6  -9   6         19.56         55.88        89.63 o
  -5  -9   6      41128.02      39667.42      1175.88 o
  -4  -9   6       5964.99       6108.11       278.98 o
  -3  -9   6     773406.81     769661.38     18220.16 o
  -2  -9   6         16.89         85.91        80.01 o
  -1  -9   6      27747.96      28792.77       750.52 o
   0  -9   6         39.34         84.99        68.64 o
   1  -9   6      10315.07      10216.34       312.56 o
   2  -9   6       2354.33       2291.83       127.23 o
   3  -9   6      92018.91      89499.59      2174.11 o
   4  -9   6        153.45        117.13        98.84 o
   5  -9   6      11464.82      11561.56       575.80 o
   6  -9   6      15721.53      15797.67       657.56 o
   7  -9   6       1651.11       2135.21       223.54 o
   8  -9   6       3746.49       3638.08       311.09 o
   9  -9   6      35148.83      38451.54      2146.06 o
  10  -9   6       9561.76      10093.85      1193.44 o
  11  -9   6      18924.89      20450.80       880.33 o
 -12  -8   6      31508.49      30777.20       970.99 o
 -11  -8   6        207.98        340.37       120.95 o
 -10  -8   6     130251.88     131289.66      3694.01 o
  -9  -8   6       7555.72       7299.65       328.27 o
  -8  -8   6     173019.17     181487.98      5039.85 o
  -7  -8   6       2343.85       2201.42       214.90 o
  -6  -8   6       1896.84       1935.49       272.76 o
  -5  -8   6      16799.21      16780.54       469.87 o
  -4  -8   6     583339.69     586585.00     13894.67 o
  -3  -8   6      63924.99      64870.41      1850.07 o
  -2  -8   6       4643.57       4829.72       235.30 o
  -1  -8   6      11420.70      11583.73       311.33 o
   0  -8   6      13118.44      13681.16       388.48 o
   1  -8   6      45927.16      45328.90      1010.11 o
   2  -8   6      64722.23      65224.10      1427.20 o
   3  -8   6       2893.05       2756.77       123.64 o
   4  -8   6      27603.54      27421.28       842.10 o
   5  -8   6       7523.10       7089.15       368.78 o
   6  -8   6       1676.32       1792.00       171.16 o
   7  -8   6        529.07        633.96       177.62 o
   8  -8   6      14269.24      15683.66       688.57 o
   9  -8   6       1835.43       1673.40       296.07 o
  10  -8   6      19017.36      17636.56       590.81 o
  11  -8   6       1711.83       1369.21       256.99 o
  12  -8   6       3915.49       3849.85       365.03 o
 -13  -7   6          0.22        162.59       172.99 o
 -12  -7   6        656.46        563.87       135.97 o
 -11  -7   6       3166.18       3426.66       243.00 o
 -10  -7   6       4460.08       4264.07       358.91 o
  -9  -7   6      13158.96      13468.74       490.71 o
  -8  -7   6        487.67        423.45       111.07 o
  -7  -7   6      91819.00      90951.98      2566.01 o
  -6  -7   6       8760.94       8646.64       335.14 o
  -5  -7   6       5135.70       5212.49       203.57 o
  -4  -7   6      18487.17      18861.84       509.68 o
  -3  -7   6      35709.35      34049.67       866.30 o
  -2  -7   6       2785.15       3026.14       159.09 o
  -1  -7   6     221626.22     223890.17      6173.70 o
   0  -7   6      48143.53      50043.62      1107.28 o
   1  -7   6     486480.22     484032.91     10245.01 o
   2  -7   6       3122.45       3094.58       120.12 o
   3  -7   6      19213.67      17406.92       564.19 o
   4  -7   6       3958.20       4179.83       262.45 o
   5  -7   6     541032.06     534715.12     14630.04 o
   6  -7   6       1371.25       1313.72       144.94 o
   7  -7   6      63454.63      65987.39      2329.14 o
   8  -7   6         12.13        111.42        74.89 o
   9  -7   6       7665.50       7175.57       574.19 o
  10  -7   6         30.45        103.66       113.61 o
  11  -7   6       1119.46       1005.26       215.32 o
  12  -7   6        683.37        740.01       130.99 o
 -13  -6   6        960.78       1023.89       160.47 o
 -12  -6   6        237.88        432.96       138.22 o
 -11  -6   6      11280.90      11223.26       449.42 o
 -10  -6   6      23813.54      23742.89       771.95 o
  -9  -6   6      17720.43      17596.88       598.37 o
  -8  -6   6      18174.70      17919.94       593.56 o
  -7  -6   6       1983.20       1808.08       152.25 o
  -6  -6   6       5136.07       5291.19       248.04 o
  -5  -6   6      10522.83      10046.91       311.63 o
  -4  -6   6      49255.88      49860.95      1236.29 o
  -3  -6   6        283.53        316.77        68.65 o
  -2  -6   6       7566.46       7982.56       227.76 o
  -1  -6   6       7920.78       8390.54       240.10 o
   0  -6   6     492996.81     489760.53     10369.34 o
   1  -6   6       8859.15       8857.04       218.66 o
   2  -6   6      40788.38      41407.07       969.72 o
   3  -6   6        429.04        491.24        94.06 o
   4  -6   6     359025.16     362267.28     12178.21 o
   5  -6   6       6742.49       6695.65       279.38 o
   6  -6   6     306486.22     303906.84      8363.38 o
   7  -6   6       1728.49       1527.01        85.50 o
   8  -6   6      20907.44      21050.03       784.23 o
   9  -6   6       6688.88       5568.04       550.42 o
  10  -6   6        185.05        388.51       159.61 o
  11  -6   6       1477.59       1645.61       151.13 o
  12  -6   6      17711.04      16153.14       620.17 o
 -13  -5   6       3520.13       3385.77       248.24 o
 -12  -5   6       1118.02       1101.97       155.64 o
 -11  -5   6      72348.33      69246.25      2009.15 o
 -10  -5   6       5779.29       5821.46       370.87 o
  -9  -5   6      50083.48      49926.43      1463.98 o
  -8  -5   6       2977.41       3052.49       203.29 o
  -7  -5   6     347947.91     348884.62      9590.57 o
  -6  -5   6      11973.77      12034.96       428.92 o
  -5  -5   6     387038.84     390381.19      9259.45 o
  -4  -5   6        471.96        447.66        90.16 o
  -3  -5   6      28061.76      27701.08       709.18 o
  -2  -5   6       4690.54       4128.41       136.15 o
  -1  -5   6     195254.62     202204.75      3935.37 o
   0  -5   6       1677.71       1694.71       122.09 o
   1  -5   6      25733.59      26595.11       610.43 o
   2  -5   6       1767.91       1963.42        99.20 o
   3  -5   6      47605.50      49115.72      1728.62 o
   4  -5   6      14985.12      15327.60       490.38 o
   5  -5   6      20720.89      20116.79       770.95 o
   6  -5   6       8744.61       9109.09       702.58 o
   7  -5   6      41994.18      42730.07      1435.81 o
   8  -5   6      10842.09       9549.78       474.14 o
   9  -5   6     111380.52     101966.67     12713.99 o
  10  -5   6       1970.44       1801.34       328.88 o
  11  -5   6       1735.74       1889.09       169.31 o
  12  -5   6        500.37        461.33       133.03 o
  13  -5   6      16350.50      16297.16       566.57 o
 -14  -4   6       8283.42       8669.50       408.14 o
 -13  -4   6        571.24        544.81       152.71 o
 -12  -4   6      66815.19      65236.06      1906.52 o
 -11  -4   6        557.54        437.03       132.41 o
 -10  -4   6      98153.02      97334.16      2761.96 o
  -9  -4   6        412.90        359.70       108.78 o
  -8  -4   6      90146.03      91325.89      2583.22 o
  -7  -4   6      18772.79      18406.71       598.74 o
  -6  -4   6     755887.25     756644.31     20681.19 o
  -5  -4   6      24177.62      25168.89       659.30 o
  -4  -4   6      11646.51      10942.30       289.23 o
  -3  -4   6       7249.97       7009.28       188.64 o
  -2  -4   6      48219.97      47538.18       886.46 o
  -1  -4   6      16724.32      16902.75       343.31 o
   0  -4   6     202635.73     196601.94      4436.99 o
   1  -4   6        365.19        427.39        48.71 o
   2  -4   6       1684.89       1878.05       195.35 o
   3  -4   6      11159.55      10576.23       343.23 o
   4  -4   6      10966.20      11240.88       372.71 o
   5  -4   6        363.06        454.76        53.37 o
   6  -4   6     131892.48     131727.78      3637.14 o
   7  -4   6       2494.74       2561.22       147.73 o
   8  -4   6     125610.31     122377.12      3528.53 o
   9  -4   6         95.81        147.41        98.46 o
  10  -4   6      16998.19      17216.02      1050.31 o
  11  -4   6          5.81         33.24       139.40 o
  12  -4   6      15675.23      14868.65       878.44 o
  13  -4   6        194.72         95.76       128.58 o
 -14  -3   6        207.78         60.63       144.05 o
 -13  -3   6         78.27        -72.27       190.29 o
 -12  -3   6       3368.52       3235.45       467.48 o
 -11  -3   6        271.02        178.56       119.64 o
 -10  -3   6       1193.22       1035.24       140.59 o
  -9  -3   6      95394.72      95361.13      2698.25 o
  -8  -3   6       6258.11       6350.58       283.48 o
  -7  -3   6      87524.15      88521.62      2493.82 o
  -6  -3   6       8159.58       8264.76       314.60 o
  -5  -3   6       7028.34       7687.44       255.42 o
  -4  -3   6      11254.99      11327.76       292.38 o
  -3  -3   6     218149.38     220621.55      4278.68 o
  -2  -3   6      21749.30      22109.13       433.78 o
  -1  -3   6        484.83        720.87        52.75 o
   0  -3   6       4616.35       4553.54       113.03 o
   1  -3   6       3679.46       3662.67       157.38 o
   2  -3   6       5102.25       4855.49       207.91 o
   3  -3   6     593805.19     589284.19     27906.63 o
   4  -3   6        292.38        235.65        70.81 o
   5  -3   6       7137.51       7369.24       225.42 o
   6  -3   6         70.74        142.89        62.71 o
   7  -3   6      52035.00      52223.06      1486.16 o
   8  -3   6       5208.80       4902.25       304.55 o
   9  -3   6      57817.17      56083.40      2046.24 o
  10  -3   6       2026.57       2055.93       164.19 o
  11  -3   6       3171.03       3113.14       291.10 o
  12  -3   6          4.33        -44.50       111.87 o
  13  -3   6      46649.44      44539.76      2127.97 o
 -14  -2   6         14.22        -56.96       135.84 o
 -13  -2   6       2024.99       1848.87       371.98 o
 -12  -2   6       8088.95       7870.35       362.93 o
 -11  -2   6       5645.00       5308.47       288.24 o
 -10  -2   6     127105.27     126707.00      3555.43 o
  -9  -2   6       3919.86       3883.10       233.13 o
  -8  -2   6       7466.32       7572.96       309.03 o
  -7  -2   6       2316.68       2310.10       193.32 o
  -6  -2   6       3066.39       3207.43       177.63 o
  -5  -2   6       1808.52       1967.96       123.30 o
  -4  -2   6     190569.97     186778.17      3979.62 o
  -3  -2   6       8273.56       8397.32       192.38 o
  -2  -2   6     226765.28     227867.50      4090.28 o
  -1  -2   6        309.14        456.42        42.24 o
   0  -2   6      88092.71      90946.75      1645.39 o
   1  -2   6        538.17        578.75        46.65 o
   2  -2   6     883521.38     858962.62     28717.24 o
   3  -2   6       2045.59       1720.41       172.82 o
   4  -2   6     129267.68     131254.53      2796.38 o
   5  -2   6        376.95        440.52        62.26 o
   6  -2   6      66165.87      65385.70      1588.13 o
   7  -2   6       2664.68       2778.24       140.13 o
   8  -2   6     353633.84     339293.00      9296.34 o
   9  -2   6       4352.54       4314.92       226.06 o
  10  -2   6       3706.15       3652.42       221.49 o
  11  -2   6        423.83        447.78       123.95 o
  12  -2   6       1582.72       1560.59       168.03 o
  13  -2   6          8.10       -130.63       130.63 o
 -14  -1   6        123.48        -50.75       140.25 o
 -13  -1   6        332.37        168.57       140.25 o
 -12  -1   6       2711.84       2488.80       234.89 o
 -11  -1   6     183232.45     187393.08      7918.86 o
 -10  -1   6       2159.75       2240.17       248.86 o
  -9  -1   6     171993.39     182255.83      5058.61 o
  -8  -1   6        862.83        853.23       111.89 o
  -7  -1   6      55604.52      56996.64      1632.45 o
  -6  -1   6        760.36        660.28        86.82 o
  -5  -1   6       1046.91       1490.51       154.14 o
  -4  -1   6       5775.75       5691.91       177.71 o
  -3  -1   6     208085.64     208615.08      3752.05 o
  -2  -1   6         57.70        104.02        35.76 o
  -1  -1   6     137424.86     141805.78      2854.92 o
   0  -1   6        512.31        583.33        41.73 o
   1  -1   6      11596.34      11893.37       292.96 o
   2  -1   6      13122.94      13280.17       290.92 o
   3  -1   6      36929.79      37471.15       916.69 o
   4  -1   6       1682.24       1776.31       103.24 o
   5  -1   6      48702.75      49606.58      1206.96 o
   6  -1   6       1906.14       1926.50       113.03 o
   7  -1   6       2658.20       2847.84       168.06 o
   8  -1   6       5232.37       5128.37       234.11 o
   9  -1   6       1549.75       1440.30       133.24 o
  10  -1   6       2098.14       2213.45       171.87 o
  11  -1   6     142103.00     136437.86      4064.72 o
  12  -1   6       1535.06       1315.11       160.42 o
  13  -1   6      20863.05      19571.24       663.82 o
 -14   0   6       4500.84       4769.18       305.81 o
 -13   0   6         22.72       -166.18       166.18 o
 -12   0   6      74491.20      77040.14      2749.48 o
 -11   0   6       3410.97       2980.16       292.95 o
 -10   0   6     121708.34     124027.37      4290.91 o
  -9   0   6       3751.36       3651.34       300.75 o
  -8   0   6     129577.16     125622.01      4317.43 o
  -7   0   6        793.20        665.97        94.34 o
  -6   0   6       2489.49       2928.55       195.17 o
  -5   0   6        385.25        448.96        71.65 o
  -4   0   6     276484.53     257689.62      6093.40 o
  -3   0   6        900.19        955.52        77.43 o
  -2   0   6      36169.90      38133.62       821.21 o
  -1   0   6       4056.07       3943.39       104.66 o
   0   0   6      29925.30      31639.73       807.53 o
   1   0   6       1088.92       1324.28        68.10 o
   2   0   6      22115.80      22098.51       501.84 o
   3   0   6         74.25        142.86        37.68 o
   4   0   6       5092.05       5709.42       204.79 o
   5   0   6         16.22         67.66        50.75 o
   6   0   6     139189.34     137632.09      3293.48 o
   7   0   6         88.92        -11.28        78.13 o
   8   0   6     100807.72      99400.89      2782.72 o
   9   0   6         11.56        -10.37        93.18 o
  10   0   6     175716.14     168831.16      4687.43 o
  11   0   6        302.54        347.66       120.20 o
  12   0   6     267589.44     260092.80      8954.66 o
  13   0   6       2637.95       2723.89       216.00 o
 -14   1   6        239.46        377.78       211.34 o
 -13   1   6       1041.95       1264.67       406.00 o
 -12   1   6        565.96        390.13       186.94 o
 -11   1   6      28574.82      29050.03      1170.23 o
 -10   1   6        111.89         22.77       150.05 o
  -9   1   6      31388.73      29956.09      1145.74 o
  -8   1   6         61.76        -73.00       113.16 o
  -7   1   6      60698.04      57798.33      2043.64 o
  -6   1   6       1725.24       1688.63       118.85 o
  -5   1   6      14036.85      13085.49       438.69 o
  -4   1   6       5260.36       4410.13       380.97 o
  -3   1   6        140.18        669.90       151.88 o
  -2   1   6       1525.98       1589.83        61.98 o
  -1   1   6     110194.49     114893.19      2242.92 o
   0   1   6       7855.44       7954.88       189.78 o
   1   1   6     121911.05     127252.23      4099.86 o
   2   1   6        615.74        738.35        52.20 o
   3   1   6       1303.03       1613.32       120.70 o
   4   1   6       2872.67       2939.56       143.07 o
   5   1   6     131891.53     138354.31      3814.67 o
   6   1   6       6500.24       5966.04       207.25 o
   7   1   6       2780.78       3100.36       178.93 o
   8   1   6         50.57         10.15        84.24 o
   9   1   6      13267.89      12880.47       452.58 o
  10   1   6        545.62        528.37       116.68 o
  11   1   6      60354.31      60745.00      1756.62 o
  12   1   6       2554.08       2320.24       193.40 o
  13   1   6      13773.43      13405.22       512.34 o
 -14   2   6       6388.92       7049.45       493.92 o
 -13   2   6       2323.72       2343.91       292.91 o
 -12   2   6       1053.09       1342.07       380.63 o
 -11   2   6         33.26        -39.47       161.14 o
 -10   2   6      49996.19      47769.23      1748.90 o
  -9   2   6        795.55        786.36       167.47 o
  -8   2   6      62161.54      61356.03      2189.58 o
  -7   2   6        163.93          5.97       101.14 o
  -6   2   6      38484.70      38586.38      1395.25 o
  -5   2   6       1502.60       1388.05       149.19 o
  -4   2   6       7158.55       7561.17       593.17 o
  -3   2   6       1688.27       1761.53        89.12 o
  -2   2   6      63417.90      62422.21      1236.75 o
  -1   2   6        239.41        438.29        56.51 o
   1   2   6        313.36        444.10        51.07 o
   2   2   6      55907.15      59080.53      1083.38 o
   3   2   6       1415.20       1603.16       100.89 o
   4   2   6     502278.94     513264.16     14717.91 o
   5   2   6       1045.67       1100.65       101.92 o
   6   2   6     517882.97     502648.41     16833.17 o
   7   2   6        495.67        463.31       105.22 o
   8   2   6     107387.30     103165.24      2885.71 o
   9   2   6        724.38        698.96       113.93 o
  10   2   6      17600.42      16659.01       562.95 o
  11   2   6       1425.45       1395.22       158.92 o
  12   2   6      52436.68      49371.28      1460.39 o
  13   2   6         13.38        108.36       133.95 o
 -14   3   6         58.45       -126.59       346.77 o
 -13   3   6      85788.05      88436.82      3130.99 o
 -12   3   6        166.63        258.24       178.22 o
 -11   3   6      30143.85      30200.58      2392.68 o
 -10   3   6        312.63        213.51       123.44 o
  -9   3   6     200269.91     198505.42      5517.98 o
  -8   3   6         41.99         90.55        79.19 o
  -7   3   6      25787.00      25384.85       671.44 o
  -6   3   6       3933.16       4085.37       196.52 o
  -5   3   6      97619.20      93048.80      3199.58 o
  -4   3   6        376.60        344.48        77.39 o
  -3   3   6      33622.74      32000.98       723.06 o
  -2   3   6         26.45         68.15        30.48 o
  -1   3   6     101928.48      99225.62      2002.04 o
   0   3   6      13493.49      13129.95       318.58 o
   1   3   6      73834.31      76006.94      1499.59 o
   2   3   6       2327.43       2505.80       114.97 o
   3   3   6       3838.04       4651.04       165.21 o
   4   3   6         80.12        215.74        59.69 o
   5   3   6     224515.55     229828.34      7732.41 o
   6   3   6       1290.52       1110.85       125.19 o
   7   3   6        450.78        778.77       169.16 o
   8   3   6       3815.04       3703.13       331.69 o
   9   3   6     124725.38     120421.74      3367.88 o
  10   3   6          5.16         52.61       106.54 o
  11   3   6       1168.78       1326.32       153.90 o
  12   3   6         47.26        163.12       126.42 o
 -14   4   6      49713.64      56815.10      2094.70 o
 -13   4   6       3525.03       3565.97       340.82 o
 -12   4   6       1844.64       1625.17       197.94 o
 -11   4   6        839.06        806.42       170.14 o
 -10   4   6      47587.04      45398.14      1363.64 o
  -9   4   6       1351.35       1238.25       191.40 o
  -8   4   6       5212.80       5170.16       224.99 o
  -7   4   6       2272.47       2048.93       141.56 o
  -6   4   6     292052.78     278091.09      7663.43 o
  -5   4   6         41.53        123.73        59.69 o
  -4   4   6      20700.94      20813.17       530.24 o
  -3   4   6       2999.59       3224.07       116.37 o
  -2   4   6        100.83        496.95        49.70 o
  -1   4   6       5103.59       5030.18       127.47 o
   0   4   6      42203.45      48216.16      1060.67 o
   1   4   6        326.13        345.77        56.64 o
   2   4   6     493383.62     505989.81     21939.19 o
   3   4   6       2350.73       2388.06       126.79 o
   4   4   6      13827.83      14268.28       445.44 o
   5   4   6       1934.61       1600.64       119.03 o
   6   4   6      32733.07      33318.83      1193.38 o
   7   4   6        693.95        780.09       177.62 o
   8   4   6     589369.38     575686.81     19278.84 o
   9   4   6       3097.44       2968.82       507.60 o
  10   4   6      83315.52      81188.14      2811.84 o
  11   4   6        543.90        628.62       153.34 o
  12   4   6      54688.84      53329.53      1902.83 o
 -14   5   6       1883.52       2109.92       227.77 o
 -13   5   6      24481.92      25543.77       854.28 o
 -12   5   6          3.16        -18.57       145.84 o
 -11   5   6        283.19        452.79       143.01 o
 -10   5   6       1162.55       1220.09       172.36 o
  -9   5   6      36757.42      36567.43       958.94 o
  -8   5   6       3602.39       3711.80       217.38 o
  -7   5   6     105638.84     103292.72      2910.39 o
  -6   5   6        231.70        225.69        80.02 o
  -5   5   6      80034.04      77946.38      1898.11 o
  -4   5   6       4176.38       4273.34       135.90 o
  -3   5   6      69090.55      70824.47      1533.88 o
  -2   5   6       2195.96       2350.82        92.79 o
  -1   5   6       4587.83       5795.97       242.03 o
   0   5   6       1175.32       1112.32        61.28 o
   1   5   6      68531.57      70404.70      2952.26 o
   2   5   6      20795.42      21206.06       542.06 o
   3   5   6     188807.77     194180.73      6694.46 o
   4   5   6        697.20        652.53        70.08 o
   5   5   6      23164.07      23751.26       709.92 o
   6   5   6        959.84        929.73       155.68 o
   7   5   6      48200.86      49440.48      3730.83 o
   8   5   6       3302.19       3232.68       262.27 o
   9   5   6      26996.98      26167.50       981.13 o
  10   5   6        585.12        523.27       160.70 o
  11   5   6      11228.01      11000.49       508.12 o
  12   5   6        251.63        467.37       153.33 o
 -14   6   6      25547.68      27640.05      1018.47 o
 -13   6   6       1104.85        934.55       200.34 o
 -12   6   6        141.50        365.93       152.22 o
 -11   6   6       2286.80       2077.24       218.44 o
  -9   6   6       1608.19       1491.16       164.29 o
  -8   6   6     155705.70     155579.81      4344.14 o
  -7   6   6         96.73         90.40        94.31 o
  -6   6   6      10848.48       8375.58       423.44 o
  -5   6   6      12010.99      12016.32       280.71 o
  -4   6   6     135094.03     133897.44      2616.56 o
  -3   6   6         67.37         86.16        42.71 o
  -2   6   6     159939.66     158213.66      3077.62 o
  -1   6   6      10227.12       9931.66       231.21 o
   0   6   6     127298.59     139235.16      3288.37 o
   1   6   6       6858.55       6707.81       173.84 o
   2   6   6     801619.94     815636.94     19256.41 o
   3   6   6        205.03        340.20       105.67 o
   4   6   6      19934.70      20571.13       778.21 o
   5   6   6        203.43        379.76       117.83 o
   6   6   6      99012.08      98790.56      4871.95 o
   7   6   6       5047.07       4805.84       256.24 o
   8   6   6     132530.30     128799.89      4380.59 o
   9   6   6       5394.29       5426.65       303.62 o
  10   6   6      38159.44      36563.74      1968.16 o
  11   6   6       2571.91       2487.04       389.13 o
 -13   7   6       4839.79       5768.00       351.71 o
 -12   7   6        684.76        775.53       177.85 o
 -11   7   6     353496.25     368686.97     10174.27 o
 -10   7   6        116.80        137.73       126.21 o
  -9   7   6       2219.88       2341.61       201.71 o
  -8   7   6       2114.00       1669.03       158.73 o
  -7   7   6      33400.91      29953.46      1255.01 o
  -6   7   6        725.86        812.52        99.99 o
  -5   7   6      51160.67      48983.43       986.14 o
  -4   7   6       2801.43       2971.30       111.64 o
  -3   7   6        238.02        704.50       113.24 o
  -2   7   6         80.11         43.38        42.36 o
  -1   7   6     162585.59     165442.94      3524.27 o
   0   7   6       3623.05       3657.87       135.42 o
   1   7   6     178361.58     182497.94      5344.26 o
   2   7   6       2409.10       2647.59       148.85 o
   3   7   6      98735.60      99845.62      3990.90 o
   4   7   6      10224.95      10353.77       375.29 o
   5   7   6       4781.44       4822.51       280.54 o
   6   7   6        141.36         21.75       125.17 o
   7   7   6      11025.47      10777.05       486.97 o
   8   7   6        393.59        693.55       287.57 o
   9   7   6         11.70         84.58       253.73 o
  10   7   6        936.98        744.33       287.58 o
  11   7   6      15019.66      14563.40       982.18 o
 -13   8   6         19.69          0.39       143.01 o
 -12   8   6     272471.22     284547.88      7891.19 o
 -11   8   6       5376.95       5773.38       347.66 o
 -10   8   6       9470.99       9744.15       423.47 o
  -9   8   6        281.81        217.49       119.32 o
  -8   8   6      21633.17      22508.88       737.22 o
  -7   8   6       3999.41       3738.47       319.97 o
  -6   8   6      94783.52      88761.21      2081.32 o
  -5   8   6        638.72        727.48        80.56 o
  -4   8   6      13895.19      13765.80       353.72 o
  -3   8   6        180.43        246.71        69.76 o
  -2   8   6      58875.42      59747.66      1304.31 o
  -1   8   6        190.03        205.69        59.39 o
   0   8   6      16428.07      17362.69       414.26 o
   1   8   6       1438.20       1499.40        81.91 o
   2   8   6       1079.63       1344.72       156.28 o
   3   8   6        610.12        629.15       124.37 o
   4   8   6      34221.59      33615.14      1308.95 o
   5   8   6        762.18        736.28       115.76 o
   6   8   6     191337.09     192749.17      5337.48 o
   7   8   6       1276.30       1544.50       254.01 o
   8   8   6      17181.46      16047.45       555.18 o
   9   8   6       2544.88       2103.89       257.00 o
  10   8   6     202603.70     193136.67      6618.23 o
  11   8   6        452.30        334.73       197.09 o
 -13   9   6       2187.54       1986.22       296.69 o
 -12   9   6       1201.72       1174.42       185.06 o
 -11   9   6       1385.14       1481.01       188.13 o
 -10   9   6        571.44        568.07       143.01 o
  -9   9   6       4035.22       4224.30       206.09 o
  -8   9   6       2989.61       2656.20       200.26 o
  -7   9   6         63.03        428.30       149.15 o
  -6   9   6       1542.24       1700.08       131.86 o
  -5   9   6       4625.40       4618.04       197.24 o
  -4   9   6       4421.67       4718.36       231.10 o
  -3   9   6     119521.28     120216.27      2901.53 o
  -2   9   6       7011.51       6643.03       232.61 o
  -1   9   6      29535.48      28855.59       658.15 o
   0   9   6       1516.70       1612.23        95.50 o
   1   9   6      76429.30      77065.63      2179.58 o
   2   9   6        218.09        206.87        88.63 o
   3   9   6       7071.34       8017.37       905.64 o
   4   9   6         11.43        126.53       149.15 o
   5   9   6      26194.40      26928.85       824.75 o
   6   9   6       2582.58       2625.60       173.19 o
   7   9   6      38168.81      37525.24      1119.53 o
   8   9   6        742.30        822.52       134.34 o
   9   9   6       2449.25       2435.38       279.42 o
  10   9   6        461.94        774.84       214.31 o
 -12  10   6      11948.75      12370.80       511.12 o
 -11  10   6        419.96        414.44       152.79 o
 -10  10   6      12161.79      12696.69       510.10 o
  -9  10   6       2998.58       3013.38       156.20 o
  -8  10   6       1847.81       2578.83       268.97 o
  -7  10   6       5273.21       5138.25       363.67 o
  -6  10   6      15897.20      15419.65       446.91 o
  -5  10   6        130.22          7.56       100.10 o
  -4  10   6      84276.50      79503.70      1947.07 o
  -3  10   6       1695.01       1830.79       128.07 o
  -2  10   6      71891.15      69534.97      1986.65 o
  -1  10   6       7396.16       7068.56       224.39 o
   0  10   6     215071.80     214941.67      4579.18 o
   1  10   6         14.39        163.52        84.15 o
   2  10   6      18720.22      19945.12       632.99 o
   3  10   6        504.73        439.82       155.50 o
   4  10   6      45256.37      46712.08      1705.64 o
   5  10   6       7975.98       8486.95       471.77 o
   6  10   6      43386.41      39822.69      1494.63 o
   7  10   6        645.27        658.71       197.09 o
   8  10   6     100882.51      95835.83      3369.38 o
   9  10   6        781.47        613.96       287.58 o
 -12  11   6        209.40        228.65       136.56 o
 -11  11   6       7264.56       7627.83       321.29 o
 -10  11   6          2.87        151.64       145.84 o
  -9  11   6     104198.77     105750.51      3010.53 o
  -8  11   6       1507.50       1251.21       221.06 o
  -7  11   6      27643.99      27408.54       853.13 o
  -6  11   6        113.14        163.80        85.79 o
  -5  11   6      10206.66      10145.52       328.14 o
  -4  11   6         44.08        151.01        83.94 o
  -3  11   6      22164.00      21339.04       584.58 o
  -2  11   6       7886.68       7636.87       318.89 o
  -1  11   6     124541.33     127125.01      3544.31 o
   0  11   6       4833.04       5061.25       176.91 o
   1  11   6      19359.21      19388.91       617.37 o
   2  11   6       3636.09       3966.74       213.00 o
   3  11   6         57.15        385.78       185.11 o
   4  11   6      10176.39      10466.74       897.32 o
   5  11   6      48239.68      46118.77      1705.43 o
   6  11   6       4756.38       4842.02       382.90 o
   7  11   6      50882.64      48412.90      3430.56 o
   8  11   6       1518.61       1567.69       256.98 o
   9  11   6       7764.32       7183.51       472.61 o
 -11  12   6         18.03        102.54       138.46 o
 -10  12   6     156432.98     165395.67      4644.37 o
  -9  12   6       3070.41       3241.24       308.31 o
  -8  12   6     250315.89     241963.48      8853.53 o
  -7  12   6       1044.56       1123.34       142.17 o
  -6  12   6      20288.77      18687.03       529.82 o
  -5  12   6        290.36        298.50        95.88 o
  -4  12   6       7421.85       7128.62       267.35 o
  -3  12   6        396.17        420.00        93.91 o
  -2  12   6      21122.30      20173.38       652.30 o
  -1  12   6       1607.76       1786.81       109.54 o
   0  12   6       2372.07       2293.47       156.33 o
   1  12   6       9585.46       8853.35       786.38 o
   2  12   6      33809.00      33873.22      1009.21 o
   3  12   6       4738.94       5025.01       370.94 o
   4  12   6        779.50       1032.33       338.33 o
   5  12   6       2602.54       2233.30       263.20 o
   6  12   6      15402.93      15404.64       718.53 o
   7  12   6       9018.45       9017.49       526.23 o
   8  12   6     172427.81     169654.75      5843.40 o
 -10  13   6       1973.78       2154.42       213.11 o
  -9  13   6      30211.96      29805.28      1186.13 o
  -8  13   6       3151.45       3607.78       397.61 o
  -7  13   6       3304.92       3346.33       266.20 o
  -6  13   6       3066.88       3099.30       197.81 o
  -5  13   6     104518.05      96349.16      2725.48 o
  -4  13   6       9141.28       8544.06       416.81 o
  -3  13   6        927.45        997.54       119.54 o
  -2  13   6        879.39        683.11       133.23 o
  -1  13   6      47212.36      45816.50      1301.81 o
   0  13   6       1342.71       1365.96       122.57 o
   1  13   6     148188.64     154936.39      4304.83 o
   2  13   6        134.47        135.32       161.14 o
   3  13   6       8134.30       7769.49       454.82 o
   4  13   6         58.06         67.66       167.45 o
   5  13   6      12359.70      12737.93       829.65 o
   6  13   6       2711.76       2764.67       431.43 o
   7  13   6      74832.06      75639.94      2711.88 o
  -9  14   6         33.89        241.04       236.82 o
  -8  14   6      34741.49      33488.02      1300.79 o
  -7  14   6        528.00        683.64       120.20 o
  -6  14   6     214070.23     210460.11      5045.72 o
  -5  14   6      14422.22      14077.94       434.40 o
  -4  14   6      35939.82      33270.79       959.89 o
  -3  14   6          0.04          8.39        95.88 o
  -2  14   6      19824.18      19143.40       639.05 o
  -1  14   6        132.91        149.82       119.32 o
   0  14   6     198744.27     203824.75      4864.61 o
   1  14   6       6471.23       6832.84       303.38 o
   2  14   6      46099.05      46410.47      1704.72 o
   3  14   6        887.63        923.15       209.08 o
   4  14   6        337.39        563.51       190.26 o
   5  14   6       3770.83       3155.71       516.06 o
   6  14   6        951.91       1150.63       296.04 o
  -8  15   6         24.60        149.51       133.03 o
  -7  15   6        478.17        857.75       130.20 o
  -6  15   6       7003.73       7025.98       297.33 o
  -5  15   6          6.11        839.67       205.09 o
  -4  15   6       1096.25       1180.25       138.00 o
  -3  15   6       3364.99       2711.39       259.96 o
  -2  15   6       9429.82       9317.08       387.59 o
  -1  15   6      39522.43      39297.15      1175.49 o
   0  15   6         81.73        288.68       126.75 o
   1  15   6      23659.15      24110.77       752.58 o
   2  15   6       8202.76       8693.88       490.85 o
   3  15   6        289.72        780.91       197.09 o
   4  15   6       8451.60       8515.15       496.58 o
  -6  16   6      78507.41      76564.74      1904.77 o
  -5  16   6         48.97         38.78       111.80 o
  -4  16   6        674.72        842.08       133.93 o
  -3  16   6        868.59        850.80       158.18 o
  -2  16   6        789.48       1228.88       165.46 o
  -1  16   6       1232.97       1347.13       169.99 o
   0  16   6      12948.39      13218.70       474.96 o
   1  16   6        819.29       1164.90       431.37 o
   2  16   6         23.23        159.49       166.18 o
  -1 -17   7         96.38        262.68       111.38 o
   0 -17   7        456.71        779.44       190.44 o
   1 -17   7       5826.79       6271.11       258.55 o
   2 -17   7         12.96        119.35        97.16 o
  -4 -16   7      60060.48      61485.25      1549.98 o
  -3 -16   7        797.61       1080.93       139.25 o
  -2 -16   7        763.22        952.73       130.20 o
  -1 -16   7       2524.09       2757.54       200.19 o
   0 -16   7      48517.85      48042.58      1221.88 o
   1 -16   7     195823.69     195930.56      4694.55 o
   2 -16   7      15202.76      15351.69       455.95 o
   3 -16   7      12314.11      12434.25       384.82 o
   4 -16   7        472.99        656.62       100.18 o
   5 -16   7      21816.34      21267.05       697.52 o
  -6 -15   7      40885.69      41121.69      1076.78 o
  -5 -15   7       1404.27       1367.82       149.52 o
  -4 -15   7      30036.71      29522.01       889.64 o
  -3 -15   7        819.10        727.04       121.55 o
  -2 -15   7      10561.05      10646.92       358.56 o
  -1 -15   7       4227.32       4152.79       215.83 o
   0 -15   7     324160.25     326070.00      7765.29 o
   1 -15   7        197.62        276.36        98.85 o
   2 -15   7       8606.12       8196.23       292.89 o
   3 -15   7        373.02        568.42       102.43 o
   4 -15   7      51701.56      50885.13      1276.48 o
   5 -15   7       1172.90       1411.39       158.04 o
   6 -15   7     116549.79     122888.76      6022.45 o
   7 -15   7         41.98       -236.82       236.82 o
  -8 -14   7        944.95        977.93       346.79 o
  -7 -14   7      10258.52       9519.03       402.93 o
  -6 -14   7      11056.71      11463.34       449.68 o
  -5 -14   7     122279.62     122251.30      3082.41 o
  -4 -14   7       3189.41       2995.59       200.38 o
  -3 -14   7      52045.85      50720.64      1292.89 o
  -2 -14   7       1452.44       1367.70       132.82 o
  -1 -14   7      17588.40      17580.90       509.28 o
   0 -14   7       8603.32       8410.07       297.47 o
   1 -14   7        887.31       1139.31       119.76 o
   2 -14   7         19.02         46.11        84.56 o
   3 -14   7        667.42        806.24       101.75 o
   4 -14   7      31493.38      31427.30       821.91 o
   5 -14   7      21444.66      21475.02       701.65 o
   6 -14   7       5656.64       5669.11       575.37 o
   7 -14   7      17226.23      16784.73      1067.04 o
   8 -14   7      13741.22      14617.52       655.58 o
  -9 -13   7          1.56        148.42       185.11 o
  -8 -13   7         88.44        193.16       185.11 o
  -7 -13   7       4214.47       4470.22       388.72 o
  -6 -13   7     422264.22     417350.72     14070.32 o
  -5 -13   7       9290.39       9310.60       296.37 o
  -4 -13   7       3102.75       3265.36       196.25 o
  -3 -13   7       1533.72       1373.26       135.65 o
  -2 -13   7      15265.33      15527.49       462.86 o
  -1 -13   7       3832.22       3676.74       194.32 o
   0 -13   7     102616.80     102759.21      2500.34 o
   1 -13   7       1363.55       1299.51       136.74 o
   2 -13   7        996.15       1128.06       109.61 o
   3 -13   7        132.02        130.16        82.10 o
   4 -13   7         76.33        350.81        85.79 o
   5 -13   7       2615.61       2678.43       207.67 o
   6 -13   7      54227.25      55728.84      1974.77 o
   7 -13   7       8719.55       8683.45       694.00 o
   8 -13   7      43867.40      46050.91      1849.85 o
   9 -13   7       6172.89       6935.44       423.67 o
 -10 -12   7       1745.62       1706.68       322.52 o
  -9 -12   7      74700.97      73873.90      2176.48 o
  -8 -12   7       6382.36       5534.57       416.79 o
  -7 -12   7      59313.32      58754.12      2121.20 o
  -6 -12   7      61366.07      62055.39      2224.14 o
  -5 -12   7       2074.90       2186.08       230.44 o
  -4 -12   7        886.08       1022.62       110.39 o
  -3 -12   7      71887.81      72818.95      2074.10 o
  -2 -12   7      71590.46      74284.90      1838.79 o
  -1 -12   7       6102.94       6143.91       249.14 o
   0 -12   7      17398.60      17607.26       500.63 o
   1 -12   7       7756.42       7635.80       272.90 o
   2 -12   7      11115.73      11254.87       351.19 o
   3 -12   7     147745.23     144658.20      3479.32 o
   4 -12   7      13171.22      12860.90       386.38 o
   5 -12   7        299.83        302.12       121.81 o
   6 -12   7        276.07        208.63       137.65 o
   7 -12   7       4752.52       5428.98       380.74 o
   8 -12   7        940.88       1053.77       194.94 o
   9 -12   7       2444.49       3310.58       448.34 o
 -10 -11   7      62164.10      60858.58      2233.51 o
  -9 -11   7         84.82        134.16       173.13 o
  -8 -11   7       5166.05       5215.44       397.52 o
  -7 -11   7       1585.57       1366.42       219.13 o
  -6 -11   7      40197.53      40944.04      1524.41 o
  -5 -11   7         17.31        109.09       118.69 o
  -4 -11   7      64721.85      64130.04      1597.05 o
  -3 -11   7      11146.05      11195.47       365.12 o
  -2 -11   7     341578.62     342230.91      8149.68 o
  -1 -11   7       3256.32       3107.35       180.54 o
   0 -11   7       4664.15       5061.25       213.95 o
   1 -11   7       1897.64       1886.31       131.40 o
   2 -11   7     415987.38     404803.53      9614.51 o
   3 -11   7        139.23        404.41        75.94 o
   4 -11   7     230257.50     229019.48      6337.28 o
   5 -11   7        173.71         95.61       134.08 o
   6 -11   7      23656.80      23403.64       915.43 o
   7 -11   7       1757.60       1876.40       207.05 o
   8 -11   7      31640.44      34999.20      1318.40 o
   9 -11   7         65.57       -127.81       160.70 o
  10 -11   7      48532.10      58837.20      4498.67 o
 -11 -10   7      52974.73      50596.98      1501.44 o
 -10 -10   7          6.89        129.68       113.08 o
  -9 -10   7      11670.47      11471.22       584.71 o
  -8 -10   7      18717.63      18619.97       622.20 o
  -7 -10   7      21456.05      21510.94       695.95 o
  -6 -10   7       1999.83       2087.44       235.70 o
  -5 -10   7      17675.87      16795.35       570.91 o
  -4 -10   7       5022.89       5188.02       233.09 o
  -3 -10   7      16139.76      15928.60       550.31 o
  -2 -10   7       5535.38       5785.83       234.98 o
  -1 -10   7      88186.16      89663.01      2189.75 o
   0 -10   7        582.43        582.54        90.69 o
   1 -10   7      31821.88      31175.33       807.23 o
   2 -10   7      37083.96      37615.48       958.13 o
   3 -10   7     169506.77     162649.23      3899.13 o
   4 -10   7       8632.01       8562.73       356.68 o
   5 -10   7        631.45        924.06       169.16 o
   6 -10   7      25311.43      22499.79      3636.71 o
   7 -10   7       7421.09       7417.24       778.61 o
   8 -10   7      15957.73      16680.72      1033.21 o
   9 -10   7      23751.90      26729.40      1965.88 o
  10 -10   7        422.00        688.72       209.07 o
  11 -10   7       8557.96       8619.72       508.55 o
 -12  -9   7      59718.51      58906.98      1738.60 o
 -11  -9   7         62.33         71.08       118.05 o
 -10  -9   7      10391.61       9981.85       407.85 o
  -9  -9   7       2781.17       2921.56       216.66 o
  -8  -9   7     263235.75     264932.88      7319.18 o
  -7  -9   7       4973.23       4798.03       253.37 o
  -6  -9   7      13682.60      14326.31       494.55 o
  -5  -9   7        246.05        323.20       107.43 o
  -4  -9   7     153307.53     153580.33      4270.83 o
  -3  -9   7       2090.20       2279.46       181.67 o
  -2  -9   7      70741.23      73690.42      2100.00 o
  -1  -9   7        404.71        520.24       112.32 o
   0  -9   7      57878.92      58586.64      1451.36 o
   1  -9   7          0.05        148.24        89.18 o
   2  -9   7        791.75       1356.39       168.19 o
   3  -9   7       3117.75       3138.80       131.14 o
   4  -9   7      24396.29      23785.26       756.62 o
   5  -9   7       7434.57       7106.18       380.80 o
   6  -9   7     304496.44     313906.44      8629.24 o
   7  -9   7       8877.87       9143.61       499.40 o
   8  -9   7      54350.88      54532.46      1964.72 o
   9  -9   7        451.21        380.34       185.11 o
  10  -9   7      13610.30      13474.12       634.26 o
  11  -9   7       3057.52       2803.30       617.55 o
 -12  -8   7        459.62        517.43       141.39 o
 -11  -8   7       4323.19       4471.99       274.14 o
 -10  -8   7       1511.48       1361.08       156.77 o
  -9  -8   7     152679.78     157431.20      4395.91 o
  -8  -8   7      29122.28      29459.66       910.78 o
  -7  -8   7       6531.71       7428.84       370.62 o
  -6  -8   7       9457.21       9056.39       307.32 o
  -5  -8   7       7379.30       7843.00       274.54 o
  -4  -8   7      71295.65      70809.74      1739.01 o
  -3  -8   7      15273.35      14299.47       424.67 o
  -2  -8   7      16894.15      16471.73       682.88 o
  -1  -8   7       4509.78       5021.97       230.84 o
   0  -8   7      46097.05      46647.28      1171.21 o
   1  -8   7     194483.09     196948.61      4207.28 o
   2  -8   7       8075.68       7703.21       222.19 o
   3  -8   7     101430.36     102501.08      2485.60 o
   4  -8   7        209.90        202.99       152.24 o
   5  -8   7      14256.20      13696.04       586.60 o
   6  -8   7       9810.91      10275.13       558.13 o
   7  -8   7        186.29        294.33       149.16 o
   8  -8   7        976.50        760.79       182.82 o
   9  -8   7        554.36        441.94       405.99 o
  10  -8   7        202.82       -113.16       173.13 o
  11  -8   7     160854.02     160623.95     14150.23 o
  12  -8   7       3772.71       3606.38       659.88 o
 -13  -7   7       6698.15       7084.19       350.20 o
 -12  -7   7      61218.36      61754.97      1812.45 o
 -11  -7   7        109.87        151.37       122.71 o
 -10  -7   7      19770.69      18711.00       636.08 o
  -9  -7   7       2568.66       2436.75       183.81 o
  -8  -7   7        936.79       1258.95       147.62 o
  -7  -7   7        133.54        131.49        98.84 o
  -6  -7   7     174164.80     167021.11      4006.71 o
  -5  -7   7       6412.85       6051.21       230.19 o
  -4  -7   7      58733.59      56381.05      1396.73 o
  -3  -7   7       5004.74       4803.75       181.00 o
  -2  -7   7        115.41        405.66        87.29 o
  -1  -7   7      14150.70      14768.82       617.09 o
   1  -7   7        197.89        160.46        53.93 o
   2  -7   7      34814.95      34986.16       787.41 o
   3  -7   7        834.61        988.65       166.04 o
   4  -7   7      58061.46      55833.59      1968.91 o
   5  -7   7        242.50        381.06       109.75 o
   6  -7   7     331404.19     327204.62      8996.27 o
   7  -7   7       1474.28       1038.92       179.44 o
   8  -7   7      32016.21      22277.65      2095.17 o
   9  -7   7          6.62       -149.15       149.15 o
  10  -7   7       2090.40       2140.45       148.20 o
  11  -7   7       4728.59       4798.25       321.30 o
  12  -7   7      52934.40      52147.68      2553.86 o
 -13  -6   7     106928.89     107215.23      3053.24 o
 -12  -6   7        201.81        230.85       128.73 o
 -11  -6   7      20685.40      20222.50       681.98 o
 -10  -6   7       7062.44       7187.16       333.86 o
  -9  -6   7      23649.57      24075.98       772.46 o
  -8  -6   7       1061.70       1048.80       135.31 o
  -7  -6   7     109872.88     113400.38      3181.19 o
  -6  -6   7      16616.44      16879.37       556.19 o
  -5  -6   7       2480.78       3391.16       268.65 o
  -4  -6   7        322.70        532.33        82.20 o
  -3  -6   7     191814.41     191576.59      4096.58 o
  -2  -6   7       2545.48       2659.42       133.81 o
  -1  -6   7     513689.41     516432.97     12233.65 o
   0  -6   7      54596.80      56925.22      1624.05 o
   1  -6   7      90523.59      90922.08      1976.70 o
   2  -6   7       1870.13       1711.12       136.06 o
   3  -6   7       2875.37       3044.56       243.62 o
   4  -6   7      21077.55      22007.93       670.84 o
   5  -6   7     220831.33     216858.19      6901.72 o
   6  -6   7      16986.24      17899.87       730.66 o
   7  -6   7       1383.24       1445.00       190.28 o
   8  -6   7      11758.88      11036.93      1329.32 o
   9  -6   7      30220.69      29153.33       962.55 o
  10  -6   7       5618.85       5656.35       241.82 o
  11  -6   7       5091.42       5571.69       385.88 o
  12  -6   7        402.76        444.43       118.87 o
 -13  -5   7        365.85        379.95       142.43 o
 -12  -5   7      14609.34      14367.84       533.87 o
 -11  -5   7       1486.60       1671.36       178.66 o
 -10  -5   7      46810.93      46159.74      1374.63 o
  -9  -5   7        198.88        153.85       109.40 o
  -8  -5   7       9525.26       9060.36       359.19 o
  -7  -5   7       2369.36       2356.00       185.76 o
  -6  -5   7     309863.59     305143.81      8395.61 o
  -5  -5   7       5427.75       5179.94       208.39 o
  -4  -5   7      61977.23      62829.30      1544.05 o
  -3  -5   7         45.18        114.70        61.22 o
  -2  -5   7       5298.42       5030.55       159.23 o
  -1  -5   7        963.98       1138.76        74.38 o
   0  -5   7      22839.90      22772.19       694.97 o
   1  -5   7       1262.92       1564.37       106.02 o
   2  -5   7     144260.31     151492.67      3628.34 o
   3  -5   7       7689.72       7867.92       274.08 o
   4  -5   7     108507.93     111574.97      3820.90 o
   5  -5   7      14410.26      13385.92       447.32 o
   6  -5   7      51633.51      52309.10      1505.56 o
   7  -5   7       2122.28       2028.50        95.53 o
   8  -5   7     329619.50     325188.81     13864.65 o
   9  -5   7       3075.18       2843.72       278.89 o
  10  -5   7     169553.22     164158.53      7329.88 o
  11  -5   7        599.95        982.50       143.22 o
  12  -5   7      26798.33      27446.73      1149.26 o
 -14  -4   7       1742.50       1755.32       240.22 o
 -13  -4   7       7346.63       7527.08       366.37 o
 -12  -4   7        798.30        722.03       146.26 o
 -11  -4   7      14174.12      14090.70       515.88 o
 -10  -4   7       3545.72       3526.23       441.13 o
  -9  -4   7      40856.94      39866.20      1191.91 o
  -8  -4   7       1261.78       1329.79       139.99 o
  -7  -4   7     209686.45     215803.31      5965.08 o
  -6  -4   7      41231.72      40991.71      1200.57 o
  -5  -4   7      19923.88      20765.14       645.91 o
  -4  -4   7        558.23        591.30        73.94 o
  -3  -4   7       3725.50       3803.03       131.59 o
  -2  -4   7      19220.18      18293.85       372.67 o
  -1  -4   7       1476.01       1963.31        98.55 o
   0  -4   7       7188.47       7046.45       197.20 o
   1  -4   7      83404.39      85825.92      2064.44 o
   2  -4   7      18757.30      18368.33       712.59 o
   3  -4   7       4933.43       5508.91       293.08 o
   4  -4   7       6038.11       6016.99       567.13 o
   5  -4   7      88817.67      91150.28      2546.89 o
   6  -4   7        268.00        391.00        68.92 o
   7  -4   7      70775.88      70552.56      2305.30 o
   8  -4   7       1149.52       1186.46       109.81 o
   9  -4   7     222331.34     219306.92      6033.78 o
  10  -4   7       1289.87       1187.87       130.42 o
  11  -4   7        206.60        517.50       117.15 o
  12  -4   7       1250.56       1529.95       153.82 o
 -14  -3   7       8457.61       8750.56       408.41 o
 -13  -3   7       1101.99       1051.83       230.56 o
 -12  -3   7        108.85        458.83       259.65 o
 -11  -3   7        264.54        342.78       129.92 o
 -10  -3   7      80365.06      79621.57      2278.69 o
  -9  -3   7       1607.55       1502.73       150.10 o
  -8  -3   7      15081.85      14914.68       508.85 o
  -7  -3   7       4253.87       4051.63       219.63 o
  -6  -3   7      27070.94      26048.09       793.07 o
  -5  -3   7       1705.55       1734.80       119.56 o
  -4  -3   7      39222.07      38541.50       898.33 o
  -3  -3   7      10935.59      11257.70       250.30 o
  -2  -3   7     524009.56     527616.50     10202.05 o
  -1  -3   7       2458.09       2573.75        94.63 o
   0  -3   7      34298.13      34039.49       738.43 o
   1  -3   7       1425.61       1672.39       146.93 o
   2  -3   7     274389.94     271013.88      7424.28 o
   3  -3   7        136.04         71.05        89.11 o
   4  -3   7     153560.19     154335.00      4256.50 o
   5  -3   7        619.52        680.71        57.33 o
   6  -3   7     141647.89     138591.03      3821.95 o
   7  -3   7       2034.26       2254.20       182.51 o
   8  -3   7      17620.29      17718.88       552.81 o
   9  -3   7       3248.20       3003.50       213.34 o
  10  -3   7        663.99       1193.50       197.58 o
  11  -3   7        157.27         73.26       106.87 o
  12  -3   7      23266.90      22107.23       706.38 o
  13  -3   7       1245.93       1009.56       153.82 o
 -14  -2   7       1634.19       1529.77       188.84 o
 -13  -2   7        300.24        246.27       142.16 o
 -12  -2   7      10092.99       9825.95       412.13 o
 -11  -2   7     176151.12     183483.33      5107.82 o
 -10  -2   7       2300.35       2557.20       202.13 o
  -9  -2   7        736.87       1015.08       151.54 o
  -8  -2   7         66.07         34.03        84.90 o
  -7  -2   7      16377.09      16334.23       533.34 o
  -6  -2   7        874.62        858.97        98.79 o
  -5  -2   7      12345.43      12485.97       510.32 o
  -4  -2   7        353.24        298.18        59.39 o
  -3  -2   7     425749.06     419981.94      7522.50 o
  -2  -2   7      10732.07      10698.30       235.46 o
  -1  -2   7      82978.86      81155.23      1481.19 o
   0  -2   7        175.96        200.60        34.18 o
   1  -2   7      94275.09      97840.48      2100.55 o
   2  -2   7       1955.98       1776.13       105.19 o
   3  -2   7     256978.41     247656.86      7259.62 o
   4  -2   7       5797.38       5491.58       213.26 o
   5  -2   7      15854.54      16098.56       380.11 o
   6  -2   7      21126.41      21567.23       552.39 o
   7  -2   7       3311.76       3304.68       172.40 o
   8  -2   7       3086.67       3005.94       155.58 o
   9  -2   7      29174.28      30155.70       900.49 o
  10  -2   7        212.99        178.41        98.84 o
  11  -2   7      11615.27      12066.09       437.93 o
  12  -2   7       2645.78       2799.20       207.75 o
  13  -2   7        197.39        368.24       134.43 o
 -14  -1   7       5110.38       4950.37       311.92 o
 -13  -1   7        243.53         85.22       155.65 o
 -12  -1   7     170586.14     173148.36      4830.26 o
 -11  -1   7        173.71        247.75       124.16 o
 -10  -1   7      82951.87      84078.33      2394.75 o
  -9  -1   7       1210.00       1134.89       128.72 o
  -8  -1   7      84643.88      84642.46      2392.52 o
  -7  -1   7        583.73        812.83       115.44 o
  -6  -1   7       8159.99       9113.68       325.97 o
  -5  -1   7       1479.79       1306.70       109.47 o
  -4  -1   7      38532.73      41301.95      1021.29 o
  -3  -1   7       1163.55       1423.05        86.94 o
  -2  -1   7     152754.86     158699.17      2680.36 o
  -1  -1   7       3778.80       3561.33       106.25 o
   0  -1   7      80260.01      81133.22      1474.44 o
   1  -1   7       6632.85       6772.96       198.43 o
   2  -1   7      13539.82      12445.90       595.61 o
   3  -1   7       5538.12       5602.79       155.55 o
   4  -1   7       2648.30       2449.20       125.11 o
   5  -1   7       6783.37       7147.96       225.20 o
   6  -1   7     610872.50     616631.94     18922.80 o
   7  -1   7       2465.49       2604.22       143.07 o
   8  -1   7      23660.80      23637.17       717.58 o
   9  -1   7         22.13        194.53        94.05 o
  10  -1   7      75249.91      72316.91      2051.00 o
  11  -1   7       5742.10       5207.50       396.04 o
  12  -1   7     379862.19     363139.62      9969.13 o
  13  -1   7          4.89         76.21       131.72 o
 -14   0   7         48.89       -122.96       154.42 o
 -13   0   7       7179.69       7374.66       356.84 o
 -12   0   7       3369.37       3342.57       241.35 o
 -11   0   7      57890.79      57940.04      1690.71 o
 -10   0   7       1047.25        995.46       131.24 o
  -9   0   7      46784.92      47911.51      1395.83 o
  -8   0   7       9921.00       9743.62       360.99 o
  -7   0   7      16391.72      15467.39       506.37 o
  -6   0   7        303.11        266.23        75.56 o
  -5   0   7        367.24        405.10       113.16 o
  -4   0   7        222.96        310.76        66.86 o
  -3   0   7      48691.02      54762.80      1089.29 o
  -2   0   7        296.45        323.39        41.78 o
  -1   0   7     219233.73     218000.59      3914.47 o
   0   0   7      18140.93      17289.74       372.61 o
   1   0   7      18999.61      18217.97       733.96 o
   2   0   7       1243.27       1274.01        78.64 o
   3   0   7      43537.39      43354.80      1080.00 o
   4   0   7        582.15        744.91       112.48 o
   5   0   7     396212.59     406458.94     11109.86 o
   6   0   7       3694.78       3768.49       174.34 o
   7   0   7     272637.06     265585.53     10817.11 o
   8   0   7         99.68        163.52        87.90 o
   9   0   7         16.51        332.27       253.74 o
  10   0   7        248.02        236.82       107.43 o
  11   0   7     497270.06     490807.19     13440.87 o
  12   0   7       5134.38       5197.05       289.06 o
  13   0   7      11026.64      11445.64       451.77 o
 -14   1   7      10799.80      11569.92       532.43 o
 -13   1   7        407.64        323.46       135.96 o
 -12   1   7        169.41        380.04       178.22 o
 -11   1   7       1702.74       1050.70       422.95 o
 -10   1   7      98891.50      98713.09      3441.79 o
  -9   1   7        136.82        101.49       129.95 o
  -8   1   7      60151.26      57450.27      1644.77 o
  -7   1   7       4313.93       4572.35       334.46 o
  -6   1   7      18239.92      19193.26       594.53 o
  -5   1   7         32.94        121.39       101.14 o
  -4   1   7      57824.14      59192.48      1689.94 o
  -3   1   7         71.76        204.18        55.38 o
  -2   1   7     313963.81     307658.94      7019.01 o
  -1   1   7      18632.38      18360.59       393.78 o
   0   1   7     552538.25     592686.88     12534.84 o
   1   1   7       1330.03       1400.49        75.59 o
   2   1   7       7411.50       8425.41       227.92 o
   3   1   7        187.60        242.34        49.65 o
   4   1   7      44916.76      47734.49      1172.22 o
   5   1   7      18408.44      18727.36       567.79 o
   6   1   7      78489.98      77374.41      2165.06 o
   7   1   7       1522.75       1655.56       129.19 o
   8   1   7      99653.73      95324.50      2672.62 o
   9   1   7          7.31        148.61        94.05 o
  10   1   7       9556.57       9605.18       371.16 o
  11   1   7       2252.13       2187.82       178.90 o
  12   1   7         12.24         62.48       192.60 o
 -14   2   7       9450.72      10522.84       597.04 o
 -13   2   7     178931.02     189249.28      6489.57 o
 -12   2   7       1345.74       1359.18       226.34 o
 -11   2   7      49751.09      43694.28      7272.40 o
 -10   2   7          1.74        -37.51       137.16 o
  -9   2   7      14874.35      13669.00       610.97 o
  -8   2   7       6398.53       5873.01       352.96 o
  -7   2   7      57343.54      56866.66      3492.79 o
  -6   2   7        464.45        633.44        71.15 o
  -5   2   7         79.26        169.16        95.69 o
  -4   2   7        254.29        167.72        73.20 o
  -3   2   7      95811.20      93700.12      2619.82 o
  -2   2   7       5744.69       5700.71       173.55 o
  -1   2   7     481495.81     472229.22      9988.45 o
   0   2   7       3545.51       3830.71       161.49 o
   1   2   7      36274.23      36251.31       739.05 o
   2   2   7       1638.87       1426.13        91.85 o
   3   2   7       4284.87       4762.32       152.16 o
   4   2   7        413.12        536.84        79.66 o
   5   2   7     175897.55     180500.73      4967.36 o
   6   2   7       3592.16       4033.61       238.42 o
   7   2   7      31454.65      30473.07      1103.87 o
   8   2   7       1937.44       1936.21       182.84 o
   9   2   7       4046.09       4044.57       283.25 o
  10   2   7          7.94        101.49       104.43 o
  11   2   7      15689.16      15756.69       553.52 o
  12   2   7        981.38       1010.57       151.53 o
 -14   3   7     436073.47     476617.47     16068.05 o
 -13   3   7        635.23        741.51       270.66 o
 -12   3   7      17555.89      17317.32       772.55 o
 -11   3   7        278.61        151.64       166.18 o
 -10   3   7      83787.34      84005.23      2954.10 o
  -9   3   7       2251.42       2355.60       186.53 o
  -8   3   7     364011.06     348493.88      9569.02 o
  -7   3   7       5061.62       4866.05       241.40 o
  -6   3   7      16382.23      14782.07       611.36 o
  -5   3   7       3074.27       3023.14       193.45 o
  -4   3   7     162653.78     150260.05      4735.17 o
  -3   3   7       1916.90       2223.34       126.48 o
  -2   3   7       3585.97       3754.06       129.95 o
  -1   3   7       8843.62       8567.88       385.78 o
   0   3   7       6893.61       8167.88       237.32 o
   1   3   7         85.30         82.84        47.35 o
   2   3   7      23500.87      24185.75       718.04 o
   3   3   7        927.21        780.37        74.90 o
   4   3   7      13506.52      12178.48       477.51 o
   5   3   7         30.95        171.27        93.03 o
   6   3   7      24869.62      25849.98       941.03 o
   7   3   7      10014.34       9749.07       550.32 o
   8   3   7     154644.81     155005.67      5261.13 o
   9   3   7       4292.75       4031.07       272.10 o
  10   3   7     117352.88     114818.11      3931.10 o
  11   3   7        632.24        641.67       158.51 o
  12   3   7      29776.84      28045.19      1110.41 o
 -14   4   7      10219.24      11202.40       610.12 o
 -13   4   7      26444.98      27730.80      1120.62 o
 -12   4   7        151.82        253.73       179.42 o
 -11   4   7        326.72        672.59       287.57 o
 -10   4   7       1356.80       1601.92       174.21 o
  -9   4   7      83222.73      81162.16      2307.35 o
  -8   4   7       5765.83       5738.55       282.34 o
  -7   4   7       2524.97       2588.89       178.25 o
  -6   4   7       2111.78       1913.04       112.06 o
  -5   4   7     135983.66     124404.96      4189.02 o
  -4   4   7        971.04       1231.97       149.18 o
  -3   4   7      27451.68      30640.63       768.12 o
  -2   4   7       1483.79       1598.75        85.76 o
   0   4   7       8801.19       8520.23       231.73 o
   1   4   7      26649.12      26586.17       645.34 o
   2   4   7        227.28        240.31        62.37 o
   3   4   7      81409.80      91700.73      2547.59 o
   4   4   7         65.66        153.23        66.03 o
   5   4   7      77449.76      78394.16      2684.89 o
   6   4   7        667.50        589.30       143.79 o
   7   4   7      92074.58      94165.21      3222.66 o
   8   4   7       1611.34       1610.52       165.86 o
   9   4   7     441563.72     432698.66     14529.28 o
  10   4   7       2091.47       1770.60       338.36 o
  11   4   7        579.77        800.00       165.84 o
  12   4   7        653.23        571.07       165.84 o
 -14   5   7      22028.54      23828.86      1000.31 o
 -13   5   7        224.74        186.07       191.38 o
 -12   5   7       5122.00       4834.80       394.88 o
 -11   5   7       1461.42       1253.89       180.20 o
 -10   5   7      32624.02      33199.35       890.38 o
  -9   5   7        894.02        848.41       142.36 o
  -8   5   7      30854.73      28731.69      1354.86 o
  -7   5   7        160.40        126.44        83.32 o
  -6   5   7     259345.47     248441.94      8865.68 o
  -5   5   7       2288.62       2273.90       241.74 o
  -4   5   7     188525.41     188847.66      4967.36 o
  -3   5   7       1639.94       1653.09       100.13 o
  -2   5   7      94448.75      92209.70      1812.04 o
  -1   5   7         74.20         88.06        41.13 o
   0   5   7     199725.61     205640.31      3693.51 o
   1   5   7       4034.97       4062.87       167.01 o
   2   5   7      11512.39      12012.18       397.47 o
   3   5   7       7344.87       7854.50       478.49 o
   4   5   7       5538.61       5586.42       221.32 o
   5   5   7        360.16        442.91        89.10 o
   6   5   7      47431.02      46602.68      2039.84 o
   7   5   7         43.92         84.58       126.87 o
   8   5   7      67244.35      68198.53      2369.81 o
   9   5   7        781.64       1043.37       143.45 o
  10   5   7      24055.52      23756.63      1635.48 o
  11   5   7        173.54       -127.97       128.06 o
 -14   6   7        514.35        559.14       221.04 o
 -13   6   7       4014.12       3337.20       507.62 o
 -12   6   7       3613.19       3219.09       250.25 o
 -11   6   7      34532.53      34168.02      1077.35 o
 -10   6   7       3707.24       3952.33       253.64 o
  -9   6   7      14419.53      13756.67       446.72 o
  -8   6   7       1262.95       1230.27       130.44 o
  -7   6   7       7489.82       7190.90       327.96 o
  -6   6   7      13022.84      12139.84       371.68 o
  -5   6   7     144101.72     145191.80      3103.16 o
  -4   6   7       9615.08       9705.70       252.41 o
  -3   6   7      52494.58      51656.86      1266.82 o
  -2   6   7         21.50         54.48        45.35 o
  -1   6   7      36901.29      39106.14       792.42 o
   0   6   7        109.16        206.68        46.15 o
   1   6   7        119.99        558.80        98.17 o
   2   6   7       3123.81       3420.59       135.16 o
   3   6   7      54654.27      53534.87      1306.34 o
   4   6   7         27.76        118.41        46.72 o
   5   6   7     113290.47     115228.84      3626.72 o
   6   6   7         19.52         94.09        77.00 o
   7   6   7       3419.35       3615.82       217.64 o
   8   6   7       1554.67       1353.32       143.46 o
   9   6   7       4268.86       4338.67       268.93 o
  10   6   7        120.64        192.41       211.44 o
  11   6   7      93297.07      83680.56      4172.96 o
 -13   7   7        151.38        115.89       155.65 o
 -12   7   7     250541.14     254863.06      7080.33 o
 -11   7   7       2535.26       2685.72       236.78 o
 -10   7   7     179890.77     185504.50      4493.26 o
  -9   7   7        107.24        271.57       124.21 o
  -8   7   7      60917.87      58782.04      1473.67 o
  -7   7   7         89.57        112.69        84.14 o
  -6   7   7       2715.83       2594.97       153.25 o
  -5   7   7        700.84        731.18        63.45 o
  -4   7   7      62305.99      61086.14      1331.98 o
  -3   7   7          9.25        -42.24        52.50 o
  -2   7   7       2465.08       2837.02       203.05 o
  -1   7   7       5187.78       5400.89       215.09 o
   0   7   7      13936.61      14557.64       329.01 o
   1   7   7       5241.18       5232.77       168.52 o
   2   7   7      35232.41      34986.60       887.04 o
   3   7   7       1635.91       2032.66       135.65 o
   4   7   7     120012.05     119308.65      5987.86 o
   5   7   7      15582.74      15270.87       619.85 o
   6   7   7      97098.63      95390.27      3282.84 o
   7   7   7       1234.60       1133.45       270.68 o
   8   7   7      18086.40      18127.25      1084.25 o
   9   7   7        151.55        236.82       236.82 o
  10   7   7       2344.87       2047.12       372.20 o
  11   7   7       4094.16       4263.94       507.61 o
 -13   8   7      13294.73      13442.68       761.95 o
 -12   8   7        765.86        864.60       178.88 o
 -11   8   7     163668.70     165947.56      4657.56 o
 -10   8   7       1354.90       1272.62       181.66 o
  -9   8   7       2171.66       1812.91       155.39 o
  -8   8   7        484.01        616.51       108.14 o
  -7   8   7       2244.97       2792.23       173.20 o
  -6   8   7       1936.81       1957.43       107.95 o
  -5   8   7     105990.48     104191.66      2050.21 o
  -4   8   7         30.25         70.62        50.21 o
  -3   8   7      39839.20      38347.22       959.26 o
  -2   8   7       8555.34       8255.11       231.73 o
  -1   8   7      73618.49      73359.47      1593.32 o
   0   8   7          2.36         25.67        59.30 o
   1   8   7      38190.58      39000.71       869.96 o
   2   8   7         13.65         57.76        73.22 o
   3   8   7      86568.51      89833.39      2529.32 o
   4   8   7       6212.95       6414.80       281.43 o
   5   8   7     116499.28     111794.98      3133.06 o
   6   8   7        836.05        748.88       212.40 o
   7   8   7      73805.59      71219.24      2042.95 o
   8   8   7         38.71        160.70       167.45 o
   9   8   7        491.90        653.57       197.09 o
  10   8   7      12292.82      11477.13       598.24 o
 -13   9   7        542.90        720.06       168.02 o
 -12   9   7       1077.11       1192.19       191.45 o
 -11   9   7        186.88        200.41       152.79 o
 -10   9   7       1004.99       1454.24       168.85 o
  -9   9   7         68.54         38.27       114.38 o
  -8   9   7     317591.50     323718.97      7710.81 o
  -7   9   7       3997.96       4067.50       208.70 o
  -6   9   7      40875.09      40459.64      1028.83 o
  -5   9   7       4650.05       4319.36       193.72 o
  -4   9   7      19917.01      19871.21       627.77 o
  -3   9   7         48.99        122.46        86.81 o
  -2   9   7     483103.81     476665.53     11291.63 o
  -1   9   7       5127.99       5558.48       180.58 o
   0   9   7      62007.50      63658.88      1391.85 o
   1   9   7       1407.66       1341.16       125.79 o
   2   9   7       3188.62       3164.82       223.49 o
   3   9   7       5276.59       5592.44       258.44 o
   4   9   7      31988.32      30672.78      1608.67 o
   5   9   7         12.62         86.53       103.63 o
   6   9   7      26940.43      26494.46       973.59 o
   7   9   7       2724.67       2786.85       208.63 o
   8   9   7      70942.59      67195.34      2755.70 o
   9   9   7        887.65        551.07       197.10 o
  10   9   7      45745.73      46440.89      1740.10 o
 -12  10   7        104.77        209.32       136.15 o
 -11  10   7      42933.00      43185.98      1329.22 o
 -10  10   7        484.39        456.43       127.02 o
  -9  10   7      62764.13      63369.72      1406.70 o
  -8  10   7      18989.45      19417.24       832.09 o
  -7  10   7      64306.48      59344.98      2129.42 o
  -6  10   7        791.03        788.93        97.17 o
  -5  10   7        777.17       1180.45       172.29 o
  -4  10   7       1039.35       1067.01       111.09 o
  -3  10   7     360804.91     344966.47      9464.11 o
  -2  10   7       4551.86       4699.62       241.82 o
  -1  10   7       4608.10       5037.17       287.10 o
   0  10   7        922.79        874.73        95.93 o
   1  10   7       2301.24       2770.22       196.48 o
   2  10   7       1877.13       1984.90       158.93 o
   3  10   7       2854.22       3921.50       465.30 o
   4  10   7       6170.66       5775.63       482.36 o
   5  10   7        423.93        549.77       179.42 o
   6  10   7        262.59        193.88       228.36 o
   7  10   7      57491.25      53860.34      1976.60 o
   8  10   7          5.11        211.71       185.11 o
   9  10   7        520.08        748.53       214.31 o
 -11  11   7       1359.56       1399.15       154.24 o
 -10  11   7      28285.20      29870.35       962.22 o
  -9  11   7       6564.16       6856.47       360.77 o
  -8  11   7      60225.47      60348.11      2175.80 o
  -7  11   7        791.43        893.82       126.75 o
  -6  11   7      33424.06      33405.85       872.71 o
  -5  11   7        685.62        687.63       100.50 o
  -4  11   7        267.27        345.05        92.46 o
  -3  11   7        494.76        518.90       112.91 o
  -2  11   7      22637.87      22980.90       607.93 o
  -1  11   7       5171.32       5229.88       184.00 o
   0  11   7       7695.23       7694.36       228.54 o
   1  11   7      18316.04      17286.27       568.16 o
   2  11   7       8302.58       9159.27       410.81 o
   3  11   7       1934.91       1894.01       397.58 o
   4  11   7        420.37        833.86       202.29 o
   5  11   7       2020.87       2061.79       250.37 o
   6  11   7     131534.44     128754.49      4459.94 o
   7  11   7       2591.27       2308.56       268.98 o
   8  11   7       4049.30       4273.34       388.71 o
 -11  12   7       2338.47       2311.73       223.79 o
 -10  12   7       3029.69       2801.58       239.01 o
  -9  12   7      90684.57      92896.91      3270.20 o
  -8  12   7       3317.89       2944.59       286.39 o
  -7  12   7        293.19        552.48       126.96 o
  -6  12   7       1725.72       1563.98       129.83 o
  -5  12   7       3077.28       3080.15       185.42 o
  -4  12   7       1689.32       1590.34       153.83 o
  -3  12   7      21725.31      20436.36       661.52 o
  -2  12   7        109.71        294.53       113.65 o
  -1  12   7       6055.39       6238.21       208.13 o
   0  12   7       3085.42       3053.52       141.69 o
   1  12   7      29921.12      29571.76       898.78 o
   2  12   7       5556.35       5681.19       264.84 o
   3  12   7        262.62        439.81       178.23 o
   4  12   7         12.33        -47.61       161.14 o
   5  12   7      51604.05      54980.19      2005.69 o
   6  12   7       5187.51       5483.71       411.65 o
   7  12   7       7778.61       7958.87       490.25 o
 -10  13   7      21954.84      22404.09       772.39 o
  -9  13   7       1447.23        972.81       227.28 o
  -8  13   7      14097.37      14294.06       675.82 o
  -7  13   7         36.72       -115.15       132.78 o
  -6  13   7     123434.24     120623.34      2931.88 o
  -5  13   7        142.80        384.61       107.97 o
  -4  13   7     155789.22     150428.67      4375.95 o
  -3  13   7         70.76         30.47       132.36 o
  -2  13   7      42419.13      42847.03      1267.59 o
  -1  13   7        799.93        863.93        87.00 o
   0  13   7      64520.05      64886.15      1602.54 o
   1  13   7       3620.88       3545.37       408.67 o
   2  13   7      11956.44      12534.07       443.52 o
   3  13   7         10.75        167.27       161.14 o
   4  13   7         85.83        120.22       166.18 o
   5  13   7        400.80        735.60       209.07 o
   6  13   7      10486.33      10263.37       562.22 o
  -9  14   7      35265.83      35064.64      1772.19 o
  -8  14   7          3.95       -162.39       162.39 o
  -7  14   7      44204.38      43076.86      1110.60 o
  -6  14   7         63.20         68.99       103.39 o
  -5  14   7     372728.28     359077.12      8548.33 o
  -4  14   7        593.17        355.17       219.31 o
  -3  14   7        340.39        327.44       124.93 o
  -2  14   7        132.12        283.44       129.98 o
  -1  14   7      69802.25      70391.76      2622.60 o
   0  14   7       4625.94       5056.38       273.44 o
   1  14   7      49591.10      50861.24      1479.26 o
   2  14   7       4762.36       5049.93       388.74 o
   3  14   7       6488.17       6483.09       424.70 o
   4  14   7          5.00        151.63       166.18 o
   5  14   7      14252.10      14223.77       829.72 o
  -7  15   7         17.17         85.62       106.70 o
  -6  15   7       7096.13       6802.65       464.14 o
  -5  15   7       3356.50       3525.26       321.62 o
  -4  15   7         36.22        124.98       130.63 o
  -3  15   7        221.46        233.60       135.84 o
  -2  15   7      25578.39      25962.73       825.09 o
  -1  15   7      12981.18      13342.33       488.60 o
   0  15   7        189.77        499.73       126.75 o
   1  15   7        879.13       1166.50       136.95 o
   2  15   7        885.34       1151.32       227.27 o
   3  15   7       3115.62       3844.93       439.90 o
   4  15   7     172464.33     182237.75      6242.37 o
  -5  16   7      18115.80      17372.19      1195.07 o
  -4  16   7        241.08         34.79       142.43 o
  -3  16   7      42846.96      41729.04      1253.49 o
  -2  16   7      10943.07      10858.79       436.29 o
  -1  16   7      18402.73      18122.55       615.63 o
   0  16   7         50.95        151.76       126.75 o
   1  16   7      18710.46      19138.25      1194.16 o
  -4 -16   8      45042.80      44156.85      1145.10 o
  -3 -16   8      15941.92      15556.74       479.75 o
  -2 -16   8       7149.74       7075.67       289.73 o
  -1 -16   8       4474.48       4348.20       229.16 o
   0 -16   8     277210.22     281086.12      6709.42 o
   1 -16   8       6964.08       7597.50       284.47 o
   2 -16   8      37766.95      38306.95       988.88 o
   3 -16   8        721.16        711.85       108.59 o
   4 -16   8      33719.24      34806.17       902.10 o
  -6 -15   8        664.22        725.49       139.09 o
  -5 -15   8      49031.84      49220.70      1266.59 o
  -4 -15   8       1348.46       1280.19       148.91 o
  -3 -15   8      63446.45      62359.35      1563.68 o
  -2 -15   8       2929.01       2874.10       185.54 o
  -1 -15   8     120641.05     119753.56      2911.06 o
   0 -15   8      23098.49      22828.05       633.93 o
   1 -15   8     179769.31     180365.52      4333.03 o
   2 -15   8       1979.13       2078.65       153.84 o
   3 -15   8        547.54        585.65       153.82 o
   4 -15   8      28155.91      28348.53       750.90 o
   5 -15   8      33055.41      32998.17      1016.33 o
   6 -15   8      11184.52      11596.48       846.46 o
  -7 -14   8       1357.72       1609.49       255.31 o
  -6 -14   8      16853.78      17027.43       521.91 o
  -5 -14   8        222.17        170.96       118.44 o
  -4 -14   8       5916.63       6018.91       273.03 o
  -3 -14   8        195.08        250.55       106.56 o
  -2 -14   8      24089.26      24556.77       675.26 o
  -1 -14   8      11260.98      11247.02       368.54 o
   0 -14   8      14640.46      14243.05       432.35 o
   1 -14   8      12284.18      11885.50       375.35 o
   2 -14   8        196.60        307.76        93.90 o
   3 -14   8      30256.55      29936.33       787.80 o
   4 -14   8      86301.37      86653.52      2121.30 o
   5 -14   8      32911.87      32584.75      1010.35 o
   6 -14   8       1307.19       1343.37       194.94 o
   7 -14   8        240.06        118.41       236.82 o
  -8 -13   8        704.72        746.25       209.07 o
  -7 -13   8      35019.78      32750.41      1271.10 o
  -6 -13   8      44279.87      44149.50      1336.08 o
  -5 -13   8      23533.39      21745.90       799.34 o
  -4 -13   8      11150.95      10535.61       364.73 o
  -3 -13   8      29409.47      29307.11       790.15 o
  -2 -13   8      18847.60      18950.80       545.50 o
  -1 -13   8       1410.78       1568.44       135.60 o
   0 -13   8        939.08       1144.92       118.26 o
   1 -13   8      11935.40      12235.18       380.48 o
   2 -13   8        338.67        187.99        86.23 o
   3 -13   8      87454.38      87774.48      2146.29 o
   4 -13   8        266.46        400.03       113.04 o
   5 -13   8      40339.42      39714.81      1197.44 o
   6 -13   8          3.02        -56.38       137.65 o
   7 -13   8       2081.05       2160.22       226.35 o
   8 -13   8        377.75        620.64       170.67 o
  -9 -12   8       1868.45       2082.20       225.91 o
  -8 -12   8      10788.07      10715.61       473.51 o
  -7 -12   8      15049.43      15514.84       914.53 o
  -6 -12   8        185.66        499.01       190.26 o
  -5 -12   8      14688.16      14213.65       447.31 o
  -4 -12   8        152.68        477.64       131.72 o
  -3 -12   8      12482.01      13044.21       411.72 o
  -2 -12   8     326605.19     321503.59      8843.58 o
  -1 -12   8      13815.01      13564.20       413.79 o
   0 -12   8       3883.08       4069.75       204.02 o
   1 -12   8        430.76        513.93        96.12 o
   2 -12   8      34420.02      34401.06       891.28 o
   3 -12   8       4112.87       4010.11       183.18 o
   4 -12   8      53786.18      53260.48      1562.76 o
   5 -12   8        274.81        131.65       137.16 o
   6 -12   8      65229.07      65174.59      2302.15 o
   7 -12   8       2271.01       2495.06       255.33 o
   8 -12   8      25528.90      27280.36      1694.83 o
   9 -12   8      10893.05      12783.90      1058.06 o
 -10 -11   8        172.54        222.99       118.87 o
  -9 -11   8      49967.23      49283.87      1830.34 o
  -8 -11   8        972.83        632.58       197.10 o
  -7 -11   8       2602.68       2866.85       288.56 o
  -6 -11   8       1762.12       1896.59       291.51 o
  -5 -11   8      33952.65      34624.79      1118.11 o
  -4 -11   8       1376.72       1464.30       171.86 o
  -3 -11   8     524396.56     512201.69     14052.31 o
  -2 -11   8      14335.38      14932.62       447.68 o
  -1 -11   8     101084.17      99159.66      2419.06 o
   0 -11   8        487.23        382.64       119.64 o
   1 -11   8      20629.55      19976.43       555.21 o
   2 -11   8      13771.46      13641.21       401.96 o
   3 -11   8     399961.28     386520.94      9180.22 o
   4 -11   8      12214.60      10660.37       584.69 o
   5 -11   8       5176.14       5486.06       344.56 o
   6 -11   8       5754.42       5920.08       406.17 o
   7 -11   8        751.39       1108.66       186.94 o
   8 -11   8       2362.10       2179.64       321.45 o
   9 -11   8      58969.20      66393.49      7144.67 o
  10 -11   8        301.12        268.60       346.77 o
 -11 -10   8       2684.53       2549.22       202.17 o
 -10 -10   8      65956.80      68012.40      1967.22 o
  -9 -10   8       1268.31       1474.48       160.13 o
  -8 -10   8      63099.44      62655.46      1814.34 o
  -7 -10   8       2419.20       2186.45       180.95 o
  -6 -10   8      40942.87      36856.11      2874.31 o
  -5 -10   8         16.13       -128.70       137.16 o
  -4 -10   8      59155.43      60263.93      2159.43 o
  -3 -10   8      16610.88      17128.61       579.70 o
  -2 -10   8      56095.84      54350.95      1577.77 o
  -1 -10   8       2053.06       2359.09       152.78 o
   0 -10   8      78671.96      79480.59      1950.25 o
   1 -10   8      20889.83      20154.14       557.33 o
   2 -10   8      22337.10      22418.66       605.79 o
   3 -10   8      44526.71      44477.01      1317.25 o
   4 -10   8       9819.08       9265.84       386.17 o
   5 -10   8       4675.12       5014.12       507.68 o
   6 -10   8     132991.62     136745.14      3810.53 o
   7 -10   8      23750.67      25356.85       981.90 o
   8 -10   8      21935.26      23421.98      1525.10 o
   9 -10   8        903.11       1073.27       214.32 o
  10 -10   8      21217.30      20597.02      1567.15 o
 -12  -9   8       7346.11       7329.59       351.82 o
 -11  -9   8      80273.70      81224.89      2332.75 o
 -10  -9   8       1997.16       2189.89       188.17 o
  -9  -9   8      65830.83      65926.88      2847.46 o
  -8  -9   8      21902.06      22498.56       729.15 o
  -7  -9   8      16936.54      16797.78       572.94 o
  -6  -9   8       2893.89       2830.89       194.60 o
  -5  -9   8       7585.24       6969.31       303.95 o
  -4  -9   8       9947.90       9697.68       400.59 o
  -3  -9   8       5439.82       5694.15       359.04 o
  -2  -9   8       1640.49       1607.00       197.12 o
  -1  -9   8     115567.61     121146.41      2931.74 o
   0  -9   8       1338.25       1337.26       111.10 o
   1  -9   8      14077.50      13695.53       402.30 o
   2  -9   8       4147.85       3898.62       150.18 o
   3  -9   8      81437.34      80311.97      1969.96 o
   4  -9   8         30.17         48.99        96.68 o
   5  -9   8     223791.08     223474.52      7575.25 o
   6  -9   8        271.92        388.63       115.01 o
   7  -9   8     312157.78     312289.53     10535.41 o
   8  -9   8        558.61        651.27       179.42 o
   9  -9   8        109.99        287.56       338.31 o
  10  -9   8        115.85        110.24       170.67 o
  11  -9   8     213154.94     218220.83     10933.33 o
 -12  -8   8      10529.21      10409.44       432.95 o
 -11  -8   8       3397.75       3200.05       229.30 o
 -10  -8   8      42820.11      41280.91      1531.30 o
  -9  -8   8      13228.37      13209.87       490.68 o
  -8  -8   8      20363.88      20161.38       796.49 o
  -7  -8   8       5921.86       6206.21       291.90 o
  -6  -8   8       2390.40       2559.72       188.85 o
  -5  -8   8       2963.25       3099.57       206.52 o
  -4  -8   8      41500.00      41537.68      1067.92 o
  -3  -8   8      18439.88      18939.50       533.24 o
  -2  -8   8      77252.82      81773.84      2860.64 o
  -1  -8   8       8950.28       9390.13       454.53 o
   0  -8   8     137193.16     140326.19      3378.22 o
   1  -8   8       4997.72       5030.25       212.92 o
   2  -8   8       1018.60       1230.31        98.59 o
   3  -8   8          4.53        130.07        78.67 o
   4  -8   8      18066.69      18909.98       594.73 o
   5  -8   8      10677.44      10484.76       607.34 o
   6  -8   8      70328.73      67327.22      1926.90 o
   7  -8   8       7989.20       5298.37       473.98 o
   8  -8   8      10342.61       8727.00      1413.70 o
   9  -8   8       2042.28       1653.51       372.20 o
  10  -8   8       7404.90       7115.30       550.07 o
  11  -8   8      15968.47      15768.55       684.75 o
 -13  -7   8      53901.91      52656.33      1565.75 o
 -12  -7   8       1766.20       1741.92       179.50 o
 -11  -7   8       4189.71       3635.65       239.86 o
 -10  -7   8        236.20        192.84       115.66 o
  -9  -7   8       3986.33       4170.51       251.64 o
  -8  -7   8        450.19        451.05       168.80 o
  -7  -7   8       6132.07       5778.65       274.80 o
  -6  -7   8        868.38        917.80       138.55 o
  -5  -7   8     123635.89     120367.98      3366.25 o
  -4  -7   8       1483.91       1509.06       122.99 o
  -3  -7   8     190371.67     186853.30      4485.30 o
  -2  -7   8         91.68        134.79        77.23 o
  -1  -7   8     286209.78     288269.44      9732.27 o
   0  -7   8       6134.11       6325.31       273.56 o
   1  -7   8     345583.09     347190.44      7377.03 o
   2  -7   8       2847.10       2571.91       144.42 o
   3  -7   8      36568.64      37896.07      1494.86 o
   4  -7   8       6256.33       6541.08       261.49 o
   5  -7   8      71045.66      70809.33      2010.16 o
   6  -7   8       1264.15       1018.85       133.94 o
   7  -7   8       9432.81       8821.43      1379.83 o
   8  -7   8        180.77        224.13       137.65 o
   9  -7   8      29777.48      28621.61      1839.91 o
  10  -7   8        399.70        334.56       158.51 o
  11  -7   8      24118.43      23260.81      1093.03 o
  12  -7   8       1290.57       1080.86       197.06 o
 -13  -6   8       1965.72       1684.92       185.89 o
 -12  -6   8      78197.62      71654.19      4309.65 o
 -11  -6   8         58.69         -2.03       114.76 o
 -10  -6   8      45418.36      45827.50      1366.49 o
  -9  -6   8        185.66        143.34       106.87 o
  -8  -6   8      35556.56      34862.30      1053.88 o
  -7  -6   8        147.15        283.88       108.52 o
  -6  -6   8      17393.24      17336.26       572.54 o
  -5  -6   8        468.33        669.92       111.88 o
  -4  -6   8      44338.52      43258.23      1098.96 o
  -3  -6   8          9.42         26.50        70.58 o
  -2  -6   8       2343.61       2937.92       162.22 o
  -1  -6   8      25319.05      25447.37       599.22 o
   0  -6   8     192476.59     192048.59      5310.16 o
   1  -6   8      20256.96      20555.24       555.88 o
   2  -6   8        841.93       1180.10       174.48 o
   3  -6   8       7264.83       7240.13       268.66 o
   4  -6   8      31632.99      32049.90       942.06 o
   5  -6   8      21206.49      21271.18       839.24 o
   6  -6   8         81.42        388.14        95.90 o
   7  -6   8        194.94        370.53       115.25 o
   8  -6   8      10032.81       9746.37       447.42 o
   9  -6   8      16489.65      16496.99      1151.87 o
  10  -6   8      86895.55      86950.10      2242.32 o
  11  -6   8        386.86        260.14        99.35 o
  12  -6   8      34284.60      34626.47      1279.33 o
 -13  -5   8      94980.56      96330.04      2755.69 o
 -12  -5   8        801.12        865.52       152.72 o
 -11  -5   8       8822.75       8938.33       382.87 o
 -10  -5   8      18129.50      17820.03       610.92 o
  -9  -5   8      10556.77      10199.63       404.88 o
  -8  -5   8       5923.47       6075.11       287.59 o
  -7  -5   8      10860.79      11230.16       414.10 o
  -6  -5   8       1362.24       1563.43       144.73 o
  -5  -5   8       7809.72       7904.35       314.20 o
  -4  -5   8       4591.46       4792.14       205.05 o
  -3  -5   8     181683.83     186050.09      4458.36 o
  -2  -5   8       5518.54       5758.81       191.96 o
  -1  -5   8      19009.78      18888.23       457.58 o
   0  -5   8       5528.72       5136.88       197.93 o
   1  -5   8       1145.63       1249.24       231.92 o
   2  -5   8       4892.67       4707.04       193.06 o
   3  -5   8     399572.62     376031.94     12640.96 o
   4  -5   8       2977.67       2843.23       239.31 o
   5  -5   8      75559.27      71228.27      2497.40 o
   6  -5   8        516.36        591.31        87.54 o
   7  -5   8      29762.44      31402.51      1136.64 o
   8  -5   8       1066.10       1142.62        98.44 o
   9  -5   8     608119.31     609428.94     18991.35 o
  10  -5   8       2706.23       2861.64       191.96 o
  11  -5   8        337.51        621.35       117.15 o
  12  -5   8        250.91        169.16       115.66 o
 -14  -4   8       1879.23       1715.24       192.21 o
 -13  -4   8       3572.95       3737.40       265.68 o
 -12  -4   8      13588.62      13216.98       502.02 o
 -11  -4   8       6802.37       6470.31       317.19 o
 -10  -4   8      57127.14      60092.53      1745.90 o
  -9  -4   8       4122.52       3938.53       240.93 o
  -8  -4   8        111.34        376.03       108.78 o
  -7  -4   8       2508.89       2486.02       180.22 o
  -6  -4   8      61777.60      61208.94      1748.03 o
  -5  -4   8      26641.49      26477.86       803.30 o
  -4  -4   8     414999.75     409866.06      8704.13 o
  -3  -4   8       3660.14       3683.23       156.50 o
  -2  -4   8     202403.28     203209.23      3961.25 o
  -1  -4   8        206.90        228.39        53.02 o
   0  -4   8        887.82       1626.54       211.72 o
   1  -4   8        279.91        338.91        59.76 o
   2  -4   8      43259.93      42058.40      1736.41 o
   3  -4   8      18398.26      18085.17       713.42 o
   4  -4   8      14945.33      15195.73       737.23 o
   5  -4   8         17.86         42.29       160.70 o
   6  -4   8      62029.93      60330.74      1712.92 o
   7  -4   8       1861.37       2042.48       119.54 o
   8  -4   8     285646.16     283084.88      7754.41 o
   9  -4   8      13464.41      13700.16       451.90 o
  10  -4   8      27365.27      25621.91       774.47 o
  11  -4   8        651.66        743.78       115.67 o
  12  -4   8      13269.91      13901.31       686.42 o
 -14  -3   8       1104.40       1048.27       165.75 o
 -13  -3   8      21047.53      21988.66       741.06 o
 -12  -3   8        181.20        302.43       125.77 o
 -11  -3   8      15193.71      15978.05       565.06 o
 -10  -3   8       3372.74       3194.81       310.33 o
  -9  -3   8       5521.23       5590.49       317.88 o
  -8  -3   8        581.43        679.76       113.61 o
  -7  -3   8       4521.80       4760.34       244.42 o
  -6  -3   8        810.12        905.94       110.67 o
  -5  -3   8     333259.69     325638.38      7738.71 o
  -4  -3   8       6579.41       6552.31       207.49 o
  -3  -3   8     189190.72     194376.17      3790.18 o
  -2  -3   8        336.52        414.75        60.42 o
  -1  -3   8     107923.59     107850.73      2442.41 o
   0  -3   8       1183.59       1092.82        78.09 o
   1  -3   8       6134.40       7332.46       313.25 o
   2  -3   8        300.62        490.05        66.03 o
   3  -3   8      70522.51      67786.62      2362.01 o
   4  -3   8       4470.01       4199.55       183.99 o
   5  -3   8     169451.50     165970.94      4583.97 o
   6  -3   8        665.58        723.64        68.37 o
   7  -3   8       5782.69       6135.95       233.74 o
   8  -3   8       3901.99       3972.60       191.23 o
   9  -3   8      15204.18      14434.73       473.21 o
  10  -3   8        261.49        278.31        98.84 o
  11  -3   8      80336.56      78659.77      2220.57 o
  12  -3   8        141.64        190.39       134.54 o
 -14  -2   8       4223.30       4046.96       285.22 o
 -13  -2   8        241.48        157.30       138.97 o
 -12  -2   8      84791.37      88160.05      2516.45 o
 -11  -2   8       6570.93       6635.23       318.79 o
 -10  -2   8     231213.55     236616.02      6545.27 o
  -9  -2   8        817.48        790.88       127.36 o
  -8  -2   8      20907.22      20868.68       667.15 o
  -7  -2   8        416.99        305.12        95.25 o
  -6  -2   8     144778.75     142803.28      3967.04 o
  -5  -2   8       9781.66       9504.40       287.03 o
  -4  -2   8      99376.95     101295.05      2190.65 o
  -3  -2   8       4528.84       4681.15       152.95 o
  -2  -2   8      10160.76      11448.99       273.51 o
  -1  -2   8       4063.85       3916.90       116.60 o
   0  -2   8       3856.07       3492.46       130.89 o
   1  -2   8         22.84         25.55        52.50 o
   2  -2   8      94916.47      94561.04      2268.37 o
   3  -2   8       7476.69       7822.12       229.94 o
   4  -2   8      72074.06      72034.78      2024.01 o
   5  -2   8       4578.37       4646.56       162.43 o
   6  -2   8      38358.01      38826.57      1107.77 o
   7  -2   8       9671.99       9202.13       273.63 o
   8  -2   8      13265.91      13297.57       373.48 o
   9  -2   8        576.43        844.14       110.66 o
  10  -2   8       1148.47       1517.10       150.24 o
  11  -2   8       4516.65       4377.48       293.92 o
  12  -2   8       2793.60       2966.59       213.12 o
 -14  -1   8        961.07        878.93       165.44 o
 -13  -1   8       2223.65       2103.86       280.55 o
 -12  -1   8       4186.27       3793.94       299.97 o
 -11  -1   8     312891.78     328646.31      9051.63 o
 -10  -1   8       8399.93       8098.01       340.11 o
  -9  -1   8        395.29        404.68       150.05 o
  -8  -1   8       5160.42       4868.92       240.91 o
  -7  -1   8      39914.54      40158.44      1176.59 o
  -6  -1   8         99.52        188.49        73.85 o
  -5  -1   8     138047.14     145030.16      4018.37 o
  -4  -1   8         98.13         39.19        51.85 o
  -3  -1   8     162041.77     172568.12      4287.87 o
  -2  -1   8       1944.94       1603.07       104.68 o
  -1  -1   8      67029.02      65610.72      1425.87 o
   0  -1   8       1753.31       1790.93        88.49 o
   1  -1   8      37736.77      39155.27      1061.46 o
   2  -1   8      13455.23      13352.73       351.50 o
   3  -1   8     152247.84     156093.25      3322.91 o
   4  -1   8       1107.17       1199.42        81.42 o
   5  -1   8      74676.99      78131.97      1892.35 o
   6  -1   8       1296.03       1420.14       106.55 o
   7  -1   8     300129.62     301923.09      7152.61 o
   8  -1   8       1351.86       1731.96       132.60 o
   9  -1   8       5207.14       5419.92       249.21 o
  10  -1   8        579.21        653.97       116.38 o
  11  -1   8     184902.14     187574.47      5195.28 o
  12  -1   8       1537.16       1655.03       165.47 o
 -14   0   8      36710.46      38004.14      1169.38 o
 -13   0   8       2042.43       2281.26       198.82 o
 -12   0   8       4756.81       5385.71       326.01 o
 -11   0   8      14063.54      14300.49       506.88 o
 -10   0   8       4524.23       4777.36       266.03 o
  -9   0   8       1989.85       1878.33       158.93 o
  -8   0   8     266952.62     266717.97      7348.64 o
  -7   0   8      17351.54      17840.38       568.40 o
  -6   0   8     183053.41     178944.36      5879.07 o
  -5   0   8       2490.33       2478.13       142.80 o
  -4   0   8     165937.70     172343.30      3679.37 o
  -3   0   8         80.01        123.43        53.98 o
  -2   0   8     235956.62     226855.78      5476.24 o
  -1   0   8        288.75        414.88        51.20 o
   0   0   8        473.91        681.49        65.97 o
   1   0   8       6058.71       6067.56       196.67 o
   2   0   8      11811.87      12054.00       336.89 o
   3   0   8       4612.39       4579.37       142.28 o
   4   0   8       2546.80       2773.95       130.24 o
   5   0   8        376.03        504.98        71.92 o
   6   0   8     322534.38     317157.88      8687.74 o
   7   0   8       1083.24       1208.58       120.21 o
   8   0   8      24661.57      24584.74       917.13 o
   9   0   8       1530.98       1667.05       146.51 o
  10   0   8      15059.16      15475.00       518.07 o
  11   0   8       2256.94       2244.16       178.90 o
  12   0   8      52034.55      51049.10      1486.92 o
 -14   1   8       2255.44       2590.32       335.40 o
 -13   1   8       2465.62       2687.26       220.83 o
 -12   1   8        173.13        237.81       119.01 o
 -11   1   8      76112.20      76286.43      2181.92 o
 -10   1   8         14.44        -26.02        91.34 o
  -9   1   8      59994.62      60321.71      1731.58 o
  -8   1   8       5517.15       5649.26       278.32 o
  -7   1   8     364424.78     360112.66      9874.09 o
  -6   1   8       6144.03       6049.71       490.95 o
  -5   1   8        928.96       1450.03       230.12 o
  -4   1   8        392.69        434.49        90.53 o
  -3   1   8     290261.94     291165.72      6906.76 o
  -2   1   8        592.14        722.47        69.13 o
  -1   1   8      70375.18      77048.26      1865.26 o
   0   1   8       4520.91       4770.30       169.97 o
   1   1   8      65504.33      63684.23      1838.01 o
   2   1   8       6490.94       5944.37       351.94 o
   3   1   8      34499.95      35524.30       793.38 o
   4   1   8        195.97        212.13        63.38 o
   5   1   8      35324.49      36128.52      1036.37 o
   6   1   8       4827.16       4849.44       214.97 o
   7   1   8        222.23        481.50       113.16 o
   8   1   8          8.43         84.58       107.65 o
   9   1   8      74990.12      73586.09      2552.62 o
  10   1   8         97.52        143.38       125.16 o
  11   1   8        707.57        902.71       166.18 o
  12   1   8        561.39        403.48       161.15 o
 -14   2   8     133969.03     138885.53      3905.15 o
 -13   2   8       9765.83       9840.03       410.64 o
 -12   2   8      22290.40      22875.43       742.77 o
 -11   2   8        838.70        763.06       175.01 o
 -10   2   8      58400.48      57697.62      1664.82 o
  -9   2   8       3095.46       3060.63       295.61 o
  -8   2   8       4862.76       5169.40       227.16 o
  -7   2   8      13524.50      13522.94       592.96 o
  -6   2   8        619.71        955.46       236.83 o
  -5   2   8       2858.31       3104.17       199.98 o
  -4   2   8      37184.96      36488.46      1080.16 o
  -3   2   8      16032.55      16020.29       482.27 o
  -2   2   8      22253.76      21672.18       568.57 o
  -1   2   8       6001.02       6278.49       247.94 o
   0   2   8      86173.65      89413.24      1934.85 o
   1   2   8       3323.72       3164.99       142.64 o
   2   2   8     108701.99     106252.45      3563.14 o
   3   2   8       3854.20       3577.59       150.49 o
   4   2   8      27862.46      28732.72       788.94 o
   5   2   8        100.85        154.66        73.85 o
   6   2   8       8821.77       9028.88       465.62 o
   7   2   8       3455.73       3332.95       231.26 o
   8   2   8      74014.24      74546.47      3031.88 o
   9   2   8       4341.33       4045.20       274.43 o
  10   2   8        864.89       1012.22       158.52 o
  11   2   8       1356.62       1254.58       177.63 o
  12   2   8      28905.37      30800.29      2178.25 o
 -14   3   8        474.56        406.95       262.20 o
 -13   3   8     294085.47     304487.81     10325.81 o
 -12   3   8       1411.96       1306.57       226.34 o
 -11   3   8      15146.85      15300.95       777.13 o
 -10   3   8       3243.92       3039.96       244.63 o
  -9   3   8      38103.81      38582.63      1193.07 o
  -8   3   8       1186.33       1265.65       174.70 o
  -7   3   8      99954.25      97667.85      3543.13 o
  -6   3   8         14.03        -91.89        91.89 o
  -5   3   8       3935.28       4051.44       265.76 o
  -4   3   8       6252.89       5890.93       259.80 o
  -3   3   8       9608.58       9229.30       242.15 o
  -2   3   8         85.23        171.48       104.99 o
  -1   3   8      18768.71      17941.67       577.38 o
   0   3   8       5312.00       5927.42       291.35 o
   1   3   8     280987.25     261329.25      7180.78 o
   2   3   8       9336.16       9432.83       335.11 o
   3   3   8      68278.75      70841.19      1724.03 o
   4   3   8         30.68         81.97        84.58 o
   5   3   8     104507.89     108455.69      3685.83 o
   6   3   8        469.78        428.80        99.90 o
   7   3   8      78810.02      76393.61      3324.21 o
   8   3   8      11643.67      10905.51       471.94 o
   9   3   8     197097.27     196719.55      6647.15 o
  10   3   8        138.33         92.27       125.17 o
  11   3   8      21469.49      21233.74       832.08 o
  12   3   8        367.16        425.50       154.12 o
 -14   4   8      40462.40      39983.02      1529.55 o
 -13   4   8       4392.32       4653.31       400.70 o
 -12   4   8       1470.05       1163.36       221.06 o
 -11   4   8       6364.02       6470.38       328.51 o
 -10   4   8     139121.11     141501.72      4948.75 o
  -9   4   8       7536.77       7668.09       340.02 o
  -8   4   8        675.12       1103.06       129.16 o
  -7   4   8       1699.71       1653.15       209.10 o
  -6   4   8      59542.08      54359.80      2755.60 o
  -5   4   8      19547.42      18567.86       620.32 o
  -4   4   8     436624.12     435996.91     14639.26 o
  -3   4   8        384.54        493.40        56.29 o
  -2   4   8     168016.05     168058.89      3274.52 o
  -1   4   8         69.70        106.33        57.41 o
   0   4   8      37521.33      38468.12      1860.01 o
   1   4   8      26760.87      25723.34       771.23 o
   2   4   8     149965.86     147379.80      4079.71 o
   3   4   8        102.89        216.52        84.45 o
   4   4   8      16789.20      16334.89      1661.05 o
   5   4   8       1324.45       1502.52       150.07 o
   6   4   8      91222.74      93325.02      3187.17 o
   7   4   8       5063.85       4969.44       276.48 o
   8   4   8     169158.16     171337.34      5797.76 o
   9   4   8         47.26         86.99       202.98 o
  10   4   8        318.77        534.54       160.70 o
  11   4   8       1636.98       1851.68       406.02 o
 -14   5   8        352.12        446.78       202.29 o
 -13   5   8      14529.87      14615.96       700.42 o
 -12   5   8         66.36         26.83       173.13 o
 -11   5   8     228319.39     241810.41     13286.59 o
 -10   5   8       8039.23       6450.94       905.64 o
  -9   5   8     106609.88     103904.18      2926.83 o
  -8   5   8         18.31        -19.62        88.01 o
  -7   5   8      36544.00      32570.07      2443.50 o
  -6   5   8       5798.86       5926.41       551.04 o
  -5   5   8    1412475.50    1449564.00     68506.34 o
  -4   5   8       6792.17       6511.82       212.68 o
  -3   5   8        397.58        639.92        75.83 o
  -2   5   8       3795.82       3651.25       126.38 o
  -1   5   8       8353.42       8276.26       209.43 o
   0   5   8        558.78        662.33        81.62 o
   1   5   8     143714.30     145032.66      4018.96 o
   2   5   8      13137.79      13159.67       533.07 o
   3   5   8         53.18        279.95        64.88 o
   4   5   8       1557.29       1418.36       130.57 o
   5   5   8      59921.21      61267.08      2117.67 o
   6   5   8       2871.15       2946.54       203.04 o
   7   5   8      22370.56      21675.32       812.67 o
   8   5   8          3.64          0.89       102.28 o
   9   5   8       2149.61       2537.75       270.69 o
  10   5   8       4675.28       4224.01       287.81 o
  11   5   8      30908.92      30645.04      1137.20 o
 -14   6   8         97.85        331.06       209.06 o
 -13   6   8        165.08        202.99       190.26 o
 -12   6   8       2036.55       1915.05       256.99 o
 -11   6   8      15935.83      17481.57      1537.39 o
 -10   6   8        701.24       1146.76       354.03 o
  -9   6   8         49.74         83.69       120.19 o
  -8   6   8      89952.22      86120.62      2432.97 o
  -7   6   8        875.46        706.26        88.98 o
  -6   6   8     372909.44     364072.03     11971.27 o
  -5   6   8      39666.12      38965.46       976.10 o
  -4   6   8        243.82        653.66        73.49 o
  -3   6   8        237.36        271.69        56.56 o
  -2   6   8       4045.32       4560.26       142.25 o
  -1   6   8       2007.44       1989.75        97.78 o
   0   6   8      10107.79      10243.77       272.17 o
   1   6   8        957.12       1032.75       169.41 o
   2   6   8         50.29        270.22       131.47 o
   3   6   8        747.48        874.47        86.40 o
   4   6   8     265655.97     279728.06     19755.47 o
   5   6   8          8.77         28.19        84.58 o
   6   6   8       1083.20       1247.03       121.05 o
   7   6   8        543.77        606.99       169.16 o
   8   6   8       3029.41       3318.10       516.05 o
   9   6   8         15.90        101.49       104.25 o
  10   6   8      27513.76      26825.74      1169.62 o
  11   6   8         12.64        122.64       228.36 o
 -13   7   8      16302.64      14903.28       718.53 o
 -12   7   8       5055.60       4906.67       418.80 o
 -11   7   8     212954.45     216896.77      7405.35 o
 -10   7   8        564.31        640.86       162.04 o
  -9   7   8      29715.89      27083.67      1603.57 o
  -8   7   8       7351.48       6933.79       447.12 o
  -7   7   8       1266.40       1587.41       166.05 o
  -6   7   8       1454.36       1683.74       133.05 o
  -5   7   8      96523.80      94106.93      2269.83 o
  -4   7   8        732.75        760.82       102.55 o
  -3   7   8      71586.41      72893.70      1585.31 o
  -2   7   8       3013.58       3129.21       120.13 o
  -1   7   8     159848.52     162002.66      3159.04 o
   0   7   8         17.75        115.08        61.22 o
   1   7   8      16513.58      17133.26       466.47 o
   2   7   8        424.49        502.70        49.34 o
   3   7   8     351324.97     356421.06     10113.88 o
   4   7   8       6621.30       6568.68       744.78 o
   5   7   8      26863.39      27457.84      1492.46 o
   6   7   8       4916.67       4789.22       490.77 o
   7   7   8      78421.77      55572.29      2827.15 o
   8   7   8        845.45        913.49       287.58 o
   9   7   8      12742.86      12766.96       863.55 o
  10   7   8        671.29        795.06       287.58 o
 -13   8   8         88.61        -75.24       173.13 o
 -12   8   8      27666.60      28249.46      1144.65 o
 -11   8   8       2859.14       2899.39       246.59 o
 -10   8   8       4338.76       4515.01       236.67 o
  -9   8   8       2982.21       2616.44       251.49 o
  -8   8   8      74621.03      73163.32      1620.46 o
  -7   8   8        668.25        791.52       116.81 o
  -6   8   8       9282.64       9480.70       371.19 o
  -5   8   8          8.04         -3.42        56.16 o
  -4   8   8      18878.52      17536.69       474.63 o
  -3   8   8      17811.37      17254.06       415.33 o
  -2   8   8      13747.29      14521.04       377.98 o
  -1   8   8      10966.21      10464.14       279.63 o
   0   8   8      24111.07      23948.51       624.53 o
   1   8   8       2545.27       2511.48       125.18 o
   2   8   8      30510.33      30271.18       786.30 o
   3   8   8        203.95        243.72        85.55 o
   4   8   8      13501.82      13934.29       486.48 o
   5   8   8       2618.40       2353.94       198.47 o
   6   8   8      46447.22      43500.20      1289.84 o
   7   8   8        516.43        659.73       270.66 o
   8   8   8       2062.35       4652.49       524.46 o
   9   8   8         58.19        270.65       219.90 o
  10   8   8       3203.61       3282.35       456.82 o
 -12   9   8        350.83        512.34       222.18 o
 -11   9   8      42648.86      46114.31      2308.04 o
 -10   9   8       1118.68       1242.26       222.20 o
  -9   9   8     130033.59     129125.43      2799.13 o
  -8   9   8        640.92        595.04       101.28 o
  -7   9   8     522170.97     507052.84     12023.26 o
  -6   9   8        181.56        317.05        59.52 o
  -5   9   8       4791.15       4738.15       201.91 o
  -4   9   8        140.64         78.01        91.89 o
  -3   9   8     371660.62     366186.62     10326.97 o
  -2   9   8       1397.75       1608.31       129.42 o
  -1   9   8     112809.63     111228.85      2396.10 o
   0   9   8         26.24        -27.42        68.64 o
   1   9   8      19996.92      20861.09       552.64 o
   2   9   8        181.57        457.62        92.78 o
   3   9   8        137.32        668.32       211.44 o
   4   9   8       1406.00       1351.68       149.31 o
   5   9   8      27090.89      25274.16      1372.60 o
   6   9   8       1605.42       1418.75       160.85 o
   7   9   8      10031.41       9218.09       420.06 o
   8   9   8       6385.89       5958.21       424.70 o
   9   9   8        878.41        877.05       231.19 o
 -12  10   8      15222.93      14786.44       576.68 o
 -11  10   8        109.51         10.58       130.07 o
 -10  10   8       1315.22       1464.68       163.60 o
  -9  10   8       2079.37       1809.88       175.82 o
  -8  10   8     183409.36     177768.16      6086.72 o
  -7  10   8       4356.57       4407.77       351.62 o
  -6  10   8      37319.84      36214.05      1198.25 o
  -5  10   8         11.86         69.95        93.73 o
  -4  10   8      24551.72      23048.51       723.24 o
  -3  10   8        990.31       1145.87       128.72 o
  -2  10   8      89306.98      86404.13      2102.43 o
  -1  10   8        143.73         93.25        68.88 o
   0  10   8        519.19        681.48        83.16 o
   1  10   8        320.06        540.87       110.66 o
   2  10   8      79812.28      81803.75      2315.02 o
   3  10   8        607.74        386.66       166.18 o
   4  10   8      30158.13      28775.79      1121.29 o
   5  10   8         38.35        237.34       112.64 o
   6  10   8       2552.85       2739.92       318.80 o
   7  10   8       3057.33       2989.13       292.93 o
   8  10   8      19849.11      17924.29       796.52 o
   9  10   8        110.12        103.68       194.53 o
 -11  11   8      41177.99      42427.98      1107.06 o
 -10  11   8        164.02        138.93       141.61 o
  -9  11   8       4315.54       4577.32       572.36 o
  -8  11   8       4369.63       4106.32       352.82 o
  -7  11   8       1472.34       1535.29       274.15 o
  -6  11   8         75.34        127.02       100.49 o
  -5  11   8     132641.48     130754.77      3653.01 o
  -4  11   8       2893.26       3053.84       249.30 o
  -3  11   8      28853.67      28674.18       880.89 o
  -2  11   8        912.26        881.38        98.24 o
  -1  11   8        138.71        413.04        99.09 o
   0  11   8        175.35        202.72        74.21 o
   1  11   8     555678.62     525591.56     24409.89 o
   2  11   8       8099.86       8225.86       355.33 o
   3  11   8       9118.93       9535.66      1125.76 o
   4  11   8        663.26        866.35       312.95 o
   5  11   8      85361.68      84124.70      2968.81 o
   6  11   8       3249.55       2768.87       280.96 o
   7  11   8     148310.30     145661.27      5031.31 o
   8  11   8       3299.28       3133.93       448.36 o
 -11  12   8       2478.69       2615.00       234.02 o
 -10  12   8       4206.48       4122.00       295.59 o
  -9  12   8       2390.62       2252.62       279.42 o
  -8  12   8        281.09        893.49       355.23 o
  -7  12   8        162.24        295.48        98.29 o
  -6  12   8       5065.43       5064.33       263.42 o
  -5  12   8      12316.40      12366.49       691.70 o
  -4  12   8       7103.01       7181.96       573.21 o
  -3  12   8         58.88         48.63       109.44 o
  -2  12   8      29243.96      29062.00      1105.76 o
  -1  12   8        481.35        557.44        83.71 o
   0  12   8     164753.12     171403.02      4100.82 o
   1  12   8      14672.14      15007.82       515.93 o
   2  12   8      43620.01      40476.58      2817.01 o
   3  12   8        520.45        228.97       228.37 o
   4  12   8       1447.90       1629.25       238.35 o
   5  12   8       2274.17       2088.39       268.97 o
   6  12   8     130985.59     130406.65      4523.55 o
   7  12   8       2247.79       2138.95       262.37 o
 -10  13   8       1306.41       1349.84       238.41 o
  -9  13   8      90672.60      90454.35      3196.90 o
  -8  13   8        205.57        191.51       166.18 o
  -7  13   8       4247.99       4384.73       222.81 o
  -6  13   8       8031.88       7793.47       333.82 o
  -5  13   8     416606.41     405373.59     11131.08 o
  -4  13   8        590.10        635.33       157.26 o
  -3  13   8       7813.75       7235.20       327.79 o
  -2  13   8        890.08        877.50       141.62 o
  -1  13   8      37423.69      37026.39       838.28 o
   0  13   8       5602.22       5511.93       280.85 o
   1  13   8      49519.75      51879.82      1509.33 o
   2  13   8       1025.89       1224.00       133.02 o
   3  13   8      19230.25      17028.29      1414.58 o
   4  13   8       7058.48       7563.76       466.27 o
   5  13   8        283.94        617.42       203.34 o
   6  13   8        265.77        301.31       190.26 o
  -8  14   8      11978.17      10996.78       585.14 o
  -7  14   8       1500.86       1537.36       160.76 o
  -6  14   8     209304.67     205178.91      5688.49 o
  -5  14   8       1498.57       1465.79       159.32 o
  -4  14   8      10328.66      10204.84       793.24 o
  -3  14   8       3479.03       3664.46       243.83 o
  -2  14   8         47.93        407.79       128.58 o
  -1  14   8       4060.51       4004.49       197.59 o
   0  14   8       7598.78       7875.55       342.82 o
   1  14   8         18.91        119.46       112.64 o
   2  14   8        158.75        359.89       173.13 o
   3  14   8       4456.05       4829.26       382.32 o
   4  14   8       7922.05       8164.70       484.59 o
   5  14   8        174.40        403.25       185.11 o
  -7  15   8       6948.45       7094.21       327.27 o
  -6  15   8         54.22        104.82       126.15 o
  -5  15   8       2144.81       1937.09       181.08 o
  -4  15   8        465.59        477.60       142.43 o
  -3  15   8      51497.25      45663.95      2394.43 o
  -2  15   8       3717.26       4123.56       270.15 o
  -1  15   8     138057.14     145296.95      4049.32 o
   0  15   8       1701.76       2115.37       279.29 o
   1  15   8       1889.85       2127.84       170.29 o
   2  15   8        258.93        395.06       185.11 o
   3  15   8     210771.03     221832.20      7558.97 o
  -4  16   8      12303.13      11673.76       604.52 o
  -3  16   8        731.21        876.47       266.39 o
  -2  16   8      72504.43      74499.34      2140.24 o
  -1  16   8        650.86        821.63       152.22 o
   0  16   8      37259.69      38299.82      1140.97 o
  -3 -16   9      19898.62      20643.13       598.61 o
  -2 -16   9        241.37        257.06       114.94 o
  -1 -16   9      14785.17      15325.56       468.75 o
   0 -16   9        725.73        879.89       125.25 o
   1 -16   9     173631.20     176293.23      4239.91 o
   2 -16   9       2976.17       2886.48       175.17 o
   3 -16   9      35314.83      35126.59       915.50 o
  -6 -15   9      69948.70      70560.52      1772.06 o
  -5 -15   9      10556.99      10653.26       379.86 o
  -4 -15   9      36040.88      35907.74       953.69 o
  -3 -15   9        959.58        912.30       138.00 o
  -2 -15   9      20911.29      21249.95       607.00 o
  -1 -15   9      29819.08      31603.32      1062.15 o
   0 -15   9     126997.88     127194.73      3085.02 o
   1 -15   9      69429.90      68882.90      1710.37 o
   2 -15   9        923.06       1164.29       121.02 o
   3 -15   9       8602.70       8603.46       398.23 o
   4 -15   9      22715.43      23372.62       764.46 o
   5 -15   9      35705.74      36369.25      1111.55 o
  -7 -14   9       8950.91       8722.92       416.88 o
  -6 -14   9         18.70         46.76       113.39 o
  -5 -14   9       1335.76       1443.03       152.77 o
  -4 -14   9        153.59         62.93       113.40 o
  -3 -14   9      77553.50      77780.43      1929.49 o
  -2 -14   9        147.89        226.21       106.91 o
  -1 -14   9         64.03        139.93        97.98 o
   0 -14   9      14905.73      14268.33       586.68 o
   1 -14   9      13424.97      13278.95       408.20 o
   2 -14   9        120.15         67.12        92.13 o
   3 -14   9     217151.53     213919.72      5122.19 o
   4 -14   9      12198.93      13143.05       495.96 o
   5 -14   9     108173.32     107801.38      3725.84 o
   6 -14   9       2949.47       2907.38       272.06 o
   7 -14   9       1336.52       1534.82       207.04 o
  -8 -13   9        190.86        225.90       186.07 o
  -7 -13   9       2791.07       3187.00       253.60 o
  -6 -13   9       2164.22       2176.40       214.45 o
  -5 -13   9      19830.76      19278.34       668.36 o
  -4 -13   9     104178.70     103437.70      2535.42 o
  -3 -13   9       4323.81       4073.31       226.89 o
  -2 -13   9       7983.56       8254.25       309.45 o
  -1 -13   9       1941.95       1861.08       148.06 o
   0 -13   9      18913.83      19482.77       552.88 o
   1 -13   9        500.27        442.56        98.24 o
   2 -13   9      15296.44      14955.04       557.39 o
   3 -13   9       6836.48       6472.37       244.99 o
   4 -13   9     102580.67     102680.47      2907.97 o
   5 -13   9       2900.67       2643.47       238.38 o
   6 -13   9      22830.90      22034.29       879.15 o
   7 -13   9       3566.59       3305.62       397.62 o
   8 -13   9     115918.45     128627.09     10891.34 o
  -9 -12   9       6017.98       6064.53       450.48 o
  -8 -12   9        161.35         52.33       190.26 o
  -7 -12   9       2611.80       2593.97       286.38 o
  -6 -12   9       2165.14       2062.32       303.47 o
  -5 -12   9      99516.94      98554.74      3554.42 o
  -4 -12   9        242.11         94.01       126.21 o
  -3 -12   9      62054.96      62060.00      1558.07 o
  -2 -12   9        567.72        627.16       111.38 o
  -1 -12   9      48950.53      48583.48      1231.07 o
   0 -12   9       5482.76       5380.98       231.78 o
   1 -12   9      15485.84      15114.74       446.92 o
   2 -12   9        222.48        239.65        86.21 o
   3 -12   9       9693.79       9750.89       315.08 o
   4 -12   9        198.30        173.39       124.47 o
   5 -12   9      26691.23      25941.04      1006.08 o
   6 -12   9       1054.60       1295.71       194.94 o
   7 -12   9      22080.12      24636.62      1160.69 o
   8 -12   9      13578.28      15344.04       674.50 o
   9 -12   9       1128.01       1549.71       231.19 o
 -10 -11   9       6986.37       7143.40       335.36 o
  -9 -11   9        202.26        177.99       115.76 o
  -8 -11   9       2614.58       2719.10       380.67 o
  -7 -11   9       2845.35       2432.24       272.06 o
  -6 -11   9      58916.86      57913.30      1714.26 o
  -5 -11   9       3075.13       2246.44       431.46 o
  -4 -11   9      13517.23      12941.50       488.30 o
  -3 -11   9      17913.89      17837.24       608.41 o
  -2 -11   9      91129.05      89558.80      2198.51 o
  -1 -11   9      34088.36      34414.73       896.56 o
   0 -11   9       3981.61       3685.78       198.12 o
   1 -11   9       6515.56       6591.22       251.62 o
   2 -11   9       6196.00       6109.45       231.13 o
   3 -11   9      36690.18      35146.62      1077.07 o
   4 -11   9       1494.66       1795.10       371.27 o
   5 -11   9        202.65        225.54       142.04 o
   6 -11   9       9420.60       9642.01       378.07 o
   7 -11   9      10333.50      10975.80       425.03 o
   8 -11   9        422.24        980.39       197.09 o
   9 -11   9        202.39        -38.84       161.14 o
 -11 -10   9      74417.14      72283.24      2092.14 o
 -10 -10   9       3622.60       3851.51       449.18 o
  -9 -10   9       7177.27       7148.94       336.65 o
  -8 -10   9        882.08       1021.96       152.54 o
  -7 -10   9      16610.84      16904.34       585.86 o
  -6 -10   9         47.83         84.90       115.55 o
  -5 -10   9       1684.92       1655.53       185.07 o
  -4 -10   9        635.59        749.99       143.02 o
  -3 -10   9      26272.39      25896.22      1019.31 o
  -2 -10   9      10483.36      10448.10       401.81 o
  -1 -10   9       1658.63       2084.01       211.56 o
   0 -10   9       3890.81       3878.32       191.19 o
   1 -10   9      66629.27      66520.23      1646.65 o
   2 -10   9      20960.22      21029.11       574.11 o
   3 -10   9      10917.32       9964.00       405.22 o
   4 -10   9       5397.96       5085.45       341.10 o
   5 -10   9       7212.71       6987.22       305.57 o
   6 -10   9       8594.79       8644.58       300.19 o
   7 -10   9     278736.41     285649.16      7878.62 o
   8 -10   9         22.72        243.46       211.44 o
   9 -10   9      19234.62      19195.33       786.24 o
  10 -10   9        126.17        113.40       153.33 o
 -11  -9   9      28581.05      27668.58       887.71 o
 -10  -9   9        139.34        433.15       130.97 o
  -9  -9   9       3060.62       2912.39       212.03 o
  -8  -9   9      26583.72      27317.96       858.59 o
  -7  -9   9      28241.92      29967.20      1151.61 o
  -6  -9   9     140241.19     142906.44      3993.62 o
  -5  -9   9        234.17        365.48       102.66 o
  -4  -9   9      77838.20      77953.91      1930.49 o
  -3  -9   9        108.94        105.36       110.41 o
  -2  -9   9       1449.87       1827.59       262.23 o
  -1  -9   9          9.92         18.62        91.89 o
   0  -9   9      97812.21     101195.74      2461.03 o
   1  -9   9        848.01        838.46        94.71 o
   2  -9   9      40365.08      40876.67       923.41 o
   3  -9   9        283.25        261.24        89.87 o
   4  -9   9      39398.88      38753.89      1139.27 o
   5  -9   9          6.31         82.34        81.40 o
   6  -9   9     410121.09     399406.09     10963.53 o
   7  -9   9      14479.60      13949.84      1186.96 o
   8  -9   9      11369.83      10940.50       533.33 o
   9  -9   9       2005.88       1791.25       199.82 o
  10  -9   9       6665.75       6422.69       369.11 o
 -12  -8   9       2391.12       2313.05       248.36 o
 -11  -8   9      18889.54      18882.10       648.09 o
 -10  -8   9       1323.84       1219.29       164.09 o
  -9  -8   9       2530.17       2449.16       199.94 o
  -8  -8   9      10605.53      10547.59       417.98 o
  -7  -8   9     442736.34     452440.28     12421.01 o
  -6  -8   9        130.67        196.22       104.44 o
  -5  -8   9       6000.63       6049.36       250.95 o
  -4  -8   9        428.12        482.93        96.58 o
  -3  -8   9      45027.38      44288.33      1130.02 o
  -2  -8   9          2.69         68.62        98.84 o
  -1  -8   9      41183.37      41015.67      1502.07 o
   0  -8   9        189.37        144.09        69.83 o
   1  -8   9       8998.38       9100.42       259.69 o
   2  -8   9       1830.50       1727.21       130.09 o
   3  -8   9      97447.50      98121.56      2745.97 o
   4  -8   9        337.59        364.16        88.02 o
   5  -8   9      62921.34      63517.26      1558.63 o
   6  -8   9      21618.44      22111.05      1754.27 o
   7  -8   9       1903.05       2354.35       334.32 o
   8  -8   9         86.81        280.64       125.17 o
   9  -8   9      70786.47      68313.66      2379.42 o
  10  -8   9       9940.16       9874.31       462.85 o
  11  -8   9       3614.86       3696.28       287.79 o
 -12  -7   9      18793.65      17825.62       622.94 o
 -11  -7   9       1788.76       1734.30       181.49 o
 -10  -7   9      30467.80      29649.30       930.01 o
  -9  -7   9       1644.09       1606.32       167.17 o
  -8  -7   9     120700.05     119538.25      3360.28 o
  -7  -7   9      13790.60      14322.17       506.16 o
  -6  -7   9       8135.31       8456.49       343.64 o
  -5  -7   9       8055.88       8029.26       292.96 o
  -4  -7   9       4029.00       4433.85       210.63 o
  -3  -7   9      20581.24      20199.17       562.83 o
  -2  -7   9      47801.84      49493.12      1248.10 o
  -1  -7   9        204.41        240.48        93.73 o
   0  -7   9      74605.87      74583.95      2118.31 o
   1  -7   9      30366.79      30347.24       699.64 o
   2  -7   9     130189.58     126968.98      3064.78 o
   3  -7   9        586.74        683.62        97.33 o
   4  -7   9      11006.49      10939.05       508.84 o
   5  -7   9       3925.80       4158.09       507.66 o
   6  -7   9       1154.57       1147.31       173.14 o
   7  -7   9         77.42        172.83       137.16 o
   8  -7   9      57357.08      59420.15      4266.79 o
   9  -7   9        131.02        229.13       117.49 o
  10  -7   9      48426.75      49943.74      2529.89 o
  11  -7   9        208.63        284.96       194.53 o
 -13  -6   9     243893.17     244021.75      6764.62 o
 -12  -6   9       3452.75       3394.04       253.72 o
 -11  -6   9       6431.79       6803.90       367.09 o
 -10  -6   9       1690.13       1515.12       171.75 o
  -9  -6   9       1166.03       1193.51       148.52 o
  -8  -6   9       1435.61       1622.25       155.65 o
  -7  -6   9     103082.30     103106.45      2904.33 o
  -6  -6   9        836.64        858.96       120.20 o
  -5  -6   9        577.04        753.29       102.37 o
  -4  -6   9       1455.09       1493.32       124.22 o
  -3  -6   9      31610.07      31906.45       833.81 o
  -2  -6   9       3214.61       3595.94       179.41 o
  -1  -6   9      36619.38      39008.26       887.22 o
   0  -6   9      33470.73      31868.91       959.95 o
   1  -6   9     150602.16     146963.02      3533.96 o
   2  -6   9         93.97        169.16        66.51 o
   3  -6   9      13736.53      13553.20       580.96 o
   4  -6   9       3683.15       3253.41       263.25 o
   5  -6   9      63391.48      63364.17      2239.66 o
   6  -6   9        794.25       1044.94       185.12 o
   7  -6   9       1795.65       1698.41       541.38 o
   8  -6   9       7616.30       7447.61       448.56 o
   9  -6   9      37867.15      37427.04      1351.89 o
  10  -6   9       1402.11       1339.18       161.05 o
  11  -6   9      17343.29      17275.95       706.51 o
 -13  -5   9      29458.05      26880.10      1815.59 o
 -12  -5   9         60.58        188.05       132.40 o
 -11  -5   9      11747.54      11872.66       462.38 o
 -10  -5   9      89478.35      90853.96      2590.99 o
  -9  -5   9      36139.67      36400.87      1105.69 o
  -8  -5   9        966.83       1041.75       138.49 o
  -7  -5   9       2559.35       2476.29       188.85 o
  -6  -5   9      24084.52      23251.92       734.08 o
  -5  -5   9       8285.47       8510.02       296.69 o
  -4  -5   9     132694.55     131059.67      3171.27 o
  -3  -5   9         41.01         65.78        74.72 o
  -2  -5   9      67759.55      71349.90      1565.05 o
  -1  -5   9         73.14         56.61        61.48 o
   0  -5   9      47547.72      48772.90      1212.39 o
   1  -5   9       1556.71       1356.34        95.55 o
   2  -5   9      17266.91      17538.34       701.22 o
   3  -5   9        312.62        177.62       119.61 o
   4  -5   9     199337.28     194824.17      6614.10 o
   5  -5   9        275.30        307.71       125.17 o
   6  -5   9      76282.42      78810.05      2754.40 o
   7  -5   9        290.89        186.07       202.99 o
   8  -5   9     136879.77     138044.64      6053.09 o
   9  -5   9       6973.26       6688.17       252.80 o
  10  -5   9      15954.35      15568.72       495.91 o
  11  -5   9        697.23        631.45       108.04 o
  12  -5   9      36077.46      35827.00      1051.37 o
 -13  -4   9      40662.89      42551.99      1293.02 o
 -12  -4   9         40.82         41.00       117.14 o
 -11  -4   9     161771.42     162711.58      4542.95 o
 -10  -4   9       3505.95       2955.24       221.98 o
  -9  -4   9     243475.23     239073.97      6614.31 o
  -8  -4   9       4131.76       4017.96       237.72 o
  -7  -4   9       1894.75       2019.37       170.33 o
  -6  -4   9       5425.80       5263.94       255.49 o
  -5  -4   9     801018.62     784292.25     18574.04 o
  -4  -4   9          1.59          6.44        64.73 o
  -3  -4   9      32331.67      32006.87       832.21 o
  -2  -4   9       6860.89       7061.64       225.76 o
  -1  -4   9       3242.35       3881.55       218.92 o
   0  -4   9        442.29        493.36        56.03 o
   1  -4   9       2303.60       2569.29       188.09 o
   2  -4   9        238.01        345.57        85.44 o
   3  -4   9      69662.86      71603.45      2498.07 o
   4  -4   9       4754.88       4630.31       298.48 o
   5  -4   9      33482.52      32992.23      1224.44 o
   6  -4   9         32.46        -24.97       125.16 o
   7  -4   9        815.07       1063.92       105.92 o
   8  -4   9       5061.36       4696.54       195.34 o
   9  -4   9      13816.88      14256.23       550.05 o
  10  -4   9        592.82        715.94       109.41 o
  11  -4   9         99.97        428.44       224.58 o
  12  -4   9       9944.49       9831.88       368.34 o
 -14  -3   9       2813.99       2733.45       229.48 o
 -13  -3   9        574.04        483.19       151.74 o
 -12  -3   9        339.80        523.91       134.59 o
 -11  -3   9      12783.94      13122.77       488.51 o
 -10  -3   9      94476.76      88529.47      4440.06 o
  -9  -3   9       6773.11       6050.76       291.92 o
  -8  -3   9      47159.82      47801.50      1399.10 o
  -7  -3   9       5187.29       4897.30       245.98 o
  -6  -3   9     140684.16     140937.27      3920.18 o
  -5  -3   9      33333.35      32285.95       748.51 o
  -4  -3   9      89403.45      87508.33      1907.03 o
  -3  -3   9       2177.41       2326.45       118.84 o
  -2  -3   9       9206.28       8497.20       227.05 o
  -1  -3   9      14259.59      14114.46       365.19 o
   0  -3   9      30441.45      33113.65       807.96 o
   1  -3   9         15.95         81.91        66.51 o
   2  -3   9      46311.06      46405.34      1322.54 o
   3  -3   9       1978.17       1422.07       154.16 o
   4  -3   9      56769.71      55873.02      1585.29 o
   5  -3   9        552.01        649.82        72.00 o
   6  -3   9      81581.17      78197.36      2202.24 o
   7  -3   9         76.11         27.86        89.10 o
   8  -3   9        123.90        409.33        85.10 o
   9  -3   9       4224.92       4398.58       209.15 o
  10  -3   9       1031.23       1190.62       118.43 o
  11  -3   9       1616.08       1766.09       193.81 o
  12  -3   9     199576.08     203112.05      5607.71 o
 -14  -2   9         29.78        -42.36       130.40 o
 -13  -2   9      14246.57      14491.36       534.68 o
 -12  -2   9        715.47        774.66       147.70 o
 -11  -2   9      50742.42      52009.78      1528.31 o
 -10  -2   9       3571.64       3847.15       245.84 o
  -9  -2   9       1623.31       1844.09       191.41 o
  -8  -2   9         59.63         91.00        96.33 o
  -7  -2   9      31163.66      32187.97       969.04 o
  -6  -2   9       1819.09       1949.32       188.28 o
  -5  -2   9       1707.89       2037.18       137.73 o
  -4  -2   9      12801.82      12754.81       334.78 o
  -3  -2   9      72638.62      68812.17      2002.89 o
  -2  -2   9      15970.53      14712.70       337.29 o
  -1  -2   9     222985.28     207666.94      4422.25 o
   0  -2   9       1822.78       1802.46        94.29 o
   1  -2   9        578.00        864.85       103.16 o
   2  -2   9        410.87        540.91        78.01 o
   3  -2   9     137787.81     132191.25      3159.31 o
   4  -2   9         68.89        154.23        66.03 o
   5  -2   9      66568.58      67438.27      1905.14 o
   6  -2   9       9568.54       9185.10       290.56 o
   7  -2   9      67075.84      67349.16      1890.42 o
   8  -2   9          2.17        -21.75        83.29 o
   9  -2   9      22820.14      23904.64       723.23 o
  10  -2   9        425.34        533.56       106.77 o
  11  -2   9      24983.56      25480.29       781.96 o
  12  -2   9       1766.48       1688.96       158.19 o
 -14  -1   9       3241.07       3102.22       232.86 o
 -13  -1   9      10243.75      10858.53       437.12 o
 -12  -1   9       3411.18       3934.38       260.21 o
 -11  -1   9      17674.73      17816.29       603.87 o
 -10  -1   9      15891.52      15247.15       526.74 o
  -9  -1   9         40.98        107.48        90.95 o
  -8  -1   9        458.78        806.38       126.27 o
  -7  -1   9      20135.17      20118.42       637.33 o
  -6  -1   9      14304.88      13358.69       447.36 o
  -5  -1   9        464.09        480.12        67.08 o
  -4  -1   9     259403.16     250747.88      8047.96 o
  -3  -1   9         39.54         88.17        53.64 o
  -2  -1   9      67991.38      63510.95      1553.99 o
  -1  -1   9      12877.61      12242.33       308.30 o
   1  -1   9          1.58         29.23        36.90 o
   2  -1   9      65522.73      69377.12      1880.91 o
   3  -1   9         12.66         75.63        36.77 o
   4  -1   9     238367.73     235483.84      5596.33 o
   5  -1   9       6891.29       7204.09       229.45 o
   6  -1   9     222949.36     225799.58      7808.53 o
   7  -1   9       3716.51       3573.02       238.71 o
   8  -1   9        911.59       1099.78       187.36 o
   9  -1   9        123.20        274.03       202.99 o
  10  -1   9       1329.62        964.28       236.84 o
  11  -1   9        125.30         62.73       245.27 o
  12  -1   9      10078.25       9915.67       477.00 o
 -14   0   9        419.76        509.87       147.37 o
 -13   0   9     132913.09     135155.81      3794.81 o
 -12   0   9       2495.56       2603.91       202.14 o
 -11   0   9      45658.73      46306.75      1370.56 o
 -10   0   9       4502.68       4643.18       245.48 o
  -9   0   9      26511.59      26776.33       823.14 o
  -8   0   9      16493.18      16759.04       547.07 o
  -7   0   9     991870.69     979867.81     26722.04 o
  -6   0   9       2766.92       2571.84       150.74 o
  -5   0   9       2979.95       3080.42       161.73 o
  -4   0   9       3065.37       3574.95       150.22 o
  -3   0   9     115239.02     116146.70      2796.23 o
  -2   0   9       8876.56       8569.98       260.85 o
  -1   0   9     170674.80     180266.09      4234.76 o
   0   0   9         63.67         55.43        55.87 o
   1   0   9       5116.81       5877.62       199.72 o
   2   0   9         49.85         71.85        58.50 o
   3   0   9      61450.36      62397.18      1352.88 o
   4   0   9       8371.49       8533.38       258.93 o
   5   0   9     146219.48     147291.83      3528.29 o
   6   0   9       7237.30       6825.22       256.53 o
   7   0   9      12681.53      12582.96       555.15 o
   8   0   9       2064.13       2123.26       262.24 o
   9   0   9       1958.30       2269.62       287.61 o
  10   0   9        638.02        606.57       143.54 o
  11   0   9       2353.59       2851.62       238.37 o
  12   0   9        808.92        753.74       161.15 o
 -14   1   9      50735.88      51659.13      1530.44 o
 -13   1   9      10010.05      10243.61       420.65 o
 -12   1   9      39678.23      41808.39      1251.97 o
 -11   1   9         13.83         32.64       103.63 o
 -10   1   9      79326.01      79483.77      2255.53 o
  -9   1   9       1608.20       1559.64       133.05 o
  -8   1   9     592182.44     586072.62     16026.54 o
  -7   1   9      22631.40      21507.65       851.51 o
  -6   1   9      58497.32      56395.56      1643.00 o
  -5   1   9        195.32        267.96       101.91 o
  -4   1   9      62747.96      62862.42      1806.78 o
  -3   1   9       3633.12       3518.05       144.54 o
  -2   1   9     466139.72     459407.00     10882.54 o
  -1   1   9       4590.98       4437.36       201.71 o
   0   1   9        124.15        401.51        73.25 o
   1   1   9      10703.91      10937.16       318.54 o
   2   1   9     131169.78     131302.48      3145.24 o
   3   1   9        336.54        327.17        56.86 o
   4   1   9      27806.60      29215.48       794.71 o
   5   1   9        468.66        527.08        87.90 o
   6   1   9      37057.96      35378.35      1026.00 o
   7   1   9        477.78        662.57       125.17 o
   8   1   9       1953.01       2243.65       414.50 o
   9   1   9        391.58        264.21       135.33 o
  10   1   9      18736.36      19017.72       754.69 o
  11   1   9        227.05        263.60       142.04 o
  12   1   9      31104.83      27914.41      3882.39 o
 -14   2   9       8046.85       8147.72       372.91 o
 -13   2   9      99516.20     100143.62      2843.32 o
 -12   2   9       1491.91       1465.40       147.39 o
 -11   2   9      51290.49      53887.84      2957.37 o
 -10   2   9        309.44        351.27        97.74 o
  -9   2   9       2751.60       2805.61       326.29 o
  -8   2   9      11090.29      10770.17       863.72 o
  -7   2   9       1425.77       1394.24       185.14 o
  -6   2   9         13.67        106.28       101.90 o
  -5   2   9     137651.64     127806.94      3581.04 o
  -4   2   9       5260.57       5448.75       255.07 o
  -3   2   9      46539.09      44210.70      1095.42 o
  -2   2   9      26631.58      26926.33       803.82 o
  -1   2   9      56303.40      56777.56      2570.02 o
   0   2   9       4195.32       4148.48       319.52 o
   1   2   9     580036.94     564567.38     19587.66 o
   2   2   9         20.48        196.58       146.01 o
   3   2   9      42367.45      43169.65      1073.45 o
   4   2   9       1621.28       1816.36       119.78 o
   5   2   9     102865.42     106523.86      3389.81 o
   6   2   9       3434.59       3534.29       233.09 o
   7   2   9      41364.09      41449.05      1471.08 o
   8   2   9         47.53        153.13       109.44 o
   9   2   9      12548.25      13253.54      1236.14 o
  10   2   9         11.87         82.04       117.83 o
  11   2   9      35236.35      36848.23      1343.05 o
  12   2   9        393.39        287.57       155.50 o
 -14   3   9      88917.35      93188.20      2656.27 o
 -13   3   9       7286.85       7674.30       347.01 o
 -12   3   9      15529.00      15676.34       545.78 o
 -11   3   9       3787.76       3714.78       188.96 o
 -10   3   9        309.74        754.73       180.68 o
  -9   3   9        746.31        538.41       173.14 o
  -8   3   9      39991.30      37937.60      1411.39 o
  -7   3   9        132.37         95.21       110.41 o
  -6   3   9      17517.00      16610.47       569.87 o
  -5   3   9      19010.04      18351.57       609.30 o
  -4   3   9      74855.64      72373.91      2482.86 o
  -3   3   9       8333.24       8231.63       251.00 o
  -2   3   9      61216.23      62958.64      1859.15 o
  -1   3   9       4805.27       4993.20       220.49 o
   0   3   9     587887.94     611218.38     19802.52 o
   1   3   9       5699.33       5647.46       240.14 o
   2   3   9     473426.94     472349.62     12924.74 o
   3   3   9       1055.62       1154.14       131.86 o
   4   3   9      45024.08      46778.51      1635.19 o
   5   3   9       1763.98       1820.06       161.17 o
   6   3   9      80749.77      81831.38      2809.76 o
   7   3   9       2742.41       2858.59       219.16 o
   8   3   9        436.16        650.43       134.08 o
   9   3   9       1299.30       1403.44       245.30 o
  10   3   9         32.99        335.23       152.24 o
  11   3   9         37.44         66.93       128.06 o
 -14   4   9       1901.52       2078.80       298.58 o
 -13   4   9      30127.36      30600.52       948.51 o
 -12   4   9       3842.51       4000.44       370.91 o
 -11   4   9     155939.94     167618.80      7707.31 o
 -10   4   9       9648.52      10856.30      1108.94 o
  -9   4   9     256127.72     248574.05      8433.24 o
  -8   4   9       4273.76       4290.09       269.47 o
  -7   4   9      16434.13      16288.58       898.01 o
  -6   4   9      11320.85      11244.65       435.40 o
  -5   4   9     335006.59     326404.31      8980.34 o
  -4   4   9      10873.60      10359.52       473.03 o
  -3   4   9       1954.47       1785.68       164.91 o
  -2   4   9       2293.69       2475.59       114.61 o
  -1   4   9      14458.74      15317.56       495.38 o
   0   4   9      15343.42      15803.60       830.01 o
   1   4   9      16057.09      16055.94       543.95 o
   2   4   9      19992.01      18855.95       593.79 o
   3   4   9      21548.42      22567.06       594.84 o
   4   4   9         71.35        120.52        87.03 o
   5   4   9       1969.77       1940.03       296.08 o
   6   4   9       1201.40       1193.20       152.26 o
   7   4   9       2619.07       2927.07       211.39 o
   8   4   9         14.49         33.83       102.28 o
   9   4   9       1593.56       1798.87       211.47 o
  10   4   9        240.32        440.54       152.24 o
  11   4   9      74019.80      74743.73      2597.38 o
 -14   5   9      23240.04      23907.34      1000.37 o
 -13   5   9        195.29        418.91       202.29 o
 -12   5   9      28367.57      29272.36      1237.63 o
 -11   5   9       3621.32       4363.27       545.86 o
 -10   5   9     341638.50     351775.03     22630.28 o
  -9   5   9       3278.33       2793.68       659.91 o
  -8   5   9      34715.57      32309.60      2335.21 o
  -7   5   9        401.37        276.61       123.95 o
  -6   5   9     688605.38     661546.00     18118.91 o
  -5   5   9        178.28        169.16       135.33 o
  -4   5   9     283191.88     275413.19      6543.74 o
  -3   5   9        985.97       1058.02        81.91 o
  -2   5   9      45630.41      45996.34      1019.63 o
  -1   5   9      17308.31      17578.08       476.58 o
   0   5   9      39513.79      38228.23      1115.82 o
   1   5   9         65.45         67.01        81.01 o
   2   5   9      62912.21      63272.45      2196.99 o
   3   5   9         14.44        -17.86        63.37 o
   4   5   9      23366.73      23451.26       855.81 o
   5   5   9       4873.99       4891.50       524.64 o
   6   5   9       1438.39       1652.98       156.24 o
   7   5   9        740.87        826.65       119.41 o
   8   5   9       1828.09       1956.92       181.51 o
   9   5   9       1258.73       1197.93       158.79 o
  10   5   9      96617.68      95545.55      3288.83 o
  11   5   9       8907.48       8852.25       430.87 o
 -13   6   9      17422.47      17884.98       802.44 o
 -12   6   9        760.60        716.77       209.07 o
 -11   6   9        298.61        618.69       158.68 o
 -10   6   9       2862.40       2778.49       200.99 o
  -9   6   9      30091.15      29417.02      1174.60 o
  -8   6   9       2978.72       2871.01       287.15 o
  -7   6   9      18114.70      16236.53      1238.07 o
  -6   6   9       6203.60       6067.41       370.46 o
  -5   6   9      23195.68      23296.32       608.07 o
  -4   6   9       6776.90       6834.22       461.65 o
  -3   6   9       6525.74       7026.31       206.33 o
  -2   6   9       3506.95       3495.43       141.37 o
  -1   6   9     574270.94     570698.31     12084.52 o
   0   6   9         86.71         59.48        61.22 o
   1   6   9       1375.79       1543.58       232.23 o
   2   6   9        359.00        511.43       121.80 o
   3   6   9     108839.09     106628.15      4854.82 o
   4   6   9      13417.28      13472.04       528.08 o
   5   6   9     157797.36     163238.41      5513.25 o
   6   6   9        340.66        338.32        90.78 o
   7   6   9      44066.18      43978.72      1553.22 o
   8   6   9        668.54        854.19       132.69 o
   9   6   9      14449.01      15226.87       621.77 o
  10   6   9       4469.97       4408.98       291.11 o
 -13   7   9       1222.69       1303.64       245.00 o
 -12   7   9      11661.74      11293.52       821.14 o
 -11   7   9       1402.23       1354.83       267.50 o
 -10   7   9         28.57        258.85       129.40 o
  -9   7   9        140.00         46.35        89.99 o
  -8   7   9     114519.50     113488.23      3693.86 o
  -7   7   9      11247.35      10643.02       416.19 o
  -6   7   9      10625.24      11194.73       524.96 o
  -5   7   9        150.40        268.59        62.79 o
  -4   7   9       5992.43       6071.90       212.89 o
  -3   7   9        243.77        295.90        73.57 o
  -2   7   9     704107.00     693116.75     14650.25 o
  -1   7   9      12756.42      12790.96       300.32 o
   0   7   9     125101.19     127251.31      3173.98 o
   1   7   9        734.34        811.80        85.80 o
   2   7   9      69383.81      68692.77      1678.06 o
   3   7   9         13.76        148.11        57.55 o
   4   7   9     366419.06     410553.62     19534.32 o
   5   7   9       3988.87       4145.82       439.96 o
   6   7   9      10713.03      11225.62       761.92 o
   7   7   9        787.86        791.54       109.50 o
   8   7   9         14.14        338.31       105.91 o
   9   7   9        713.48        913.48       287.58 o
  10   7   9      30584.32      32007.87      1746.19 o
 -13   8   9      20702.16      21196.32       922.38 o
 -12   8   9        765.78        930.42       179.43 o
 -11   8   9      28617.60      30945.98      1967.28 o
 -10   8   9         46.61        134.11       120.51 o
  -9   8   9       1306.02       1492.24       205.11 o
  -8   8   9      17842.03      16875.87       762.82 o
  -7   8   9     258004.42     259075.08      7126.63 o
  -6   8   9        488.62        555.10       102.93 o
  -5   8   9      50781.57      49677.73      1229.59 o
  -4   8   9        329.04        343.99        71.47 o
  -3   8   9         78.12        501.69       164.36 o
  -2   8   9      33703.24      33943.99       767.89 o
  -1   8   9        382.61        823.33       119.55 o
   0   8   9         11.98        121.18        74.89 o
   1   8   9      35055.64      37954.35       956.19 o
   2   8   9        381.83        367.08       104.44 o
   3   8   9      58789.79      60143.08      1728.10 o
   4   8   9       3387.35       3052.38       304.57 o
   5   8   9      10747.33      11983.89      1049.77 o
   6   8   9        355.47        710.47       253.74 o
   7   8   9      57479.75      59958.50      3042.11 o
   8   8   9       2334.57       2537.77       372.21 o
   9   8   9       3506.16       3553.16       439.91 o
 -12   9   9      41956.84      41987.07      1601.74 o
 -11   9   9         27.69         45.26       160.40 o
 -10   9   9      20899.11      20788.34       714.00 o
[truncated: 290,523 more chars]
